# Supplementary material for: Microarray: a global analysis of biomineralization-related gene expression profiles during larval development in the pearl oyster, Pinctada fucata
Source: BMC Genomics. 2015 Apr 19;16(1):325. doi: 10.1186/s12864-015-1524-2 (PMC4445274; doi:10.1186/s12864-015-1524-2)
Supplement: Additional file 2: — List of Cellular Component Gene Ontology (GO) terms enriched between two consecutive developmental stages. Only terms with a q-value < 0.05 were considered to be “true” (XLS). [file 12864_2015_1524_MOESM2_ESM.xls]

## Sheet: Tstage_vs_Fertilized eggs
Names	Genes_In_Term	DEG	Input_gene	Gene_Symbol	P_value	Q_value	Significant
Total	2308	956	-	-	-	-	-
GO:0005634//nucleus	604	291	CUST_10058_PI429347424;CUST_10173_PI429347424;CUST_10181_PI429347424;CUST_10215_PI429347424;CUST_10365_PI429347424;CUST_10385_PI429347424;CUST_10430_PI429347424;CUST_1128_PI429347424;CUST_1193_PI429347424;CUST_11941_PI429347424;CUST_12022_PI429347424;CUST_12048_PI429347424;CUST_12172_PI429347424;CUST_12209_PI429347424;CUST_12216_PI429347424;CUST_12265_PI429347424;CUST_12305_PI429347424;CUST_12371…	CUST_10058_PI429347424;CUST_10173_PI429347424;CUST_10181_PI429347424;CUST_10215_PI429347424;CUST_10365_PI429347424;CUST_10385_PI429347424;CUST_10430_PI429347424;CUST_1128_PI429347424;CUST_1193_PI429347424;CUST_11941_PI429347424;CUST_12022_PI429347424;CUST_12048_PI429347424;CUST_12172_PI429347424;CUST_12209_PI429347424;CUST_12216_PI429347424;CUST_12265_PI429347424;CUST_12305_PI429347424;CUST_12371…	5.62284e-05	0.014697	TRUE
GO:0005622//intracellular	1769	770	CUST_10018_PI429347424;CUST_10030_PI429347424;CUST_10058_PI429347424;CUST_1011_PI429347424;CUST_10141_PI429347424;CUST_10173_PI429347424;CUST_10181_PI429347424;CUST_10215_PI429347424;CUST_10234_PI429347424;CUST_10320_PI429347424;CUST_10356_PI429347424;CUST_10365_PI429347424;CUST_10385_PI429347424;CUST_10391_PI429347424;CUST_10398_PI429347424;CUST_10430_PI429347424;CUST_1090_PI429347424;CUST_1124_…	CUST_10018_PI429347424;CUST_10030_PI429347424;CUST_10058_PI429347424;CUST_1011_PI429347424;CUST_10141_PI429347424;CUST_10173_PI429347424;CUST_10181_PI429347424;CUST_10215_PI429347424;CUST_10234_PI429347424;CUST_10320_PI429347424;CUST_10356_PI429347424;CUST_10365_PI429347424;CUST_10385_PI429347424;CUST_10391_PI429347424;CUST_10398_PI429347424;CUST_10430_PI429347424;CUST_1090_PI429347424;CUST_1124_…	0.000109679	0.014697	TRUE
GO:0044424//intracellular part	1703	739	CUST_10018_PI429347424;CUST_10030_PI429347424;CUST_10058_PI429347424;CUST_1011_PI429347424;CUST_10141_PI429347424;CUST_10173_PI429347424;CUST_10181_PI429347424;CUST_10215_PI429347424;CUST_10356_PI429347424;CUST_10365_PI429347424;CUST_10385_PI429347424;CUST_10391_PI429347424;CUST_10398_PI429347424;CUST_10430_PI429347424;CUST_1090_PI429347424;CUST_1124_PI429347424;CUST_1125_PI429347424;CUST_1128_PI…	CUST_10018_PI429347424;CUST_10030_PI429347424;CUST_10058_PI429347424;CUST_1011_PI429347424;CUST_10141_PI429347424;CUST_10173_PI429347424;CUST_10181_PI429347424;CUST_10215_PI429347424;CUST_10356_PI429347424;CUST_10365_PI429347424;CUST_10385_PI429347424;CUST_10391_PI429347424;CUST_10398_PI429347424;CUST_10430_PI429347424;CUST_1090_PI429347424;CUST_1124_PI429347424;CUST_1125_PI429347424;CUST_1128_PI…	0.000699793	0.0625148	FALSE
GO:0044438//microbody part	15	12	CUST_17515_PI429347424;CUST_19720_PI429347424;CUST_20411_PI429347424;CUST_38131_PI429347424;CUST_42588_PI429347424;CUST_56160_PI429347424;CUST_56166_PI429347424;CUST_56316_PI429347424;CUST_56433_PI429347424;CUST_56539_PI429347424;CUST_5728_PI429347424;CUST_9310_PI429347424	CUST_17515_PI429347424;CUST_19720_PI429347424;CUST_20411_PI429347424;CUST_38131_PI429347424;CUST_42588_PI429347424;CUST_56160_PI429347424;CUST_56166_PI429347424;CUST_56316_PI429347424;CUST_56433_PI429347424;CUST_56539_PI429347424;CUST_5728_PI429347424;CUST_9310_PI429347424	0.00267825	0.105542	FALSE
GO:0044439//peroxisomal part	15	12	CUST_17515_PI429347424;CUST_19720_PI429347424;CUST_20411_PI429347424;CUST_38131_PI429347424;CUST_42588_PI429347424;CUST_56160_PI429347424;CUST_56166_PI429347424;CUST_56316_PI429347424;CUST_56433_PI429347424;CUST_56539_PI429347424;CUST_5728_PI429347424;CUST_9310_PI429347424	CUST_17515_PI429347424;CUST_19720_PI429347424;CUST_20411_PI429347424;CUST_38131_PI429347424;CUST_42588_PI429347424;CUST_56160_PI429347424;CUST_56166_PI429347424;CUST_56316_PI429347424;CUST_56433_PI429347424;CUST_56539_PI429347424;CUST_5728_PI429347424;CUST_9310_PI429347424	0.00267825	0.105542	FALSE
GO:0043231//intracellular membrane-bounded organelle	1143	506	CUST_10018_PI429347424;CUST_10030_PI429347424;CUST_10058_PI429347424;CUST_1011_PI429347424;CUST_10141_PI429347424;CUST_10173_PI429347424;CUST_10181_PI429347424;CUST_10215_PI429347424;CUST_10365_PI429347424;CUST_10385_PI429347424;CUST_10391_PI429347424;CUST_10430_PI429347424;CUST_1090_PI429347424;CUST_1128_PI429347424;CUST_1157_PI429347424;CUST_1186_PI429347424;CUST_1193_PI429347424;CUST_11941_PI4…	CUST_10018_PI429347424;CUST_10030_PI429347424;CUST_10058_PI429347424;CUST_1011_PI429347424;CUST_10141_PI429347424;CUST_10173_PI429347424;CUST_10181_PI429347424;CUST_10215_PI429347424;CUST_10365_PI429347424;CUST_10385_PI429347424;CUST_10391_PI429347424;CUST_10430_PI429347424;CUST_1090_PI429347424;CUST_1128_PI429347424;CUST_1157_PI429347424;CUST_1186_PI429347424;CUST_1193_PI429347424;CUST_11941_PI4…	0.00336524	0.105542	FALSE
GO:0043227//membrane-bounded organelle	1144	506	CUST_10018_PI429347424;CUST_10030_PI429347424;CUST_10058_PI429347424;CUST_1011_PI429347424;CUST_10141_PI429347424;CUST_10173_PI429347424;CUST_10181_PI429347424;CUST_10215_PI429347424;CUST_10365_PI429347424;CUST_10385_PI429347424;CUST_10391_PI429347424;CUST_10430_PI429347424;CUST_1090_PI429347424;CUST_1128_PI429347424;CUST_1157_PI429347424;CUST_1186_PI429347424;CUST_1193_PI429347424;CUST_11941_PI4…	CUST_10018_PI429347424;CUST_10030_PI429347424;CUST_10058_PI429347424;CUST_1011_PI429347424;CUST_10141_PI429347424;CUST_10173_PI429347424;CUST_10181_PI429347424;CUST_10215_PI429347424;CUST_10365_PI429347424;CUST_10385_PI429347424;CUST_10391_PI429347424;CUST_10430_PI429347424;CUST_1090_PI429347424;CUST_1128_PI429347424;CUST_1157_PI429347424;CUST_1186_PI429347424;CUST_1193_PI429347424;CUST_11941_PI4…	0.00373812	0.105542	FALSE
GO:0043229//intracellular organelle	1348	589	CUST_10018_PI429347424;CUST_10030_PI429347424;CUST_10058_PI429347424;CUST_1011_PI429347424;CUST_10141_PI429347424;CUST_10173_PI429347424;CUST_10181_PI429347424;CUST_10215_PI429347424;CUST_10365_PI429347424;CUST_10385_PI429347424;CUST_10391_PI429347424;CUST_10430_PI429347424;CUST_1090_PI429347424;CUST_1128_PI429347424;CUST_1157_PI429347424;CUST_1186_PI429347424;CUST_1193_PI429347424;CUST_11941_PI4…	CUST_10018_PI429347424;CUST_10030_PI429347424;CUST_10058_PI429347424;CUST_1011_PI429347424;CUST_10141_PI429347424;CUST_10173_PI429347424;CUST_10181_PI429347424;CUST_10215_PI429347424;CUST_10365_PI429347424;CUST_10385_PI429347424;CUST_10391_PI429347424;CUST_10430_PI429347424;CUST_1090_PI429347424;CUST_1128_PI429347424;CUST_1157_PI429347424;CUST_1186_PI429347424;CUST_1193_PI429347424;CUST_11941_PI4…	0.00483647	0.105542	FALSE
GO:0005623//cell	1965	836	CUST_10018_PI429347424;CUST_10025_PI429347424;CUST_10030_PI429347424;CUST_10058_PI429347424;CUST_1011_PI429347424;CUST_10141_PI429347424;CUST_10173_PI429347424;CUST_10181_PI429347424;CUST_10195_PI429347424;CUST_10215_PI429347424;CUST_10234_PI429347424;CUST_10238_PI429347424;CUST_10295_PI429347424;CUST_10320_PI429347424;CUST_10356_PI429347424;CUST_10365_PI429347424;CUST_10385_PI429347424;CUST_1039…	CUST_10018_PI429347424;CUST_10025_PI429347424;CUST_10030_PI429347424;CUST_10058_PI429347424;CUST_1011_PI429347424;CUST_10141_PI429347424;CUST_10173_PI429347424;CUST_10181_PI429347424;CUST_10195_PI429347424;CUST_10215_PI429347424;CUST_10234_PI429347424;CUST_10238_PI429347424;CUST_10295_PI429347424;CUST_10320_PI429347424;CUST_10356_PI429347424;CUST_10365_PI429347424;CUST_10385_PI429347424;CUST_1039…	0.00495054	0.105542	FALSE
GO:0044464//cell part	1965	836	CUST_10018_PI429347424;CUST_10025_PI429347424;CUST_10030_PI429347424;CUST_10058_PI429347424;CUST_1011_PI429347424;CUST_10141_PI429347424;CUST_10173_PI429347424;CUST_10181_PI429347424;CUST_10195_PI429347424;CUST_10215_PI429347424;CUST_10234_PI429347424;CUST_10238_PI429347424;CUST_10295_PI429347424;CUST_10320_PI429347424;CUST_10356_PI429347424;CUST_10365_PI429347424;CUST_10385_PI429347424;CUST_1039…	CUST_10018_PI429347424;CUST_10025_PI429347424;CUST_10030_PI429347424;CUST_10058_PI429347424;CUST_1011_PI429347424;CUST_10141_PI429347424;CUST_10173_PI429347424;CUST_10181_PI429347424;CUST_10195_PI429347424;CUST_10215_PI429347424;CUST_10234_PI429347424;CUST_10238_PI429347424;CUST_10295_PI429347424;CUST_10320_PI429347424;CUST_10356_PI429347424;CUST_10365_PI429347424;CUST_10385_PI429347424;CUST_1039…	0.00495054	0.105542	FALSE
GO:0005782//peroxisomal matrix	6	6	CUST_17515_PI429347424;CUST_19720_PI429347424;CUST_38131_PI429347424;CUST_42588_PI429347424;CUST_56166_PI429347424;CUST_56316_PI429347424	CUST_17515_PI429347424;CUST_19720_PI429347424;CUST_38131_PI429347424;CUST_42588_PI429347424;CUST_56166_PI429347424;CUST_56316_PI429347424	0.00500415	0.105542	FALSE
GO:0031907//microbody lumen	6	6	CUST_17515_PI429347424;CUST_19720_PI429347424;CUST_38131_PI429347424;CUST_42588_PI429347424;CUST_56166_PI429347424;CUST_56316_PI429347424	CUST_17515_PI429347424;CUST_19720_PI429347424;CUST_38131_PI429347424;CUST_42588_PI429347424;CUST_56166_PI429347424;CUST_56316_PI429347424	0.00500415	0.105542	FALSE
GO:0043226//organelle	1351	590	CUST_10018_PI429347424;CUST_10030_PI429347424;CUST_10058_PI429347424;CUST_1011_PI429347424;CUST_10141_PI429347424;CUST_10173_PI429347424;CUST_10181_PI429347424;CUST_10215_PI429347424;CUST_10365_PI429347424;CUST_10385_PI429347424;CUST_10391_PI429347424;CUST_10430_PI429347424;CUST_1090_PI429347424;CUST_1128_PI429347424;CUST_1157_PI429347424;CUST_1186_PI429347424;CUST_1193_PI429347424;CUST_11941_PI4…	CUST_10018_PI429347424;CUST_10030_PI429347424;CUST_10058_PI429347424;CUST_1011_PI429347424;CUST_10141_PI429347424;CUST_10173_PI429347424;CUST_10181_PI429347424;CUST_10215_PI429347424;CUST_10365_PI429347424;CUST_10385_PI429347424;CUST_10391_PI429347424;CUST_10430_PI429347424;CUST_1090_PI429347424;CUST_1128_PI429347424;CUST_1157_PI429347424;CUST_1186_PI429347424;CUST_1193_PI429347424;CUST_11941_PI4…	0.00511956	0.105542	FALSE
GO:0042555//MCM complex	8	7	CUST_1310_PI429347424;CUST_22393_PI429347424;CUST_38785_PI429347424;CUST_43590_PI429347424;CUST_56175_PI429347424;CUST_5753_PI429347424;CUST_5759_PI429347424	CUST_1310_PI429347424;CUST_22393_PI429347424;CUST_38785_PI429347424;CUST_43590_PI429347424;CUST_56175_PI429347424;CUST_5753_PI429347424;CUST_5759_PI429347424	0.010559	0.20213	FALSE
GO:0005792//microsome	32	20	CUST_16827_PI429347424;CUST_17397_PI429347424;CUST_17505_PI429347424;CUST_19785_PI429347424;CUST_22381_PI429347424;CUST_22788_PI429347424;CUST_23905_PI429347424;CUST_24888_PI429347424;CUST_36227_PI429347424;CUST_36334_PI429347424;CUST_36409_PI429347424;CUST_42285_PI429347424;CUST_42632_PI429347424;CUST_42650_PI429347424;CUST_46303_PI429347424;CUST_46307_PI429347424;CUST_5545_PI429347424;CUST_5643…	CUST_16827_PI429347424;CUST_17397_PI429347424;CUST_17505_PI429347424;CUST_19785_PI429347424;CUST_22381_PI429347424;CUST_22788_PI429347424;CUST_23905_PI429347424;CUST_24888_PI429347424;CUST_36227_PI429347424;CUST_36334_PI429347424;CUST_36409_PI429347424;CUST_42285_PI429347424;CUST_42632_PI429347424;CUST_42650_PI429347424;CUST_46303_PI429347424;CUST_46307_PI429347424;CUST_5545_PI429347424;CUST_5643…	0.0125615	0.224431	FALSE
GO:0005777//peroxisome	38	22	CUST_10141_PI429347424;CUST_1213_PI429347424;CUST_12371_PI429347424;CUST_16452_PI429347424;CUST_17515_PI429347424;CUST_19720_PI429347424;CUST_20411_PI429347424;CUST_22524_PI429347424;CUST_22968_PI429347424;CUST_24319_PI429347424;CUST_28209_PI429347424;CUST_38131_PI429347424;CUST_42588_PI429347424;CUST_56160_PI429347424;CUST_56166_PI429347424;CUST_56316_PI429347424;CUST_56433_PI429347424;CUST_5653…	CUST_10141_PI429347424;CUST_1213_PI429347424;CUST_12371_PI429347424;CUST_16452_PI429347424;CUST_17515_PI429347424;CUST_19720_PI429347424;CUST_20411_PI429347424;CUST_22524_PI429347424;CUST_22968_PI429347424;CUST_24319_PI429347424;CUST_28209_PI429347424;CUST_38131_PI429347424;CUST_42588_PI429347424;CUST_56160_PI429347424;CUST_56166_PI429347424;CUST_56316_PI429347424;CUST_56433_PI429347424;CUST_5653…	0.0287573	0.446613	FALSE
GO:0042579//microbody	38	22	CUST_10141_PI429347424;CUST_1213_PI429347424;CUST_12371_PI429347424;CUST_16452_PI429347424;CUST_17515_PI429347424;CUST_19720_PI429347424;CUST_20411_PI429347424;CUST_22524_PI429347424;CUST_22968_PI429347424;CUST_24319_PI429347424;CUST_28209_PI429347424;CUST_38131_PI429347424;CUST_42588_PI429347424;CUST_56160_PI429347424;CUST_56166_PI429347424;CUST_56316_PI429347424;CUST_56433_PI429347424;CUST_5653…	CUST_10141_PI429347424;CUST_1213_PI429347424;CUST_12371_PI429347424;CUST_16452_PI429347424;CUST_17515_PI429347424;CUST_19720_PI429347424;CUST_20411_PI429347424;CUST_22524_PI429347424;CUST_22968_PI429347424;CUST_24319_PI429347424;CUST_28209_PI429347424;CUST_38131_PI429347424;CUST_42588_PI429347424;CUST_56160_PI429347424;CUST_56166_PI429347424;CUST_56316_PI429347424;CUST_56433_PI429347424;CUST_5653…	0.0287573	0.446613	FALSE
GO:0043233//organelle lumen	278	130	CUST_10058_PI429347424;CUST_10141_PI429347424;CUST_10173_PI429347424;CUST_10365_PI429347424;CUST_1193_PI429347424;CUST_12172_PI429347424;CUST_12305_PI429347424;CUST_12373_PI429347424;CUST_1325_PI429347424;CUST_1441_PI429347424;CUST_16617_PI429347424;CUST_16641_PI429347424;CUST_16769_PI429347424;CUST_16782_PI429347424;CUST_16894_PI429347424;CUST_17287_PI429347424;CUST_17515_PI429347424;CUST_19720_…	CUST_10058_PI429347424;CUST_10141_PI429347424;CUST_10173_PI429347424;CUST_10365_PI429347424;CUST_1193_PI429347424;CUST_12172_PI429347424;CUST_12305_PI429347424;CUST_12373_PI429347424;CUST_1325_PI429347424;CUST_1441_PI429347424;CUST_16617_PI429347424;CUST_16641_PI429347424;CUST_16769_PI429347424;CUST_16782_PI429347424;CUST_16894_PI429347424;CUST_17287_PI429347424;CUST_17515_PI429347424;CUST_19720_…	0.0316471	0.446613	FALSE
GO:0070013//intracellular organelle lumen	278	130	CUST_10058_PI429347424;CUST_10141_PI429347424;CUST_10173_PI429347424;CUST_10365_PI429347424;CUST_1193_PI429347424;CUST_12172_PI429347424;CUST_12305_PI429347424;CUST_12373_PI429347424;CUST_1325_PI429347424;CUST_1441_PI429347424;CUST_16617_PI429347424;CUST_16641_PI429347424;CUST_16769_PI429347424;CUST_16782_PI429347424;CUST_16894_PI429347424;CUST_17287_PI429347424;CUST_17515_PI429347424;CUST_19720_…	CUST_10058_PI429347424;CUST_10141_PI429347424;CUST_10173_PI429347424;CUST_10365_PI429347424;CUST_1193_PI429347424;CUST_12172_PI429347424;CUST_12305_PI429347424;CUST_12373_PI429347424;CUST_1325_PI429347424;CUST_1441_PI429347424;CUST_16617_PI429347424;CUST_16641_PI429347424;CUST_16769_PI429347424;CUST_16782_PI429347424;CUST_16894_PI429347424;CUST_17287_PI429347424;CUST_17515_PI429347424;CUST_19720_…	0.0316471	0.446613	FALSE
GO:0031974//membrane-enclosed lumen	283	132	CUST_10058_PI429347424;CUST_10141_PI429347424;CUST_10173_PI429347424;CUST_10365_PI429347424;CUST_1193_PI429347424;CUST_11997_PI429347424;CUST_12172_PI429347424;CUST_12305_PI429347424;CUST_12373_PI429347424;CUST_1325_PI429347424;CUST_1441_PI429347424;CUST_16617_PI429347424;CUST_16641_PI429347424;CUST_16769_PI429347424;CUST_16782_PI429347424;CUST_16894_PI429347424;CUST_17287_PI429347424;CUST_17515_…	CUST_10058_PI429347424;CUST_10141_PI429347424;CUST_10173_PI429347424;CUST_10365_PI429347424;CUST_1193_PI429347424;CUST_11997_PI429347424;CUST_12172_PI429347424;CUST_12305_PI429347424;CUST_12373_PI429347424;CUST_1325_PI429347424;CUST_1441_PI429347424;CUST_16617_PI429347424;CUST_16641_PI429347424;CUST_16769_PI429347424;CUST_16782_PI429347424;CUST_16894_PI429347424;CUST_17287_PI429347424;CUST_17515_…	0.0333293	0.446613	FALSE
GO:0031981//nuclear lumen	220	104	CUST_10058_PI429347424;CUST_10173_PI429347424;CUST_10365_PI429347424;CUST_1193_PI429347424;CUST_12172_PI429347424;CUST_12305_PI429347424;CUST_12373_PI429347424;CUST_1325_PI429347424;CUST_1441_PI429347424;CUST_16617_PI429347424;CUST_16641_PI429347424;CUST_16769_PI429347424;CUST_16894_PI429347424;CUST_17287_PI429347424;CUST_1977_PI429347424;CUST_19928_PI429347424;CUST_20301_PI429347424;CUST_2102_PI…	CUST_10058_PI429347424;CUST_10173_PI429347424;CUST_10365_PI429347424;CUST_1193_PI429347424;CUST_12172_PI429347424;CUST_12305_PI429347424;CUST_12373_PI429347424;CUST_1325_PI429347424;CUST_1441_PI429347424;CUST_16617_PI429347424;CUST_16641_PI429347424;CUST_16769_PI429347424;CUST_16894_PI429347424;CUST_17287_PI429347424;CUST_1977_PI429347424;CUST_19928_PI429347424;CUST_20301_PI429347424;CUST_2102_PI…	0.0379809	0.484708	FALSE
GO:0000785//chromatin	26	15	CUST_12373_PI429347424;CUST_1310_PI429347424;CUST_20171_PI429347424;CUST_22393_PI429347424;CUST_22449_PI429347424;CUST_23076_PI429347424;CUST_23888_PI429347424;CUST_24673_PI429347424;CUST_25038_PI429347424;CUST_38785_PI429347424;CUST_43590_PI429347424;CUST_46591_PI429347424;CUST_50590_PI429347424;CUST_50630_PI429347424;CUST_56175_PI429347424	CUST_12373_PI429347424;CUST_1310_PI429347424;CUST_20171_PI429347424;CUST_22393_PI429347424;CUST_22449_PI429347424;CUST_23076_PI429347424;CUST_23888_PI429347424;CUST_24673_PI429347424;CUST_25038_PI429347424;CUST_38785_PI429347424;CUST_43590_PI429347424;CUST_46591_PI429347424;CUST_50590_PI429347424;CUST_50630_PI429347424;CUST_56175_PI429347424	0.0686597	0.817813	FALSE
GO:0005667//transcription factor complex	26	15	CUST_1193_PI429347424;CUST_17287_PI429347424;CUST_22429_PI429347424;CUST_23382_PI429347424;CUST_23769_PI429347424;CUST_27162_PI429347424;CUST_29502_PI429347424;CUST_37747_PI429347424;CUST_43059_PI429347424;CUST_46632_PI429347424;CUST_50574_PI429347424;CUST_56227_PI429347424;CUST_6881_PI429347424;CUST_8769_PI429347424;CUST_9291_PI429347424	CUST_1193_PI429347424;CUST_17287_PI429347424;CUST_22429_PI429347424;CUST_23382_PI429347424;CUST_23769_PI429347424;CUST_27162_PI429347424;CUST_29502_PI429347424;CUST_37747_PI429347424;CUST_43059_PI429347424;CUST_46632_PI429347424;CUST_50574_PI429347424;CUST_56227_PI429347424;CUST_6881_PI429347424;CUST_8769_PI429347424;CUST_9291_PI429347424	0.0686597	0.817813	FALSE
GO:0044428//nuclear part	291	132	CUST_10058_PI429347424;CUST_10173_PI429347424;CUST_10365_PI429347424;CUST_10430_PI429347424;CUST_1193_PI429347424;CUST_11941_PI429347424;CUST_12022_PI429347424;CUST_12172_PI429347424;CUST_12305_PI429347424;CUST_12373_PI429347424;CUST_1325_PI429347424;CUST_1441_PI429347424;CUST_16601_PI429347424;CUST_16617_PI429347424;CUST_16641_PI429347424;CUST_16769_PI429347424;CUST_16894_PI429347424;CUST_17287_…	CUST_10058_PI429347424;CUST_10173_PI429347424;CUST_10365_PI429347424;CUST_10430_PI429347424;CUST_1193_PI429347424;CUST_11941_PI429347424;CUST_12022_PI429347424;CUST_12172_PI429347424;CUST_12305_PI429347424;CUST_12373_PI429347424;CUST_1325_PI429347424;CUST_1441_PI429347424;CUST_16601_PI429347424;CUST_16617_PI429347424;CUST_16641_PI429347424;CUST_16769_PI429347424;CUST_16894_PI429347424;CUST_17287_…	0.0817266	0.912614	FALSE
GO:0005681//spliceosomal complex	29	16	CUST_10430_PI429347424;CUST_1977_PI429347424;CUST_22640_PI429347424;CUST_22946_PI429347424;CUST_23344_PI429347424;CUST_23383_PI429347424;CUST_28283_PI429347424;CUST_3314_PI429347424;CUST_40292_PI429347424;CUST_43430_PI429347424;CUST_46213_PI429347424;CUST_50187_PI429347424;CUST_5754_PI429347424;CUST_6622_PI429347424;CUST_8633_PI429347424;CUST_8745_PI429347424	CUST_10430_PI429347424;CUST_1977_PI429347424;CUST_22640_PI429347424;CUST_22946_PI429347424;CUST_23344_PI429347424;CUST_23383_PI429347424;CUST_28283_PI429347424;CUST_3314_PI429347424;CUST_40292_PI429347424;CUST_43430_PI429347424;CUST_46213_PI429347424;CUST_50187_PI429347424;CUST_5754_PI429347424;CUST_6622_PI429347424;CUST_8633_PI429347424;CUST_8745_PI429347424	0.0937171	0.982122	FALSE
GO:0005871//kinesin complex	5	4	CUST_17442_PI429347424;CUST_2423_PI429347424;CUST_24708_PI429347424;CUST_8845_PI429347424	CUST_17442_PI429347424;CUST_2423_PI429347424;CUST_24708_PI429347424;CUST_8845_PI429347424	0.0981688	0.982122	FALSE
GO:0005654//nucleoplasm	139	65	CUST_10173_PI429347424;CUST_10365_PI429347424;CUST_1193_PI429347424;CUST_12172_PI429347424;CUST_12373_PI429347424;CUST_1325_PI429347424;CUST_16617_PI429347424;CUST_16769_PI429347424;CUST_16894_PI429347424;CUST_17287_PI429347424;CUST_1977_PI429347424;CUST_19928_PI429347424;CUST_2159_PI429347424;CUST_22429_PI429347424;CUST_23076_PI429347424;CUST_23100_PI429347424;CUST_23327_PI429347424;CUST_23377_P…	CUST_10173_PI429347424;CUST_10365_PI429347424;CUST_1193_PI429347424;CUST_12172_PI429347424;CUST_12373_PI429347424;CUST_1325_PI429347424;CUST_16617_PI429347424;CUST_16769_PI429347424;CUST_16894_PI429347424;CUST_17287_PI429347424;CUST_1977_PI429347424;CUST_19928_PI429347424;CUST_2159_PI429347424;CUST_22429_PI429347424;CUST_23076_PI429347424;CUST_23100_PI429347424;CUST_23327_PI429347424;CUST_23377_P…	0.10971	0.982122	FALSE
GO:0031514//motile cilium	7	5	CUST_17442_PI429347424;CUST_17484_PI429347424;CUST_22807_PI429347424;CUST_24077_PI429347424;CUST_43646_PI429347424	CUST_17442_PI429347424;CUST_17484_PI429347424;CUST_22807_PI429347424;CUST_24077_PI429347424;CUST_43646_PI429347424	0.110317	0.982122	FALSE
GO:0005778//peroxisomal membrane	9	6	CUST_20411_PI429347424;CUST_56160_PI429347424;CUST_56433_PI429347424;CUST_56539_PI429347424;CUST_5728_PI429347424;CUST_9310_PI429347424	CUST_20411_PI429347424;CUST_56160_PI429347424;CUST_56433_PI429347424;CUST_56539_PI429347424;CUST_5728_PI429347424;CUST_9310_PI429347424	0.115596	0.982122	FALSE
GO:0031301//integral to organelle membrane	9	6	CUST_16601_PI429347424;CUST_20411_PI429347424;CUST_2174_PI429347424;CUST_22655_PI429347424;CUST_56539_PI429347424;CUST_9137_PI429347424	CUST_16601_PI429347424;CUST_20411_PI429347424;CUST_2174_PI429347424;CUST_22655_PI429347424;CUST_56539_PI429347424;CUST_9137_PI429347424	0.115596	0.982122	FALSE
GO:0031903//microbody membrane	9	6	CUST_20411_PI429347424;CUST_56160_PI429347424;CUST_56433_PI429347424;CUST_56539_PI429347424;CUST_5728_PI429347424;CUST_9310_PI429347424	CUST_20411_PI429347424;CUST_56160_PI429347424;CUST_56433_PI429347424;CUST_56539_PI429347424;CUST_5728_PI429347424;CUST_9310_PI429347424	0.115596	0.982122	FALSE
GO:0031300//intrinsic to organelle membrane	11	7	CUST_16601_PI429347424;CUST_20411_PI429347424;CUST_2174_PI429347424;CUST_22655_PI429347424;CUST_36409_PI429347424;CUST_56539_PI429347424;CUST_9137_PI429347424	CUST_16601_PI429347424;CUST_20411_PI429347424;CUST_2174_PI429347424;CUST_22655_PI429347424;CUST_36409_PI429347424;CUST_56539_PI429347424;CUST_9137_PI429347424	0.117268	0.982122	FALSE
GO:0044446//intracellular organelle part	679	294	CUST_10018_PI429347424;CUST_10058_PI429347424;CUST_1011_PI429347424;CUST_10141_PI429347424;CUST_10173_PI429347424;CUST_10365_PI429347424;CUST_10391_PI429347424;CUST_10430_PI429347424;CUST_1193_PI429347424;CUST_11941_PI429347424;CUST_1194_PI429347424;CUST_11961_PI429347424;CUST_11997_PI429347424;CUST_12022_PI429347424;CUST_12172_PI429347424;CUST_12305_PI429347424;CUST_12326_PI429347424;CUST_12373_…	CUST_10018_PI429347424;CUST_10058_PI429347424;CUST_1011_PI429347424;CUST_10141_PI429347424;CUST_10173_PI429347424;CUST_10365_PI429347424;CUST_10391_PI429347424;CUST_10430_PI429347424;CUST_1193_PI429347424;CUST_11941_PI429347424;CUST_1194_PI429347424;CUST_11961_PI429347424;CUST_11997_PI429347424;CUST_12022_PI429347424;CUST_12172_PI429347424;CUST_12305_PI429347424;CUST_12326_PI429347424;CUST_12373_…	0.128031	0.999487	FALSE
GO:0005789//endoplasmic reticulum membrane	53	26	CUST_1441_PI429347424;CUST_1537_PI429347424;CUST_16601_PI429347424;CUST_16894_PI429347424;CUST_17505_PI429347424;CUST_18561_PI429347424;CUST_18720_PI429347424;CUST_22381_PI429347424;CUST_23846_PI429347424;CUST_24016_PI429347424;CUST_29222_PI429347424;CUST_36334_PI429347424;CUST_36409_PI429347424;CUST_38856_PI429347424;CUST_39736_PI429347424;CUST_40336_PI429347424;CUST_40515_PI429347424;CUST_42489…	CUST_1441_PI429347424;CUST_1537_PI429347424;CUST_16601_PI429347424;CUST_16894_PI429347424;CUST_17505_PI429347424;CUST_18561_PI429347424;CUST_18720_PI429347424;CUST_22381_PI429347424;CUST_23846_PI429347424;CUST_24016_PI429347424;CUST_29222_PI429347424;CUST_36334_PI429347424;CUST_36409_PI429347424;CUST_38856_PI429347424;CUST_39736_PI429347424;CUST_40336_PI429347424;CUST_40515_PI429347424;CUST_42489…	0.158492	0.999487	FALSE
GO:0043234//protein complex	419	183	CUST_10018_PI429347424;CUST_1011_PI429347424;CUST_1193_PI429347424;CUST_11941_PI429347424;CUST_11997_PI429347424;CUST_12172_PI429347424;CUST_12326_PI429347424;CUST_12373_PI429347424;CUST_1310_PI429347424;CUST_1325_PI429347424;CUST_1411_PI429347424;CUST_1506_PI429347424;CUST_16617_PI429347424;CUST_16641_PI429347424;CUST_16782_PI429347424;CUST_16870_PI429347424;CUST_17267_PI429347424;CUST_17287_PI4…	CUST_10018_PI429347424;CUST_1011_PI429347424;CUST_1193_PI429347424;CUST_11941_PI429347424;CUST_11997_PI429347424;CUST_12172_PI429347424;CUST_12326_PI429347424;CUST_12373_PI429347424;CUST_1310_PI429347424;CUST_1325_PI429347424;CUST_1411_PI429347424;CUST_1506_PI429347424;CUST_16617_PI429347424;CUST_16641_PI429347424;CUST_16782_PI429347424;CUST_16870_PI429347424;CUST_17267_PI429347424;CUST_17287_PI4…	0.163364	0.999487	FALSE
GO:0005819//spindle	14	8	CUST_22449_PI429347424;CUST_24708_PI429347424;CUST_24871_PI429347424;CUST_27454_PI429347424;CUST_36336_PI429347424;CUST_50494_PI429347424;CUST_8845_PI429347424;CUST_9201_PI429347424	CUST_22449_PI429347424;CUST_24708_PI429347424;CUST_24871_PI429347424;CUST_27454_PI429347424;CUST_36336_PI429347424;CUST_50494_PI429347424;CUST_8845_PI429347424;CUST_9201_PI429347424	0.17691	0.999487	FALSE
GO:0005874//microtubule	54	26	CUST_10018_PI429347424;CUST_17442_PI429347424;CUST_20013_PI429347424;CUST_22344_PI429347424;CUST_22807_PI429347424;CUST_22961_PI429347424;CUST_24116_PI429347424;CUST_2423_PI429347424;CUST_24462_PI429347424;CUST_24708_PI429347424;CUST_24871_PI429347424;CUST_27454_PI429347424;CUST_36336_PI429347424;CUST_39046_PI429347424;CUST_39078_PI429347424;CUST_39921_PI429347424;CUST_40004_PI429347424;CUST_4234…	CUST_10018_PI429347424;CUST_17442_PI429347424;CUST_20013_PI429347424;CUST_22344_PI429347424;CUST_22807_PI429347424;CUST_22961_PI429347424;CUST_24116_PI429347424;CUST_2423_PI429347424;CUST_24462_PI429347424;CUST_24708_PI429347424;CUST_24871_PI429347424;CUST_27454_PI429347424;CUST_36336_PI429347424;CUST_39046_PI429347424;CUST_39078_PI429347424;CUST_39921_PI429347424;CUST_40004_PI429347424;CUST_4234…	0.190174	0.999487	FALSE
GO:0000790//nuclear chromatin	8	5	CUST_12373_PI429347424;CUST_25038_PI429347424;CUST_46591_PI429347424;CUST_50590_PI429347424;CUST_50630_PI429347424	CUST_12373_PI429347424;CUST_25038_PI429347424;CUST_46591_PI429347424;CUST_50590_PI429347424;CUST_50630_PI429347424	0.196053	0.999487	FALSE
GO:0030426//growth cone	8	5	CUST_3143_PI429347424;CUST_38738_PI429347424;CUST_42632_PI429347424;CUST_685_PI429347424;CUST_9347_PI429347424	CUST_3143_PI429347424;CUST_38738_PI429347424;CUST_42632_PI429347424;CUST_685_PI429347424;CUST_9347_PI429347424	0.196053	0.999487	FALSE
GO:0030427//site of polarized growth	8	5	CUST_3143_PI429347424;CUST_38738_PI429347424;CUST_42632_PI429347424;CUST_685_PI429347424;CUST_9347_PI429347424	CUST_3143_PI429347424;CUST_38738_PI429347424;CUST_42632_PI429347424;CUST_685_PI429347424;CUST_9347_PI429347424	0.196053	0.999487	FALSE
GO:0005876//spindle microtubule	6	4	CUST_24708_PI429347424;CUST_36336_PI429347424;CUST_8845_PI429347424;CUST_9201_PI429347424	CUST_24708_PI429347424;CUST_36336_PI429347424;CUST_8845_PI429347424;CUST_9201_PI429347424	0.199128	0.999487	FALSE
GO:0005882//intermediate filament	6	4	CUST_16870_PI429347424;CUST_36531_PI429347424;CUST_43535_PI429347424;CUST_685_PI429347424	CUST_16870_PI429347424;CUST_36531_PI429347424;CUST_43535_PI429347424;CUST_685_PI429347424	0.199128	0.999487	FALSE
GO:0008287//protein serine/threonine phosphatase complex	6	4	CUST_20443_PI429347424;CUST_22381_PI429347424;CUST_43239_PI429347424;CUST_50644_PI429347424	CUST_20443_PI429347424;CUST_22381_PI429347424;CUST_43239_PI429347424;CUST_50644_PI429347424	0.199128	0.999487	FALSE
GO:0045111//intermediate filament cytoskeleton	6	4	CUST_16870_PI429347424;CUST_36531_PI429347424;CUST_43535_PI429347424;CUST_685_PI429347424	CUST_16870_PI429347424;CUST_36531_PI429347424;CUST_43535_PI429347424;CUST_685_PI429347424	0.199128	0.999487	FALSE
GO:0000151//ubiquitin ligase complex	23	12	CUST_1411_PI429347424;CUST_17267_PI429347424;CUST_19893_PI429347424;CUST_2159_PI429347424;CUST_23327_PI429347424;CUST_29286_PI429347424;CUST_40060_PI429347424;CUST_43029_PI429347424;CUST_56266_PI429347424;CUST_6810_PI429347424;CUST_9230_PI429347424;CUST_9426_PI429347424	CUST_1411_PI429347424;CUST_17267_PI429347424;CUST_19893_PI429347424;CUST_2159_PI429347424;CUST_23327_PI429347424;CUST_29286_PI429347424;CUST_40060_PI429347424;CUST_43029_PI429347424;CUST_56266_PI429347424;CUST_6810_PI429347424;CUST_9230_PI429347424;CUST_9426_PI429347424	0.199845	0.999487	FALSE
GO:0031252//cell leading edge	23	12	CUST_19785_PI429347424;CUST_2078_PI429347424;CUST_28278_PI429347424;CUST_39952_PI429347424;CUST_42650_PI429347424;CUST_50166_PI429347424;CUST_50293_PI429347424;CUST_56325_PI429347424;CUST_56445_PI429347424;CUST_56559_PI429347424;CUST_6810_PI429347424;CUST_685_PI429347424	CUST_19785_PI429347424;CUST_2078_PI429347424;CUST_28278_PI429347424;CUST_39952_PI429347424;CUST_42650_PI429347424;CUST_50166_PI429347424;CUST_50293_PI429347424;CUST_56325_PI429347424;CUST_56445_PI429347424;CUST_56559_PI429347424;CUST_6810_PI429347424;CUST_685_PI429347424	0.199845	0.999487	FALSE
GO:0044422//organelle part	711	304	CUST_10018_PI429347424;CUST_10030_PI429347424;CUST_10058_PI429347424;CUST_1011_PI429347424;CUST_10141_PI429347424;CUST_10173_PI429347424;CUST_10365_PI429347424;CUST_10391_PI429347424;CUST_10430_PI429347424;CUST_1193_PI429347424;CUST_11941_PI429347424;CUST_1194_PI429347424;CUST_11961_PI429347424;CUST_11997_PI429347424;CUST_12022_PI429347424;CUST_12172_PI429347424;CUST_12305_PI429347424;CUST_12326_…	CUST_10018_PI429347424;CUST_10030_PI429347424;CUST_10058_PI429347424;CUST_1011_PI429347424;CUST_10141_PI429347424;CUST_10173_PI429347424;CUST_10365_PI429347424;CUST_10391_PI429347424;CUST_10430_PI429347424;CUST_1193_PI429347424;CUST_11941_PI429347424;CUST_1194_PI429347424;CUST_11961_PI429347424;CUST_11997_PI429347424;CUST_12022_PI429347424;CUST_12172_PI429347424;CUST_12305_PI429347424;CUST_12326_…	0.205068	0.999487	FALSE
GO:0005737//cytoplasm	1144	484	CUST_10030_PI429347424;CUST_10141_PI429347424;CUST_10181_PI429347424;CUST_10215_PI429347424;CUST_10356_PI429347424;CUST_10391_PI429347424;CUST_10398_PI429347424;CUST_1090_PI429347424;CUST_1125_PI429347424;CUST_1128_PI429347424;CUST_1157_PI429347424;CUST_1186_PI429347424;CUST_11941_PI429347424;CUST_1194_PI429347424;CUST_11961_PI429347424;CUST_11997_PI429347424;CUST_12011_PI429347424;CUST_12022_PI4…	CUST_10030_PI429347424;CUST_10141_PI429347424;CUST_10181_PI429347424;CUST_10215_PI429347424;CUST_10356_PI429347424;CUST_10391_PI429347424;CUST_10398_PI429347424;CUST_1090_PI429347424;CUST_1125_PI429347424;CUST_1128_PI429347424;CUST_1157_PI429347424;CUST_1186_PI429347424;CUST_11941_PI429347424;CUST_1194_PI429347424;CUST_11961_PI429347424;CUST_11997_PI429347424;CUST_12011_PI429347424;CUST_12022_PI4…	0.207558	0.999487	FALSE
GO:0032991//macromolecular complex	508	218	CUST_10018_PI429347424;CUST_1011_PI429347424;CUST_10430_PI429347424;CUST_1193_PI429347424;CUST_11941_PI429347424;CUST_11997_PI429347424;CUST_12172_PI429347424;CUST_12326_PI429347424;CUST_12373_PI429347424;CUST_1310_PI429347424;CUST_1325_PI429347424;CUST_1411_PI429347424;CUST_1506_PI429347424;CUST_16617_PI429347424;CUST_16641_PI429347424;CUST_16782_PI429347424;CUST_16870_PI429347424;CUST_17267_PI4…	CUST_10018_PI429347424;CUST_1011_PI429347424;CUST_10430_PI429347424;CUST_1193_PI429347424;CUST_11941_PI429347424;CUST_11997_PI429347424;CUST_12172_PI429347424;CUST_12326_PI429347424;CUST_12373_PI429347424;CUST_1310_PI429347424;CUST_1325_PI429347424;CUST_1411_PI429347424;CUST_1506_PI429347424;CUST_16617_PI429347424;CUST_16641_PI429347424;CUST_16782_PI429347424;CUST_16870_PI429347424;CUST_17267_PI4…	0.234866	0.999487	FALSE
GO:0042175//nuclear outer membrane-endoplasmic reticulum membrane network	56	26	CUST_1441_PI429347424;CUST_1537_PI429347424;CUST_16601_PI429347424;CUST_16894_PI429347424;CUST_17505_PI429347424;CUST_18561_PI429347424;CUST_18720_PI429347424;CUST_22381_PI429347424;CUST_23846_PI429347424;CUST_24016_PI429347424;CUST_29222_PI429347424;CUST_36334_PI429347424;CUST_36409_PI429347424;CUST_38856_PI429347424;CUST_39736_PI429347424;CUST_40336_PI429347424;CUST_40515_PI429347424;CUST_42489…	CUST_1441_PI429347424;CUST_1537_PI429347424;CUST_16601_PI429347424;CUST_16894_PI429347424;CUST_17505_PI429347424;CUST_18561_PI429347424;CUST_18720_PI429347424;CUST_22381_PI429347424;CUST_23846_PI429347424;CUST_24016_PI429347424;CUST_29222_PI429347424;CUST_36334_PI429347424;CUST_36409_PI429347424;CUST_38856_PI429347424;CUST_39736_PI429347424;CUST_40336_PI429347424;CUST_40515_PI429347424;CUST_42489…	0.262132	0.999487	FALSE
GO:0005694//chromosome	63	29	CUST_10215_PI429347424;CUST_12373_PI429347424;CUST_1310_PI429347424;CUST_20035_PI429347424;CUST_20171_PI429347424;CUST_22393_PI429347424;CUST_22449_PI429347424;CUST_23054_PI429347424;CUST_23076_PI429347424;CUST_23663_PI429347424;CUST_23674_PI429347424;CUST_23888_PI429347424;CUST_24673_PI429347424;CUST_25038_PI429347424;CUST_28465_PI429347424;CUST_29161_PI429347424;CUST_36373_PI429347424;CUST_3878…	CUST_10215_PI429347424;CUST_12373_PI429347424;CUST_1310_PI429347424;CUST_20035_PI429347424;CUST_20171_PI429347424;CUST_22393_PI429347424;CUST_22449_PI429347424;CUST_23054_PI429347424;CUST_23076_PI429347424;CUST_23663_PI429347424;CUST_23674_PI429347424;CUST_23888_PI429347424;CUST_24673_PI429347424;CUST_25038_PI429347424;CUST_28465_PI429347424;CUST_29161_PI429347424;CUST_36373_PI429347424;CUST_3878…	0.265181	0.999487	FALSE
GO:0016607//nuclear speck	11	6	CUST_10173_PI429347424;CUST_10365_PI429347424;CUST_1977_PI429347424;CUST_46654_PI429347424;CUST_5754_PI429347424;CUST_8769_PI429347424	CUST_10173_PI429347424;CUST_10365_PI429347424;CUST_1977_PI429347424;CUST_46654_PI429347424;CUST_5754_PI429347424;CUST_8769_PI429347424	0.278333	0.999487	FALSE
GO:0005811//lipid particle	9	5	CUST_10141_PI429347424;CUST_24583_PI429347424;CUST_29545_PI429347424;CUST_38095_PI429347424;CUST_56379_PI429347424	CUST_10141_PI429347424;CUST_24583_PI429347424;CUST_29545_PI429347424;CUST_38095_PI429347424;CUST_56379_PI429347424	0.296624	0.999487	FALSE
GO:0072372//primary cilium	9	5	CUST_23360_PI429347424;CUST_43545_PI429347424;CUST_56385_PI429347424;CUST_685_PI429347424;CUST_9124_PI429347424	CUST_23360_PI429347424;CUST_43545_PI429347424;CUST_56385_PI429347424;CUST_685_PI429347424;CUST_9124_PI429347424	0.296624	0.999487	FALSE
GO:0044432//endoplasmic reticulum part	64	29	CUST_1441_PI429347424;CUST_1537_PI429347424;CUST_16601_PI429347424;CUST_16894_PI429347424;CUST_17505_PI429347424;CUST_18561_PI429347424;CUST_18720_PI429347424;CUST_22381_PI429347424;CUST_23846_PI429347424;CUST_24016_PI429347424;CUST_28411_PI429347424;CUST_29222_PI429347424;CUST_36227_PI429347424;CUST_36334_PI429347424;CUST_36409_PI429347424;CUST_38856_PI429347424;CUST_39736_PI429347424;CUST_40336…	CUST_1441_PI429347424;CUST_1537_PI429347424;CUST_16601_PI429347424;CUST_16894_PI429347424;CUST_17505_PI429347424;CUST_18561_PI429347424;CUST_18720_PI429347424;CUST_22381_PI429347424;CUST_23846_PI429347424;CUST_24016_PI429347424;CUST_28411_PI429347424;CUST_29222_PI429347424;CUST_36227_PI429347424;CUST_36334_PI429347424;CUST_36409_PI429347424;CUST_38856_PI429347424;CUST_39736_PI429347424;CUST_40336…	0.302595	0.999487	FALSE
GO:0044427//chromosomal part	41	19	CUST_12373_PI429347424;CUST_1310_PI429347424;CUST_20171_PI429347424;CUST_22393_PI429347424;CUST_22449_PI429347424;CUST_23054_PI429347424;CUST_23076_PI429347424;CUST_23674_PI429347424;CUST_23888_PI429347424;CUST_24673_PI429347424;CUST_25038_PI429347424;CUST_38785_PI429347424;CUST_42694_PI429347424;CUST_43059_PI429347424;CUST_43590_PI429347424;CUST_46591_PI429347424;CUST_50590_PI429347424;CUST_5063…	CUST_12373_PI429347424;CUST_1310_PI429347424;CUST_20171_PI429347424;CUST_22393_PI429347424;CUST_22449_PI429347424;CUST_23054_PI429347424;CUST_23076_PI429347424;CUST_23674_PI429347424;CUST_23888_PI429347424;CUST_24673_PI429347424;CUST_25038_PI429347424;CUST_38785_PI429347424;CUST_42694_PI429347424;CUST_43059_PI429347424;CUST_43590_PI429347424;CUST_46591_PI429347424;CUST_50590_PI429347424;CUST_5063…	0.311548	0.999487	FALSE
GO:0097458//neuron part	62	28	CUST_12022_PI429347424;CUST_16503_PI429347424;CUST_16827_PI429347424;CUST_17442_PI429347424;CUST_19731_PI429347424;CUST_20175_PI429347424;CUST_2078_PI429347424;CUST_22079_PI429347424;CUST_23749_PI429347424;CUST_27285_PI429347424;CUST_27480_PI429347424;CUST_29161_PI429347424;CUST_3143_PI429347424;CUST_38738_PI429347424;CUST_42632_PI429347424;CUST_42650_PI429347424;CUST_43545_PI429347424;CUST_50242…	CUST_12022_PI429347424;CUST_16503_PI429347424;CUST_16827_PI429347424;CUST_17442_PI429347424;CUST_19731_PI429347424;CUST_20175_PI429347424;CUST_2078_PI429347424;CUST_22079_PI429347424;CUST_23749_PI429347424;CUST_27285_PI429347424;CUST_27480_PI429347424;CUST_29161_PI429347424;CUST_3143_PI429347424;CUST_38738_PI429347424;CUST_42632_PI429347424;CUST_42650_PI429347424;CUST_43545_PI429347424;CUST_50242…	0.315466	0.999487	FALSE
GO:0000123//histone acetyltransferase complex	7	4	CUST_22429_PI429347424;CUST_27162_PI429347424;CUST_43059_PI429347424;CUST_8959_PI429347424	CUST_22429_PI429347424;CUST_27162_PI429347424;CUST_43059_PI429347424;CUST_8959_PI429347424	0.317542	0.999487	FALSE
GO:0005793//endoplasmic reticulum-Golgi intermediate compartment	7	4	CUST_10030_PI429347424;CUST_23962_PI429347424;CUST_28411_PI429347424;CUST_36227_PI429347424	CUST_10030_PI429347424;CUST_23962_PI429347424;CUST_28411_PI429347424;CUST_36227_PI429347424	0.317542	0.999487	FALSE
GO:0014069//postsynaptic density	7	4	CUST_19731_PI429347424;CUST_22381_PI429347424;CUST_42650_PI429347424;CUST_6809_PI429347424	CUST_19731_PI429347424;CUST_22381_PI429347424;CUST_42650_PI429347424;CUST_6809_PI429347424	0.317542	0.999487	FALSE
GO:0044454//nuclear chromosome part	16	8	CUST_12373_PI429347424;CUST_23076_PI429347424;CUST_25038_PI429347424;CUST_42694_PI429347424;CUST_46591_PI429347424;CUST_50590_PI429347424;CUST_50630_PI429347424;CUST_56175_PI429347424	CUST_12373_PI429347424;CUST_23076_PI429347424;CUST_25038_PI429347424;CUST_42694_PI429347424;CUST_46591_PI429347424;CUST_50590_PI429347424;CUST_50630_PI429347424;CUST_56175_PI429347424	0.324814	0.999487	FALSE
GO:0005666//DNA-directed RNA polymerase III complex	5	3	CUST_12172_PI429347424;CUST_1325_PI429347424;CUST_5757_PI429347424	CUST_12172_PI429347424;CUST_1325_PI429347424;CUST_5757_PI429347424	0.342144	0.999487	FALSE
GO:0005852//eukaryotic translation initiation factor 3 complex	5	3	CUST_17524_PI429347424;CUST_42674_PI429347424;CUST_56500_PI429347424	CUST_17524_PI429347424;CUST_42674_PI429347424;CUST_56500_PI429347424	0.342144	0.999487	FALSE
GO:0009295//nucleoid	5	3	CUST_20013_PI429347424;CUST_2414_PI429347424;CUST_29356_PI429347424	CUST_20013_PI429347424;CUST_2414_PI429347424;CUST_29356_PI429347424	0.342144	0.999487	FALSE
GO:0009898//internal side of plasma membrane	5	3	CUST_20002_PI429347424;CUST_24231_PI429347424;CUST_2423_PI429347424	CUST_20002_PI429347424;CUST_24231_PI429347424;CUST_2423_PI429347424	0.342144	0.999487	FALSE
GO:0019897//extrinsic to plasma membrane	5	3	CUST_20002_PI429347424;CUST_2423_PI429347424;CUST_42851_PI429347424	CUST_20002_PI429347424;CUST_2423_PI429347424;CUST_42851_PI429347424	0.342144	0.999487	FALSE
GO:0042645//mitochondrial nucleoid	5	3	CUST_20013_PI429347424;CUST_2414_PI429347424;CUST_29356_PI429347424	CUST_20013_PI429347424;CUST_2414_PI429347424;CUST_29356_PI429347424	0.342144	0.999487	FALSE
GO:0044441//cilium part	5	3	CUST_17442_PI429347424;CUST_17484_PI429347424;CUST_43646_PI429347424	CUST_17442_PI429347424;CUST_17484_PI429347424;CUST_43646_PI429347424	0.342144	0.999487	FALSE
GO:0070461//SAGA-type complex	5	3	CUST_22429_PI429347424;CUST_27162_PI429347424;CUST_8959_PI429347424	CUST_22429_PI429347424;CUST_27162_PI429347424;CUST_8959_PI429347424	0.342144	0.999487	FALSE
GO:0005783//endoplasmic reticulum	143	62	CUST_10030_PI429347424;CUST_10391_PI429347424;CUST_1157_PI429347424;CUST_1194_PI429347424;CUST_11961_PI429347424;CUST_12022_PI429347424;CUST_1216_PI429347424;CUST_1296_PI429347424;CUST_1441_PI429347424;CUST_1537_PI429347424;CUST_16601_PI429347424;CUST_16810_PI429347424;CUST_16827_PI429347424;CUST_16894_PI429347424;CUST_17397_PI429347424;CUST_17505_PI429347424;CUST_18561_PI429347424;CUST_18720_PI4…	CUST_10030_PI429347424;CUST_10391_PI429347424;CUST_1157_PI429347424;CUST_1194_PI429347424;CUST_11961_PI429347424;CUST_12022_PI429347424;CUST_1216_PI429347424;CUST_1296_PI429347424;CUST_1441_PI429347424;CUST_1537_PI429347424;CUST_16601_PI429347424;CUST_16810_PI429347424;CUST_16827_PI429347424;CUST_16894_PI429347424;CUST_17397_PI429347424;CUST_17505_PI429347424;CUST_18561_PI429347424;CUST_18720_PI4…	0.344198	0.999487	FALSE
GO:0044430//cytoskeletal part	151	65	CUST_10018_PI429347424;CUST_1011_PI429347424;CUST_12326_PI429347424;CUST_16870_PI429347424;CUST_17238_PI429347424;CUST_17442_PI429347424;CUST_17484_PI429347424;CUST_19675_PI429347424;CUST_19726_PI429347424;CUST_19731_PI429347424;CUST_20013_PI429347424;CUST_20408_PI429347424;CUST_2181_PI429347424;CUST_22344_PI429347424;CUST_22381_PI429347424;CUST_22449_PI429347424;CUST_2258_PI429347424;CUST_22807_…	CUST_10018_PI429347424;CUST_1011_PI429347424;CUST_12326_PI429347424;CUST_16870_PI429347424;CUST_17238_PI429347424;CUST_17442_PI429347424;CUST_17484_PI429347424;CUST_19675_PI429347424;CUST_19726_PI429347424;CUST_19731_PI429347424;CUST_20013_PI429347424;CUST_20408_PI429347424;CUST_2181_PI429347424;CUST_22344_PI429347424;CUST_22381_PI429347424;CUST_22449_PI429347424;CUST_2258_PI429347424;CUST_22807_…	0.367842	0.999487	FALSE
GO:0000502//proteasome complex	12	6	CUST_23755_PI429347424;CUST_39804_PI429347424;CUST_42560_PI429347424;CUST_46312_PI429347424;CUST_56166_PI429347424;CUST_6620_PI429347424	CUST_23755_PI429347424;CUST_39804_PI429347424;CUST_42560_PI429347424;CUST_46312_PI429347424;CUST_56166_PI429347424;CUST_6620_PI429347424	0.372784	0.999487	FALSE
GO:0030027//lamellipodium	12	6	CUST_19785_PI429347424;CUST_28278_PI429347424;CUST_39952_PI429347424;CUST_42650_PI429347424;CUST_50293_PI429347424;CUST_56445_PI429347424	CUST_19785_PI429347424;CUST_28278_PI429347424;CUST_39952_PI429347424;CUST_42650_PI429347424;CUST_50293_PI429347424;CUST_56445_PI429347424	0.372784	0.999487	FALSE
GO:0016604//nuclear body	19	9	CUST_10173_PI429347424;CUST_10365_PI429347424;CUST_1977_PI429347424;CUST_23925_PI429347424;CUST_24386_PI429347424;CUST_43059_PI429347424;CUST_46654_PI429347424;CUST_5754_PI429347424;CUST_8769_PI429347424	CUST_10173_PI429347424;CUST_10365_PI429347424;CUST_1977_PI429347424;CUST_23925_PI429347424;CUST_24386_PI429347424;CUST_43059_PI429347424;CUST_46654_PI429347424;CUST_5754_PI429347424;CUST_8769_PI429347424	0.379934	0.999487	FALSE
GO:0015630//microtubule cytoskeleton	128	55	CUST_10018_PI429347424;CUST_1011_PI429347424;CUST_12326_PI429347424;CUST_17238_PI429347424;CUST_17442_PI429347424;CUST_17484_PI429347424;CUST_19675_PI429347424;CUST_19726_PI429347424;CUST_19884_PI429347424;CUST_20013_PI429347424;CUST_20408_PI429347424;CUST_22344_PI429347424;CUST_22449_PI429347424;CUST_2258_PI429347424;CUST_22807_PI429347424;CUST_22961_PI429347424;CUST_23272_PI429347424;CUST_23360…	CUST_10018_PI429347424;CUST_1011_PI429347424;CUST_12326_PI429347424;CUST_17238_PI429347424;CUST_17442_PI429347424;CUST_17484_PI429347424;CUST_19675_PI429347424;CUST_19726_PI429347424;CUST_19884_PI429347424;CUST_20013_PI429347424;CUST_20408_PI429347424;CUST_22344_PI429347424;CUST_22449_PI429347424;CUST_2258_PI429347424;CUST_22807_PI429347424;CUST_22961_PI429347424;CUST_23272_PI429347424;CUST_23360…	0.390647	0.999487	FALSE
GO:0005759//mitochondrial matrix	38	17	CUST_10141_PI429347424;CUST_16782_PI429347424;CUST_20013_PI429347424;CUST_23229_PI429347424;CUST_23504_PI429347424;CUST_23994_PI429347424;CUST_2414_PI429347424;CUST_24288_PI429347424;CUST_28465_PI429347424;CUST_29356_PI429347424;CUST_40083_PI429347424;CUST_42246_PI429347424;CUST_42824_PI429347424;CUST_43032_PI429347424;CUST_56171_PI429347424;CUST_56518_PI429347424;CUST_603_PI429347424	CUST_10141_PI429347424;CUST_16782_PI429347424;CUST_20013_PI429347424;CUST_23229_PI429347424;CUST_23504_PI429347424;CUST_23994_PI429347424;CUST_2414_PI429347424;CUST_24288_PI429347424;CUST_28465_PI429347424;CUST_29356_PI429347424;CUST_40083_PI429347424;CUST_42246_PI429347424;CUST_42824_PI429347424;CUST_43032_PI429347424;CUST_56171_PI429347424;CUST_56518_PI429347424;CUST_603_PI429347424	0.397226	0.999487	FALSE
GO:0005773//vacuole	38	17	CUST_12022_PI429347424;CUST_1216_PI429347424;CUST_12388_PI429347424;CUST_16800_PI429347424;CUST_17488_PI429347424;CUST_22146_PI429347424;CUST_23330_PI429347424;CUST_23504_PI429347424;CUST_24538_PI429347424;CUST_27099_PI429347424;CUST_38029_PI429347424;CUST_40336_PI429347424;CUST_50374_PI429347424;CUST_5630_PI429347424;CUST_56391_PI429347424;CUST_6846_PI429347424;CUST_8748_PI429347424	CUST_12022_PI429347424;CUST_1216_PI429347424;CUST_12388_PI429347424;CUST_16800_PI429347424;CUST_17488_PI429347424;CUST_22146_PI429347424;CUST_23330_PI429347424;CUST_23504_PI429347424;CUST_24538_PI429347424;CUST_27099_PI429347424;CUST_38029_PI429347424;CUST_40336_PI429347424;CUST_50374_PI429347424;CUST_5630_PI429347424;CUST_56391_PI429347424;CUST_6846_PI429347424;CUST_8748_PI429347424	0.397226	0.999487	FALSE
GO:0005730//nucleolus	76	33	CUST_10058_PI429347424;CUST_12305_PI429347424;CUST_1441_PI429347424;CUST_16641_PI429347424;CUST_20301_PI429347424;CUST_2102_PI429347424;CUST_22192_PI429347424;CUST_22309_PI429347424;CUST_22381_PI429347424;CUST_22393_PI429347424;CUST_22440_PI429347424;CUST_23076_PI429347424;CUST_23095_PI429347424;CUST_23220_PI429347424;CUST_23764_PI429347424;CUST_24615_PI429347424;CUST_24655_PI429347424;CUST_27248…	CUST_10058_PI429347424;CUST_12305_PI429347424;CUST_1441_PI429347424;CUST_16641_PI429347424;CUST_20301_PI429347424;CUST_2102_PI429347424;CUST_22192_PI429347424;CUST_22309_PI429347424;CUST_22381_PI429347424;CUST_22393_PI429347424;CUST_22440_PI429347424;CUST_23076_PI429347424;CUST_23095_PI429347424;CUST_23220_PI429347424;CUST_23764_PI429347424;CUST_24615_PI429347424;CUST_24655_PI429347424;CUST_27248…	0.40235	0.999487	FALSE
GO:0001726//ruffle	10	5	CUST_42650_PI429347424;CUST_50166_PI429347424;CUST_56559_PI429347424;CUST_6810_PI429347424;CUST_685_PI429347424	CUST_42650_PI429347424;CUST_50166_PI429347424;CUST_56559_PI429347424;CUST_6810_PI429347424;CUST_685_PI429347424	0.402769	0.999487	FALSE
GO:0005932//microtubule basal body	10	5	CUST_17484_PI429347424;CUST_24077_PI429347424;CUST_27166_PI429347424;CUST_38968_PI429347424;CUST_9124_PI429347424	CUST_17484_PI429347424;CUST_24077_PI429347424;CUST_27166_PI429347424;CUST_38968_PI429347424;CUST_9124_PI429347424	0.402769	0.999487	FALSE
GO:0005856//cytoskeleton	210	89	CUST_10018_PI429347424;CUST_1011_PI429347424;CUST_12022_PI429347424;CUST_12107_PI429347424;CUST_12326_PI429347424;CUST_16870_PI429347424;CUST_17238_PI429347424;CUST_17442_PI429347424;CUST_17484_PI429347424;CUST_18943_PI429347424;CUST_19675_PI429347424;CUST_19726_PI429347424;CUST_19731_PI429347424;CUST_19779_PI429347424;CUST_19884_PI429347424;CUST_20013_PI429347424;CUST_20408_PI429347424;CUST_2181…	CUST_10018_PI429347424;CUST_1011_PI429347424;CUST_12022_PI429347424;CUST_12107_PI429347424;CUST_12326_PI429347424;CUST_16870_PI429347424;CUST_17238_PI429347424;CUST_17442_PI429347424;CUST_17484_PI429347424;CUST_18943_PI429347424;CUST_19675_PI429347424;CUST_19726_PI429347424;CUST_19731_PI429347424;CUST_19779_PI429347424;CUST_19884_PI429347424;CUST_20013_PI429347424;CUST_20408_PI429347424;CUST_2181…	0.410641	0.999487	FALSE
GO:0044456//synapse part	36	16	CUST_19647_PI429347424;CUST_19731_PI429347424;CUST_22079_PI429347424;CUST_22381_PI429347424;CUST_23987_PI429347424;CUST_24615_PI429347424;CUST_38797_PI429347424;CUST_42650_PI429347424;CUST_43239_PI429347424;CUST_43646_PI429347424;CUST_50242_PI429347424;CUST_589_PI429347424;CUST_6809_PI429347424;CUST_8803_PI429347424;CUST_9155_PI429347424;CUST_9382_PI429347424	CUST_19647_PI429347424;CUST_19731_PI429347424;CUST_22079_PI429347424;CUST_22381_PI429347424;CUST_23987_PI429347424;CUST_24615_PI429347424;CUST_38797_PI429347424;CUST_42650_PI429347424;CUST_43239_PI429347424;CUST_43646_PI429347424;CUST_50242_PI429347424;CUST_589_PI429347424;CUST_6809_PI429347424;CUST_8803_PI429347424;CUST_9155_PI429347424;CUST_9382_PI429347424	0.417078	0.999487	FALSE
GO:0044463//cell projection part	60	26	CUST_10018_PI429347424;CUST_1011_PI429347424;CUST_12326_PI429347424;CUST_17442_PI429347424;CUST_17484_PI429347424;CUST_19726_PI429347424;CUST_19731_PI429347424;CUST_22381_PI429347424;CUST_22807_PI429347424;CUST_24077_PI429347424;CUST_27166_PI429347424;CUST_27480_PI429347424;CUST_28278_PI429347424;CUST_3143_PI429347424;CUST_38738_PI429347424;CUST_38968_PI429347424;CUST_39921_PI429347424;CUST_42632…	CUST_10018_PI429347424;CUST_1011_PI429347424;CUST_12326_PI429347424;CUST_17442_PI429347424;CUST_17484_PI429347424;CUST_19726_PI429347424;CUST_19731_PI429347424;CUST_22381_PI429347424;CUST_22807_PI429347424;CUST_24077_PI429347424;CUST_27166_PI429347424;CUST_27480_PI429347424;CUST_28278_PI429347424;CUST_3143_PI429347424;CUST_38738_PI429347424;CUST_38968_PI429347424;CUST_39921_PI429347424;CUST_42632…	0.429083	0.999487	FALSE
GO:0005929//cilium	41	18	CUST_10018_PI429347424;CUST_16503_PI429347424;CUST_17442_PI429347424;CUST_17484_PI429347424;CUST_2258_PI429347424;CUST_22807_PI429347424;CUST_23360_PI429347424;CUST_24077_PI429347424;CUST_27166_PI429347424;CUST_38968_PI429347424;CUST_39921_PI429347424;CUST_43545_PI429347424;CUST_43646_PI429347424;CUST_56385_PI429347424;CUST_6674_PI429347424;CUST_685_PI429347424;CUST_8700_PI429347424;CUST_9124_PI4…	CUST_10018_PI429347424;CUST_16503_PI429347424;CUST_17442_PI429347424;CUST_17484_PI429347424;CUST_2258_PI429347424;CUST_22807_PI429347424;CUST_23360_PI429347424;CUST_24077_PI429347424;CUST_27166_PI429347424;CUST_38968_PI429347424;CUST_39921_PI429347424;CUST_43545_PI429347424;CUST_43646_PI429347424;CUST_56385_PI429347424;CUST_6674_PI429347424;CUST_685_PI429347424;CUST_8700_PI429347424;CUST_9124_PI4…	0.430997	0.999487	FALSE
GO:0000792//heterochromatin	8	4	CUST_20171_PI429347424;CUST_23888_PI429347424;CUST_50590_PI429347424;CUST_50630_PI429347424	CUST_20171_PI429347424;CUST_23888_PI429347424;CUST_50590_PI429347424;CUST_50630_PI429347424	0.43903	0.999487	FALSE
GO:0016363//nuclear matrix	8	4	CUST_23076_PI429347424;CUST_37738_PI429347424;CUST_39046_PI429347424;CUST_50409_PI429347424	CUST_23076_PI429347424;CUST_37738_PI429347424;CUST_39046_PI429347424;CUST_50409_PI429347424	0.43903	0.999487	FALSE
GO:0030139//endocytic vesicle	8	4	CUST_22582_PI429347424;CUST_40336_PI429347424;CUST_56266_PI429347424;CUST_9155_PI429347424	CUST_22582_PI429347424;CUST_40336_PI429347424;CUST_56266_PI429347424;CUST_9155_PI429347424	0.43903	0.999487	FALSE
GO:0031965//nuclear membrane	8	4	CUST_12022_PI429347424;CUST_16601_PI429347424;CUST_16617_PI429347424;CUST_22381_PI429347424	CUST_12022_PI429347424;CUST_16601_PI429347424;CUST_16617_PI429347424;CUST_22381_PI429347424	0.43903	0.999487	FALSE
GO:0042383//sarcolemma	8	4	CUST_12022_PI429347424;CUST_19647_PI429347424;CUST_22079_PI429347424;CUST_46303_PI429347424	CUST_12022_PI429347424;CUST_19647_PI429347424;CUST_22079_PI429347424;CUST_46303_PI429347424	0.43903	0.999487	FALSE
GO:0005739//mitochondrion	180	76	CUST_10141_PI429347424;CUST_10215_PI429347424;CUST_1090_PI429347424;CUST_1186_PI429347424;CUST_11997_PI429347424;CUST_12011_PI429347424;CUST_12022_PI429347424;CUST_1216_PI429347424;CUST_1444_PI429347424;CUST_16548_PI429347424;CUST_16782_PI429347424;CUST_16840_PI429347424;CUST_17027_PI429347424;CUST_17028_PI429347424;CUST_18889_PI429347424;CUST_19647_PI429347424;CUST_20013_PI429347424;CUST_20301_P…	CUST_10141_PI429347424;CUST_10215_PI429347424;CUST_1090_PI429347424;CUST_1186_PI429347424;CUST_11997_PI429347424;CUST_12011_PI429347424;CUST_12022_PI429347424;CUST_1216_PI429347424;CUST_1444_PI429347424;CUST_16548_PI429347424;CUST_16782_PI429347424;CUST_16840_PI429347424;CUST_17027_PI429347424;CUST_17028_PI429347424;CUST_18889_PI429347424;CUST_19647_PI429347424;CUST_20013_PI429347424;CUST_20301_P…	0.439552	0.999487	FALSE
GO:0043228//non-membrane-bounded organelle	395	165	CUST_10018_PI429347424;CUST_10058_PI429347424;CUST_1011_PI429347424;CUST_10215_PI429347424;CUST_12022_PI429347424;CUST_12107_PI429347424;CUST_12305_PI429347424;CUST_12326_PI429347424;CUST_12373_PI429347424;CUST_1310_PI429347424;CUST_1441_PI429347424;CUST_1506_PI429347424;CUST_16641_PI429347424;CUST_16870_PI429347424;CUST_17238_PI429347424;CUST_17442_PI429347424;CUST_17484_PI429347424;CUST_18943_P…	CUST_10018_PI429347424;CUST_10058_PI429347424;CUST_1011_PI429347424;CUST_10215_PI429347424;CUST_12022_PI429347424;CUST_12107_PI429347424;CUST_12305_PI429347424;CUST_12326_PI429347424;CUST_12373_PI429347424;CUST_1310_PI429347424;CUST_1441_PI429347424;CUST_1506_PI429347424;CUST_16641_PI429347424;CUST_16870_PI429347424;CUST_17238_PI429347424;CUST_17442_PI429347424;CUST_17484_PI429347424;CUST_18943_P…	0.459562	0.999487	FALSE
GO:0043232//intracellular non-membrane-bounded organelle	395	165	CUST_10018_PI429347424;CUST_10058_PI429347424;CUST_1011_PI429347424;CUST_10215_PI429347424;CUST_12022_PI429347424;CUST_12107_PI429347424;CUST_12305_PI429347424;CUST_12326_PI429347424;CUST_12373_PI429347424;CUST_1310_PI429347424;CUST_1441_PI429347424;CUST_1506_PI429347424;CUST_16641_PI429347424;CUST_16870_PI429347424;CUST_17238_PI429347424;CUST_17442_PI429347424;CUST_17484_PI429347424;CUST_18943_P…	CUST_10018_PI429347424;CUST_10058_PI429347424;CUST_1011_PI429347424;CUST_10215_PI429347424;CUST_12022_PI429347424;CUST_12107_PI429347424;CUST_12305_PI429347424;CUST_12326_PI429347424;CUST_12373_PI429347424;CUST_1310_PI429347424;CUST_1441_PI429347424;CUST_1506_PI429347424;CUST_16641_PI429347424;CUST_16870_PI429347424;CUST_17238_PI429347424;CUST_17442_PI429347424;CUST_17484_PI429347424;CUST_18943_P…	0.459562	0.999487	FALSE
GO:0044433//cytoplasmic vesicle part	13	6	CUST_18561_PI429347424;CUST_19647_PI429347424;CUST_22381_PI429347424;CUST_23504_PI429347424;CUST_29301_PI429347424;CUST_9155_PI429347424	CUST_18561_PI429347424;CUST_19647_PI429347424;CUST_22381_PI429347424;CUST_23504_PI429347424;CUST_29301_PI429347424;CUST_9155_PI429347424	0.467706	0.999487	FALSE
GO:0000152//nuclear ubiquitin ligase complex	6	3	CUST_19893_PI429347424;CUST_23327_PI429347424;CUST_9426_PI429347424	CUST_19893_PI429347424;CUST_23327_PI429347424;CUST_9426_PI429347424	0.48516	0.999487	FALSE
GO:0000781//chromosome, telomeric region	6	3	CUST_20171_PI429347424;CUST_42694_PI429347424;CUST_46591_PI429347424	CUST_20171_PI429347424;CUST_42694_PI429347424;CUST_46591_PI429347424	0.48516	0.999487	FALSE
GO:0005680//anaphase-promoting complex	6	3	CUST_19893_PI429347424;CUST_23327_PI429347424;CUST_9426_PI429347424	CUST_19893_PI429347424;CUST_23327_PI429347424;CUST_9426_PI429347424	0.48516	0.999487	FALSE
GO:0019898//extrinsic to membrane	6	3	CUST_20002_PI429347424;CUST_2423_PI429347424;CUST_42851_PI429347424	CUST_20002_PI429347424;CUST_2423_PI429347424;CUST_42851_PI429347424	0.48516	0.999487	FALSE
GO:0031227//intrinsic to endoplasmic reticulum membrane	6	3	CUST_16601_PI429347424;CUST_36409_PI429347424;CUST_9137_PI429347424	CUST_16601_PI429347424;CUST_36409_PI429347424;CUST_9137_PI429347424	0.48516	0.999487	FALSE
GO:0030141//secretory granule	18	8	CUST_12022_PI429347424;CUST_17488_PI429347424;CUST_22381_PI429347424;CUST_23504_PI429347424;CUST_23962_PI429347424;CUST_42620_PI429347424;CUST_685_PI429347424;CUST_9155_PI429347424	CUST_12022_PI429347424;CUST_17488_PI429347424;CUST_22381_PI429347424;CUST_23504_PI429347424;CUST_23962_PI429347424;CUST_42620_PI429347424;CUST_685_PI429347424;CUST_9155_PI429347424	0.48605	0.999487	FALSE
GO:0030529//ribonucleoprotein complex	88	37	CUST_10430_PI429347424;CUST_1977_PI429347424;CUST_2004_PI429347424;CUST_20258_PI429347424;CUST_22640_PI429347424;CUST_2276_PI429347424;CUST_22946_PI429347424;CUST_23344_PI429347424;CUST_23383_PI429347424;CUST_23390_PI429347424;CUST_23994_PI429347424;CUST_24386_PI429347424;CUST_27407_PI429347424;CUST_28101_PI429347424;CUST_28283_PI429347424;CUST_29321_PI429347424;CUST_3314_PI429347424;CUST_3453_PI…	CUST_10430_PI429347424;CUST_1977_PI429347424;CUST_2004_PI429347424;CUST_20258_PI429347424;CUST_22640_PI429347424;CUST_2276_PI429347424;CUST_22946_PI429347424;CUST_23344_PI429347424;CUST_23383_PI429347424;CUST_23390_PI429347424;CUST_23994_PI429347424;CUST_24386_PI429347424;CUST_27407_PI429347424;CUST_28101_PI429347424;CUST_28283_PI429347424;CUST_29321_PI429347424;CUST_3314_PI429347424;CUST_3453_PI…	0.493319	0.999487	FALSE
GO:0015629//actin cytoskeleton	35	15	CUST_19884_PI429347424;CUST_2181_PI429347424;CUST_23100_PI429347424;CUST_24717_PI429347424;CUST_27099_PI429347424;CUST_28387_PI429347424;CUST_28541_PI429347424;CUST_38021_PI429347424;CUST_38761_PI429347424;CUST_46602_PI429347424;CUST_50374_PI429347424;CUST_56445_PI429347424;CUST_56559_PI429347424;CUST_685_PI429347424;CUST_9131_PI429347424	CUST_19884_PI429347424;CUST_2181_PI429347424;CUST_23100_PI429347424;CUST_24717_PI429347424;CUST_27099_PI429347424;CUST_28387_PI429347424;CUST_28541_PI429347424;CUST_38021_PI429347424;CUST_38761_PI429347424;CUST_46602_PI429347424;CUST_50374_PI429347424;CUST_56445_PI429347424;CUST_56559_PI429347424;CUST_685_PI429347424;CUST_9131_PI429347424	0.495767	0.999487	FALSE
GO:0000228//nuclear chromosome	23	10	CUST_12373_PI429347424;CUST_23076_PI429347424;CUST_23663_PI429347424;CUST_25038_PI429347424;CUST_42694_PI429347424;CUST_46591_PI429347424;CUST_50590_PI429347424;CUST_50630_PI429347424;CUST_56175_PI429347424;CUST_6579_PI429347424	CUST_12373_PI429347424;CUST_23076_PI429347424;CUST_23663_PI429347424;CUST_25038_PI429347424;CUST_42694_PI429347424;CUST_46591_PI429347424;CUST_50590_PI429347424;CUST_50630_PI429347424;CUST_56175_PI429347424;CUST_6579_PI429347424	0.499691	0.999487	FALSE
GO:0016459//myosin complex	11	5	CUST_23100_PI429347424;CUST_28387_PI429347424;CUST_38021_PI429347424;CUST_46602_PI429347424;CUST_685_PI429347424	CUST_23100_PI429347424;CUST_28387_PI429347424;CUST_38021_PI429347424;CUST_46602_PI429347424;CUST_685_PI429347424	0.506466	0.999487	FALSE
GO:0031461//cullin-RING ubiquitin ligase complex	11	5	CUST_17267_PI429347424;CUST_19893_PI429347424;CUST_2159_PI429347424;CUST_23327_PI429347424;CUST_9426_PI429347424	CUST_17267_PI429347424;CUST_19893_PI429347424;CUST_2159_PI429347424;CUST_23327_PI429347424;CUST_9426_PI429347424	0.506466	0.999487	FALSE
GO:0019866//organelle inner membrane	50	21	CUST_11997_PI429347424;CUST_16548_PI429347424;CUST_16601_PI429347424;CUST_16840_PI429347424;CUST_20013_PI429347424;CUST_22381_PI429347424;CUST_22655_PI429347424;CUST_23289_PI429347424;CUST_2414_PI429347424;CUST_24314_PI429347424;CUST_24773_PI429347424;CUST_29356_PI429347424;CUST_3388_PI429347424;CUST_3429_PI429347424;CUST_38762_PI429347424;CUST_43103_PI429347424;CUST_56235_PI429347424;CUST_56433_…	CUST_11997_PI429347424;CUST_16548_PI429347424;CUST_16601_PI429347424;CUST_16840_PI429347424;CUST_20013_PI429347424;CUST_22381_PI429347424;CUST_22655_PI429347424;CUST_23289_PI429347424;CUST_2414_PI429347424;CUST_24314_PI429347424;CUST_24773_PI429347424;CUST_29356_PI429347424;CUST_3388_PI429347424;CUST_3429_PI429347424;CUST_38762_PI429347424;CUST_43103_PI429347424;CUST_56235_PI429347424;CUST_56433_…	0.521147	0.999487	FALSE
GO:0031090//organelle membrane	188	78	CUST_10030_PI429347424;CUST_10391_PI429347424;CUST_11997_PI429347424;CUST_12022_PI429347424;CUST_12388_PI429347424;CUST_1441_PI429347424;CUST_1525_PI429347424;CUST_1537_PI429347424;CUST_16548_PI429347424;CUST_16601_PI429347424;CUST_16617_PI429347424;CUST_16800_PI429347424;CUST_16810_PI429347424;CUST_16840_PI429347424;CUST_16894_PI429347424;CUST_17382_PI429347424;CUST_17505_PI429347424;CUST_18561_…	CUST_10030_PI429347424;CUST_10391_PI429347424;CUST_11997_PI429347424;CUST_12022_PI429347424;CUST_12388_PI429347424;CUST_1441_PI429347424;CUST_1525_PI429347424;CUST_1537_PI429347424;CUST_16548_PI429347424;CUST_16601_PI429347424;CUST_16617_PI429347424;CUST_16800_PI429347424;CUST_16810_PI429347424;CUST_16840_PI429347424;CUST_16894_PI429347424;CUST_17382_PI429347424;CUST_17505_PI429347424;CUST_18561_…	0.521418	0.999487	FALSE
GO:0012505//endomembrane system	123	51	CUST_10391_PI429347424;CUST_11941_PI429347424;CUST_12022_PI429347424;CUST_12388_PI429347424;CUST_1441_PI429347424;CUST_1537_PI429347424;CUST_16601_PI429347424;CUST_16617_PI429347424;CUST_16894_PI429347424;CUST_17505_PI429347424;CUST_18561_PI429347424;CUST_18704_PI429347424;CUST_18720_PI429347424;CUST_19785_PI429347424;CUST_2174_PI429347424;CUST_22287_PI429347424;CUST_22366_PI429347424;CUST_22381_…	CUST_10391_PI429347424;CUST_11941_PI429347424;CUST_12022_PI429347424;CUST_12388_PI429347424;CUST_1441_PI429347424;CUST_1537_PI429347424;CUST_16601_PI429347424;CUST_16617_PI429347424;CUST_16894_PI429347424;CUST_17505_PI429347424;CUST_18561_PI429347424;CUST_18704_PI429347424;CUST_18720_PI429347424;CUST_19785_PI429347424;CUST_2174_PI429347424;CUST_22287_PI429347424;CUST_22366_PI429347424;CUST_22381_…	0.531658	0.999487	FALSE
GO:0045202//synapse	65	27	CUST_12022_PI429347424;CUST_19647_PI429347424;CUST_19731_PI429347424;CUST_2082_PI429347424;CUST_22079_PI429347424;CUST_22381_PI429347424;CUST_23330_PI429347424;CUST_23987_PI429347424;CUST_24615_PI429347424;CUST_29301_PI429347424;CUST_36303_PI429347424;CUST_38797_PI429347424;CUST_42650_PI429347424;CUST_43239_PI429347424;CUST_43545_PI429347424;CUST_43646_PI429347424;CUST_46303_PI429347424;CUST_5024…	CUST_12022_PI429347424;CUST_19647_PI429347424;CUST_19731_PI429347424;CUST_2082_PI429347424;CUST_22079_PI429347424;CUST_22381_PI429347424;CUST_23330_PI429347424;CUST_23987_PI429347424;CUST_24615_PI429347424;CUST_29301_PI429347424;CUST_36303_PI429347424;CUST_38797_PI429347424;CUST_42650_PI429347424;CUST_43239_PI429347424;CUST_43545_PI429347424;CUST_43646_PI429347424;CUST_46303_PI429347424;CUST_5024…	0.540318	0.999487	FALSE
GO:0000139//Golgi membrane	31	13	CUST_12388_PI429347424;CUST_16894_PI429347424;CUST_2174_PI429347424;CUST_22287_PI429347424;CUST_22592_PI429347424;CUST_22800_PI429347424;CUST_2319_PI429347424;CUST_23846_PI429347424;CUST_24340_PI429347424;CUST_24910_PI429347424;CUST_36463_PI429347424;CUST_42489_PI429347424;CUST_56458_PI429347424	CUST_12388_PI429347424;CUST_16894_PI429347424;CUST_2174_PI429347424;CUST_22287_PI429347424;CUST_22592_PI429347424;CUST_22800_PI429347424;CUST_2319_PI429347424;CUST_23846_PI429347424;CUST_24340_PI429347424;CUST_24910_PI429347424;CUST_36463_PI429347424;CUST_42489_PI429347424;CUST_56458_PI429347424	0.545561	0.999487	FALSE
GO:0030532//small nuclear ribonucleoprotein complex	9	4	CUST_24386_PI429347424;CUST_28101_PI429347424;CUST_42211_PI429347424;CUST_43430_PI429347424	CUST_24386_PI429347424;CUST_28101_PI429347424;CUST_42211_PI429347424;CUST_43430_PI429347424	0.552955	0.999487	FALSE
GO:0034399//nuclear periphery	9	4	CUST_23076_PI429347424;CUST_37738_PI429347424;CUST_39046_PI429347424;CUST_50409_PI429347424	CUST_23076_PI429347424;CUST_37738_PI429347424;CUST_39046_PI429347424;CUST_50409_PI429347424	0.552955	0.999487	FALSE
GO:0043005//neuron projection	51	21	CUST_12022_PI429347424;CUST_16827_PI429347424;CUST_17442_PI429347424;CUST_19731_PI429347424;CUST_20175_PI429347424;CUST_2078_PI429347424;CUST_22079_PI429347424;CUST_23749_PI429347424;CUST_27285_PI429347424;CUST_27480_PI429347424;CUST_3143_PI429347424;CUST_38738_PI429347424;CUST_42632_PI429347424;CUST_42650_PI429347424;CUST_56197_PI429347424;CUST_56325_PI429347424;CUST_685_PI429347424;CUST_8856_PI…	CUST_12022_PI429347424;CUST_16827_PI429347424;CUST_17442_PI429347424;CUST_19731_PI429347424;CUST_20175_PI429347424;CUST_2078_PI429347424;CUST_22079_PI429347424;CUST_23749_PI429347424;CUST_27285_PI429347424;CUST_27480_PI429347424;CUST_3143_PI429347424;CUST_38738_PI429347424;CUST_42632_PI429347424;CUST_42650_PI429347424;CUST_56197_PI429347424;CUST_56325_PI429347424;CUST_685_PI429347424;CUST_8856_PI…	0.568138	0.999487	FALSE
GO:0005813//centrosome	29	12	CUST_17484_PI429347424;CUST_20408_PI429347424;CUST_23360_PI429347424;CUST_24871_PI429347424;CUST_29502_PI429347424;CUST_39834_PI429347424;CUST_40004_PI429347424;CUST_42650_PI429347424;CUST_42749_PI429347424;CUST_50630_PI429347424;CUST_685_PI429347424;CUST_9201_PI429347424	CUST_17484_PI429347424;CUST_20408_PI429347424;CUST_23360_PI429347424;CUST_24871_PI429347424;CUST_29502_PI429347424;CUST_39834_PI429347424;CUST_40004_PI429347424;CUST_42650_PI429347424;CUST_42749_PI429347424;CUST_50630_PI429347424;CUST_685_PI429347424;CUST_9201_PI429347424	0.572745	0.999487	FALSE
GO:0031966//mitochondrial membrane	56	23	CUST_11997_PI429347424;CUST_12022_PI429347424;CUST_16548_PI429347424;CUST_16840_PI429347424;CUST_20013_PI429347424;CUST_22655_PI429347424;CUST_23289_PI429347424;CUST_24016_PI429347424;CUST_2414_PI429347424;CUST_24314_PI429347424;CUST_24773_PI429347424;CUST_29356_PI429347424;CUST_3388_PI429347424;CUST_3429_PI429347424;CUST_38762_PI429347424;CUST_43103_PI429347424;CUST_5471_PI429347424;CUST_56235_P…	CUST_11997_PI429347424;CUST_12022_PI429347424;CUST_16548_PI429347424;CUST_16840_PI429347424;CUST_20013_PI429347424;CUST_22655_PI429347424;CUST_23289_PI429347424;CUST_24016_PI429347424;CUST_2414_PI429347424;CUST_24314_PI429347424;CUST_24773_PI429347424;CUST_29356_PI429347424;CUST_3388_PI429347424;CUST_3429_PI429347424;CUST_38762_PI429347424;CUST_43103_PI429347424;CUST_5471_PI429347424;CUST_56235_P…	0.572821	0.999487	FALSE
GO:0044451//nucleoplasm part	81	33	CUST_10173_PI429347424;CUST_10365_PI429347424;CUST_1193_PI429347424;CUST_12172_PI429347424;CUST_12373_PI429347424;CUST_1325_PI429347424;CUST_17287_PI429347424;CUST_1977_PI429347424;CUST_19928_PI429347424;CUST_22429_PI429347424;CUST_23382_PI429347424;CUST_23769_PI429347424;CUST_23925_PI429347424;CUST_24386_PI429347424;CUST_27162_PI429347424;CUST_29253_PI429347424;CUST_29502_PI429347424;CUST_3438_P…	CUST_10173_PI429347424;CUST_10365_PI429347424;CUST_1193_PI429347424;CUST_12172_PI429347424;CUST_12373_PI429347424;CUST_1325_PI429347424;CUST_17287_PI429347424;CUST_1977_PI429347424;CUST_19928_PI429347424;CUST_22429_PI429347424;CUST_23382_PI429347424;CUST_23769_PI429347424;CUST_23925_PI429347424;CUST_24386_PI429347424;CUST_27162_PI429347424;CUST_29253_PI429347424;CUST_29502_PI429347424;CUST_3438_P…	0.593033	0.999487	FALSE
GO:0044437//vacuolar part	17	7	CUST_12388_PI429347424;CUST_16800_PI429347424;CUST_23330_PI429347424;CUST_23504_PI429347424;CUST_27099_PI429347424;CUST_40336_PI429347424;CUST_56391_PI429347424	CUST_12388_PI429347424;CUST_16800_PI429347424;CUST_23330_PI429347424;CUST_23504_PI429347424;CUST_27099_PI429347424;CUST_40336_PI429347424;CUST_56391_PI429347424	0.599857	0.999487	FALSE
GO:0044445//cytosolic part	17	7	CUST_24016_PI429347424;CUST_29321_PI429347424;CUST_3143_PI429347424;CUST_42632_PI429347424;CUST_50630_PI429347424;CUST_56166_PI429347424;CUST_56281_PI429347424	CUST_24016_PI429347424;CUST_29321_PI429347424;CUST_3143_PI429347424;CUST_42632_PI429347424;CUST_50630_PI429347424;CUST_56166_PI429347424;CUST_56281_PI429347424	0.599857	0.999487	FALSE
GO:0097060//synaptic membrane	17	7	CUST_23987_PI429347424;CUST_24615_PI429347424;CUST_38797_PI429347424;CUST_589_PI429347424;CUST_8803_PI429347424;CUST_9155_PI429347424;CUST_9382_PI429347424	CUST_23987_PI429347424;CUST_24615_PI429347424;CUST_38797_PI429347424;CUST_589_PI429347424;CUST_8803_PI429347424;CUST_9155_PI429347424;CUST_9382_PI429347424	0.599857	0.999487	FALSE
GO:0044429//mitochondrial part	91	37	CUST_10141_PI429347424;CUST_11997_PI429347424;CUST_12022_PI429347424;CUST_16548_PI429347424;CUST_16782_PI429347424;CUST_16840_PI429347424;CUST_20013_PI429347424;CUST_22655_PI429347424;CUST_23229_PI429347424;CUST_23289_PI429347424;CUST_23504_PI429347424;CUST_23994_PI429347424;CUST_24016_PI429347424;CUST_2414_PI429347424;CUST_24288_PI429347424;CUST_24314_PI429347424;CUST_24773_PI429347424;CUST_2846…	CUST_10141_PI429347424;CUST_11997_PI429347424;CUST_12022_PI429347424;CUST_16548_PI429347424;CUST_16782_PI429347424;CUST_16840_PI429347424;CUST_20013_PI429347424;CUST_22655_PI429347424;CUST_23229_PI429347424;CUST_23289_PI429347424;CUST_23504_PI429347424;CUST_23994_PI429347424;CUST_24016_PI429347424;CUST_2414_PI429347424;CUST_24288_PI429347424;CUST_24314_PI429347424;CUST_24773_PI429347424;CUST_2846…	0.600064	0.999487	FALSE
GO:0000793//condensed chromosome	12	5	CUST_23663_PI429347424;CUST_23888_PI429347424;CUST_28465_PI429347424;CUST_43059_PI429347424;CUST_46591_PI429347424	CUST_23663_PI429347424;CUST_23888_PI429347424;CUST_28465_PI429347424;CUST_43059_PI429347424;CUST_46591_PI429347424	0.601953	0.999487	FALSE
GO:0010008//endosome membrane	12	5	CUST_1525_PI429347424;CUST_16800_PI429347424;CUST_27099_PI429347424;CUST_40336_PI429347424;CUST_42434_PI429347424	CUST_1525_PI429347424;CUST_16800_PI429347424;CUST_27099_PI429347424;CUST_40336_PI429347424;CUST_42434_PI429347424	0.601953	0.999487	FALSE
GO:0019717//synaptosome	12	5	CUST_2074_PI429347424;CUST_42650_PI429347424;CUST_42824_PI429347424;CUST_50494_PI429347424;CUST_9347_PI429347424	CUST_2074_PI429347424;CUST_42650_PI429347424;CUST_42824_PI429347424;CUST_50494_PI429347424;CUST_9347_PI429347424	0.601953	0.999487	FALSE
GO:0030659//cytoplasmic vesicle membrane	12	5	CUST_18561_PI429347424;CUST_19647_PI429347424;CUST_22381_PI429347424;CUST_29301_PI429347424;CUST_9155_PI429347424	CUST_18561_PI429347424;CUST_19647_PI429347424;CUST_22381_PI429347424;CUST_29301_PI429347424;CUST_9155_PI429347424	0.601953	0.999487	FALSE
GO:0034702//ion channel complex	12	5	CUST_19647_PI429347424;CUST_22079_PI429347424;CUST_23095_PI429347424;CUST_27285_PI429347424;CUST_29301_PI429347424	CUST_19647_PI429347424;CUST_22079_PI429347424;CUST_23095_PI429347424;CUST_27285_PI429347424;CUST_29301_PI429347424	0.601953	0.999487	FALSE
GO:0044440//endosomal part	12	5	CUST_1525_PI429347424;CUST_16800_PI429347424;CUST_27099_PI429347424;CUST_40336_PI429347424;CUST_42434_PI429347424	CUST_1525_PI429347424;CUST_16800_PI429347424;CUST_27099_PI429347424;CUST_40336_PI429347424;CUST_42434_PI429347424	0.601953	0.999487	FALSE
GO:0005743//mitochondrial inner membrane	47	19	CUST_11997_PI429347424;CUST_16548_PI429347424;CUST_16840_PI429347424;CUST_20013_PI429347424;CUST_22655_PI429347424;CUST_23289_PI429347424;CUST_2414_PI429347424;CUST_24314_PI429347424;CUST_24773_PI429347424;CUST_29356_PI429347424;CUST_3388_PI429347424;CUST_3429_PI429347424;CUST_38762_PI429347424;CUST_43103_PI429347424;CUST_56235_PI429347424;CUST_56433_PI429347424;CUST_6731_PI429347424;CUST_6858_PI…	CUST_11997_PI429347424;CUST_16548_PI429347424;CUST_16840_PI429347424;CUST_20013_PI429347424;CUST_22655_PI429347424;CUST_23289_PI429347424;CUST_2414_PI429347424;CUST_24314_PI429347424;CUST_24773_PI429347424;CUST_29356_PI429347424;CUST_3388_PI429347424;CUST_3429_PI429347424;CUST_38762_PI429347424;CUST_43103_PI429347424;CUST_56235_PI429347424;CUST_56433_PI429347424;CUST_6731_PI429347424;CUST_6858_PI…	0.610837	0.999487	FALSE
GO:0000313//organellar ribosome	7	3	CUST_23994_PI429347424;CUST_43032_PI429347424;CUST_603_PI429347424	CUST_23994_PI429347424;CUST_43032_PI429347424;CUST_603_PI429347424	0.610874	0.999487	FALSE
GO:0005657//replication fork	7	3	CUST_23054_PI429347424;CUST_23076_PI429347424;CUST_23674_PI429347424	CUST_23054_PI429347424;CUST_23076_PI429347424;CUST_23674_PI429347424	0.610874	0.999487	FALSE
GO:0005761//mitochondrial ribosome	7	3	CUST_23994_PI429347424;CUST_43032_PI429347424;CUST_603_PI429347424	CUST_23994_PI429347424;CUST_43032_PI429347424;CUST_603_PI429347424	0.610874	0.999487	FALSE
GO:0005884//actin filament	7	3	CUST_2181_PI429347424;CUST_27099_PI429347424;CUST_50374_PI429347424	CUST_2181_PI429347424;CUST_27099_PI429347424;CUST_50374_PI429347424	0.610874	0.999487	FALSE
GO:0030662//coated vesicle membrane	7	3	CUST_18561_PI429347424;CUST_19647_PI429347424;CUST_9155_PI429347424	CUST_18561_PI429347424;CUST_19647_PI429347424;CUST_9155_PI429347424	0.610874	0.999487	FALSE
GO:0031902//late endosome membrane	7	3	CUST_16800_PI429347424;CUST_27099_PI429347424;CUST_40336_PI429347424	CUST_16800_PI429347424;CUST_27099_PI429347424;CUST_40336_PI429347424	0.610874	0.999487	FALSE
GO:0034708//methyltransferase complex	7	3	CUST_12373_PI429347424;CUST_3438_PI429347424;CUST_50590_PI429347424	CUST_12373_PI429347424;CUST_3438_PI429347424;CUST_50590_PI429347424	0.610874	0.999487	FALSE
GO:0035097//histone methyltransferase complex	7	3	CUST_12373_PI429347424;CUST_3438_PI429347424;CUST_50590_PI429347424	CUST_12373_PI429347424;CUST_3438_PI429347424;CUST_50590_PI429347424	0.610874	0.999487	FALSE
GO:0043204//perikaryon	7	3	CUST_16503_PI429347424;CUST_29161_PI429347424;CUST_920_PI429347424	CUST_16503_PI429347424;CUST_29161_PI429347424;CUST_920_PI429347424	0.610874	0.999487	FALSE
GO:0000323//lytic vacuole	30	12	CUST_12022_PI429347424;CUST_1216_PI429347424;CUST_12388_PI429347424;CUST_16800_PI429347424;CUST_17488_PI429347424;CUST_22146_PI429347424;CUST_24538_PI429347424;CUST_27099_PI429347424;CUST_40336_PI429347424;CUST_50374_PI429347424;CUST_5630_PI429347424;CUST_8748_PI429347424	CUST_12022_PI429347424;CUST_1216_PI429347424;CUST_12388_PI429347424;CUST_16800_PI429347424;CUST_17488_PI429347424;CUST_22146_PI429347424;CUST_24538_PI429347424;CUST_27099_PI429347424;CUST_40336_PI429347424;CUST_50374_PI429347424;CUST_5630_PI429347424;CUST_8748_PI429347424	0.631329	0.999487	FALSE
GO:0005764//lysosome	30	12	CUST_12022_PI429347424;CUST_1216_PI429347424;CUST_12388_PI429347424;CUST_16800_PI429347424;CUST_17488_PI429347424;CUST_22146_PI429347424;CUST_24538_PI429347424;CUST_27099_PI429347424;CUST_40336_PI429347424;CUST_50374_PI429347424;CUST_5630_PI429347424;CUST_8748_PI429347424	CUST_12022_PI429347424;CUST_1216_PI429347424;CUST_12388_PI429347424;CUST_16800_PI429347424;CUST_17488_PI429347424;CUST_22146_PI429347424;CUST_24538_PI429347424;CUST_27099_PI429347424;CUST_40336_PI429347424;CUST_50374_PI429347424;CUST_5630_PI429347424;CUST_8748_PI429347424	0.631329	0.999487	FALSE
GO:0005815//microtubule organizing center	40	16	CUST_17484_PI429347424;CUST_20408_PI429347424;CUST_23360_PI429347424;CUST_24077_PI429347424;CUST_24871_PI429347424;CUST_27166_PI429347424;CUST_29502_PI429347424;CUST_38968_PI429347424;CUST_39834_PI429347424;CUST_40004_PI429347424;CUST_42650_PI429347424;CUST_42749_PI429347424;CUST_50630_PI429347424;CUST_685_PI429347424;CUST_9124_PI429347424;CUST_9201_PI429347424	CUST_17484_PI429347424;CUST_20408_PI429347424;CUST_23360_PI429347424;CUST_24077_PI429347424;CUST_24871_PI429347424;CUST_27166_PI429347424;CUST_29502_PI429347424;CUST_38968_PI429347424;CUST_39834_PI429347424;CUST_40004_PI429347424;CUST_42650_PI429347424;CUST_42749_PI429347424;CUST_50630_PI429347424;CUST_685_PI429347424;CUST_9124_PI429347424;CUST_9201_PI429347424	0.632067	0.999487	FALSE
GO:0044431//Golgi apparatus part	45	18	CUST_1194_PI429347424;CUST_12388_PI429347424;CUST_16894_PI429347424;CUST_19785_PI429347424;CUST_2174_PI429347424;CUST_22287_PI429347424;CUST_22592_PI429347424;CUST_22800_PI429347424;CUST_2319_PI429347424;CUST_23846_PI429347424;CUST_24164_PI429347424;CUST_24340_PI429347424;CUST_24910_PI429347424;CUST_36463_PI429347424;CUST_42489_PI429347424;CUST_43029_PI429347424;CUST_56458_PI429347424;CUST_9979_P…	CUST_1194_PI429347424;CUST_12388_PI429347424;CUST_16894_PI429347424;CUST_19785_PI429347424;CUST_2174_PI429347424;CUST_22287_PI429347424;CUST_22592_PI429347424;CUST_22800_PI429347424;CUST_2319_PI429347424;CUST_23846_PI429347424;CUST_24164_PI429347424;CUST_24340_PI429347424;CUST_24910_PI429347424;CUST_36463_PI429347424;CUST_42489_PI429347424;CUST_43029_PI429347424;CUST_56458_PI429347424;CUST_9979_P…	0.633149	0.999487	FALSE
GO:0042995//cell projection	139	56	CUST_10018_PI429347424;CUST_1011_PI429347424;CUST_12022_PI429347424;CUST_12326_PI429347424;CUST_16503_PI429347424;CUST_16827_PI429347424;CUST_16914_PI429347424;CUST_17442_PI429347424;CUST_17484_PI429347424;CUST_19726_PI429347424;CUST_19731_PI429347424;CUST_19785_PI429347424;CUST_20175_PI429347424;CUST_2078_PI429347424;CUST_2181_PI429347424;CUST_22079_PI429347424;CUST_22381_PI429347424;CUST_2258_P…	CUST_10018_PI429347424;CUST_1011_PI429347424;CUST_12022_PI429347424;CUST_12326_PI429347424;CUST_16503_PI429347424;CUST_16827_PI429347424;CUST_16914_PI429347424;CUST_17442_PI429347424;CUST_17484_PI429347424;CUST_19726_PI429347424;CUST_19731_PI429347424;CUST_19785_PI429347424;CUST_20175_PI429347424;CUST_2078_PI429347424;CUST_2181_PI429347424;CUST_22079_PI429347424;CUST_22381_PI429347424;CUST_2258_P…	0.642289	0.999487	FALSE
GO:0008021//synaptic vesicle	10	4	CUST_19647_PI429347424;CUST_43239_PI429347424;CUST_43646_PI429347424;CUST_9155_PI429347424	CUST_19647_PI429347424;CUST_43239_PI429347424;CUST_43646_PI429347424;CUST_9155_PI429347424	0.653079	0.999487	FALSE
GO:0044448//cell cortex part	10	4	CUST_24342_PI429347424;CUST_3227_PI429347424;CUST_37926_PI429347424;CUST_50494_PI429347424	CUST_24342_PI429347424;CUST_3227_PI429347424;CUST_37926_PI429347424;CUST_50494_PI429347424	0.653079	0.999487	FALSE
GO:0045121//membrane raft	10	4	CUST_2074_PI429347424;CUST_22381_PI429347424;CUST_22819_PI429347424;CUST_42632_PI429347424	CUST_2074_PI429347424;CUST_22381_PI429347424;CUST_22819_PI429347424;CUST_42632_PI429347424	0.653079	0.999487	FALSE
GO:0005875//microtubule associated complex	56	22	CUST_10018_PI429347424;CUST_1011_PI429347424;CUST_12326_PI429347424;CUST_17442_PI429347424;CUST_19675_PI429347424;CUST_19726_PI429347424;CUST_22344_PI429347424;CUST_22449_PI429347424;CUST_22961_PI429347424;CUST_24116_PI429347424;CUST_2423_PI429347424;CUST_24708_PI429347424;CUST_27163_PI429347424;CUST_29052_PI429347424;CUST_39046_PI429347424;CUST_39921_PI429347424;CUST_43646_PI429347424;CUST_5561_…	CUST_10018_PI429347424;CUST_1011_PI429347424;CUST_12326_PI429347424;CUST_17442_PI429347424;CUST_19675_PI429347424;CUST_19726_PI429347424;CUST_22344_PI429347424;CUST_22449_PI429347424;CUST_22961_PI429347424;CUST_24116_PI429347424;CUST_2423_PI429347424;CUST_24708_PI429347424;CUST_27163_PI429347424;CUST_29052_PI429347424;CUST_39046_PI429347424;CUST_39921_PI429347424;CUST_43646_PI429347424;CUST_5561_…	0.67698	0.999487	FALSE
GO:0005635//nuclear envelope	31	12	CUST_11941_PI429347424;CUST_12022_PI429347424;CUST_16601_PI429347424;CUST_16617_PI429347424;CUST_22366_PI429347424;CUST_22381_PI429347424;CUST_23021_PI429347424;CUST_23076_PI429347424;CUST_39009_PI429347424;CUST_40108_PI429347424;CUST_42410_PI429347424;CUST_56257_PI429347424	CUST_11941_PI429347424;CUST_12022_PI429347424;CUST_16601_PI429347424;CUST_16617_PI429347424;CUST_22366_PI429347424;CUST_22381_PI429347424;CUST_23021_PI429347424;CUST_23076_PI429347424;CUST_39009_PI429347424;CUST_40108_PI429347424;CUST_42410_PI429347424;CUST_56257_PI429347424	0.685498	0.999487	FALSE
GO:0000776//kinetochore	5	2	CUST_24673_PI429347424;CUST_43059_PI429347424	CUST_24673_PI429347424;CUST_43059_PI429347424	0.687392	0.999487	FALSE
GO:0015935//small ribosomal subunit	5	2	CUST_43032_PI429347424;CUST_603_PI429347424	CUST_43032_PI429347424;CUST_603_PI429347424	0.687392	0.999487	FALSE
GO:0030665//clathrin-coated vesicle membrane	5	2	CUST_19647_PI429347424;CUST_9155_PI429347424	CUST_19647_PI429347424;CUST_9155_PI429347424	0.687392	0.999487	FALSE
GO:0031970//organelle envelope lumen	5	2	CUST_11997_PI429347424;CUST_56235_PI429347424	CUST_11997_PI429347424;CUST_56235_PI429347424	0.687392	0.999487	FALSE
GO:0031984//organelle subcompartment	5	2	CUST_1194_PI429347424;CUST_19785_PI429347424	CUST_1194_PI429347424;CUST_19785_PI429347424	0.687392	0.999487	FALSE
GO:0042734//presynaptic membrane	5	2	CUST_589_PI429347424;CUST_9155_PI429347424	CUST_589_PI429347424;CUST_9155_PI429347424	0.687392	0.999487	FALSE
GO:0070160//occluding junction	5	2	CUST_37702_PI429347424;CUST_42851_PI429347424	CUST_37702_PI429347424;CUST_42851_PI429347424	0.687392	0.999487	FALSE
GO:0005829//cytosol	178	71	CUST_10398_PI429347424;CUST_1128_PI429347424;CUST_11941_PI429347424;CUST_12022_PI429347424;CUST_17204_PI429347424;CUST_17524_PI429347424;CUST_18561_PI429347424;CUST_19675_PI429347424;CUST_19720_PI429347424;CUST_2074_PI429347424;CUST_2159_PI429347424;CUST_2217_PI429347424;CUST_22722_PI429347424;CUST_23230_PI429347424;CUST_23327_PI429347424;CUST_23738_PI429347424;CUST_23755_PI429347424;CUST_23830_P…	CUST_10398_PI429347424;CUST_1128_PI429347424;CUST_11941_PI429347424;CUST_12022_PI429347424;CUST_17204_PI429347424;CUST_17524_PI429347424;CUST_18561_PI429347424;CUST_19675_PI429347424;CUST_19720_PI429347424;CUST_2074_PI429347424;CUST_2159_PI429347424;CUST_2217_PI429347424;CUST_22722_PI429347424;CUST_23230_PI429347424;CUST_23327_PI429347424;CUST_23738_PI429347424;CUST_23755_PI429347424;CUST_23830_P…	0.694468	0.999487	FALSE
GO:0005575//cellular_component	2290	948	CUST_10018_PI429347424;CUST_10025_PI429347424;CUST_10030_PI429347424;CUST_10058_PI429347424;CUST_10075_PI429347424;CUST_10101_PI429347424;CUST_10109_PI429347424;CUST_1011_PI429347424;CUST_10141_PI429347424;CUST_10173_PI429347424;CUST_10181_PI429347424;CUST_10195_PI429347424;CUST_10215_PI429347424;CUST_10234_PI429347424;CUST_10238_PI429347424;CUST_10256_PI429347424;CUST_10295_PI429347424;CUST_1032…	CUST_10018_PI429347424;CUST_10025_PI429347424;CUST_10030_PI429347424;CUST_10058_PI429347424;CUST_10075_PI429347424;CUST_10101_PI429347424;CUST_10109_PI429347424;CUST_1011_PI429347424;CUST_10141_PI429347424;CUST_10173_PI429347424;CUST_10181_PI429347424;CUST_10195_PI429347424;CUST_10215_PI429347424;CUST_10234_PI429347424;CUST_10238_PI429347424;CUST_10256_PI429347424;CUST_10295_PI429347424;CUST_1032…	0.695027	0.999487	FALSE
GO:0005774//vacuolar membrane	16	6	CUST_12388_PI429347424;CUST_16800_PI429347424;CUST_23330_PI429347424;CUST_27099_PI429347424;CUST_40336_PI429347424;CUST_56391_PI429347424	CUST_12388_PI429347424;CUST_16800_PI429347424;CUST_23330_PI429347424;CUST_27099_PI429347424;CUST_40336_PI429347424;CUST_56391_PI429347424	0.712867	0.999487	FALSE
GO:0012506//vesicle membrane	16	6	CUST_17382_PI429347424;CUST_18561_PI429347424;CUST_19647_PI429347424;CUST_22381_PI429347424;CUST_29301_PI429347424;CUST_9155_PI429347424	CUST_17382_PI429347424;CUST_18561_PI429347424;CUST_19647_PI429347424;CUST_22381_PI429347424;CUST_29301_PI429347424;CUST_9155_PI429347424	0.712867	0.999487	FALSE
GO:0000775//chromosome, centromeric region	8	3	CUST_23888_PI429347424;CUST_24673_PI429347424;CUST_43059_PI429347424	CUST_23888_PI429347424;CUST_24673_PI429347424;CUST_43059_PI429347424	0.71398	0.999487	FALSE
GO:0005795//Golgi stack	8	3	CUST_1194_PI429347424;CUST_19785_PI429347424;CUST_24164_PI429347424	CUST_1194_PI429347424;CUST_19785_PI429347424;CUST_24164_PI429347424	0.71398	0.999487	FALSE
GO:0016528//sarcoplasm	8	3	CUST_12022_PI429347424;CUST_16827_PI429347424;CUST_22381_PI429347424	CUST_12022_PI429347424;CUST_16827_PI429347424;CUST_22381_PI429347424	0.71398	0.999487	FALSE
GO:0016529//sarcoplasmic reticulum	8	3	CUST_12022_PI429347424;CUST_16827_PI429347424;CUST_22381_PI429347424	CUST_12022_PI429347424;CUST_16827_PI429347424;CUST_22381_PI429347424	0.71398	0.999487	FALSE
GO:0044450//microtubule organizing center part	8	3	CUST_29502_PI429347424;CUST_40004_PI429347424;CUST_50630_PI429347424	CUST_29502_PI429347424;CUST_40004_PI429347424;CUST_50630_PI429347424	0.71398	0.999487	FALSE
GO:0043025//neuronal cell body	24	9	CUST_16503_PI429347424;CUST_19731_PI429347424;CUST_27285_PI429347424;CUST_29161_PI429347424;CUST_42650_PI429347424;CUST_6809_PI429347424;CUST_685_PI429347424;CUST_920_PI429347424;CUST_9382_PI429347424	CUST_16503_PI429347424;CUST_19731_PI429347424;CUST_27285_PI429347424;CUST_29161_PI429347424;CUST_42650_PI429347424;CUST_6809_PI429347424;CUST_685_PI429347424;CUST_920_PI429347424;CUST_9382_PI429347424	0.722785	0.999487	FALSE
GO:0044297//cell body	24	9	CUST_16503_PI429347424;CUST_19731_PI429347424;CUST_27285_PI429347424;CUST_29161_PI429347424;CUST_42650_PI429347424;CUST_6809_PI429347424;CUST_685_PI429347424;CUST_920_PI429347424;CUST_9382_PI429347424	CUST_16503_PI429347424;CUST_19731_PI429347424;CUST_27285_PI429347424;CUST_29161_PI429347424;CUST_42650_PI429347424;CUST_6809_PI429347424;CUST_685_PI429347424;CUST_920_PI429347424;CUST_9382_PI429347424	0.722785	0.999487	FALSE
GO:0005740//mitochondrial envelope	60	23	CUST_11997_PI429347424;CUST_12022_PI429347424;CUST_16548_PI429347424;CUST_16840_PI429347424;CUST_20013_PI429347424;CUST_22655_PI429347424;CUST_23289_PI429347424;CUST_24016_PI429347424;CUST_2414_PI429347424;CUST_24314_PI429347424;CUST_24773_PI429347424;CUST_29356_PI429347424;CUST_3388_PI429347424;CUST_3429_PI429347424;CUST_38762_PI429347424;CUST_43103_PI429347424;CUST_5471_PI429347424;CUST_56235_P…	CUST_11997_PI429347424;CUST_12022_PI429347424;CUST_16548_PI429347424;CUST_16840_PI429347424;CUST_20013_PI429347424;CUST_22655_PI429347424;CUST_23289_PI429347424;CUST_24016_PI429347424;CUST_2414_PI429347424;CUST_24314_PI429347424;CUST_24773_PI429347424;CUST_29356_PI429347424;CUST_3388_PI429347424;CUST_3429_PI429347424;CUST_38762_PI429347424;CUST_43103_PI429347424;CUST_5471_PI429347424;CUST_56235_P…	0.732306	0.999487	FALSE
GO:0044447//axoneme part	19	7	CUST_10018_PI429347424;CUST_1011_PI429347424;CUST_12326_PI429347424;CUST_19726_PI429347424;CUST_22807_PI429347424;CUST_39921_PI429347424;CUST_8700_PI429347424	CUST_10018_PI429347424;CUST_1011_PI429347424;CUST_12326_PI429347424;CUST_19726_PI429347424;CUST_22807_PI429347424;CUST_39921_PI429347424;CUST_8700_PI429347424	0.735894	0.999487	FALSE
GO:0030117//membrane coat	11	4	CUST_18561_PI429347424;CUST_24433_PI429347424;CUST_42332_PI429347424;CUST_5548_PI429347424	CUST_18561_PI429347424;CUST_24433_PI429347424;CUST_42332_PI429347424;CUST_5548_PI429347424	0.736858	0.999487	FALSE
GO:0048475//coated membrane	11	4	CUST_18561_PI429347424;CUST_24433_PI429347424;CUST_42332_PI429347424;CUST_5548_PI429347424	CUST_18561_PI429347424;CUST_24433_PI429347424;CUST_42332_PI429347424;CUST_5548_PI429347424	0.736858	0.999487	FALSE
GO:0048471//perinuclear region of cytoplasm	35	13	CUST_11941_PI429347424;CUST_1411_PI429347424;CUST_18561_PI429347424;CUST_23100_PI429347424;CUST_28278_PI429347424;CUST_36562_PI429347424;CUST_38051_PI429347424;CUST_42632_PI429347424;CUST_46591_PI429347424;CUST_46602_PI429347424;CUST_50198_PI429347424;CUST_50494_PI429347424;CUST_56266_PI429347424	CUST_11941_PI429347424;CUST_1411_PI429347424;CUST_18561_PI429347424;CUST_23100_PI429347424;CUST_28278_PI429347424;CUST_36562_PI429347424;CUST_38051_PI429347424;CUST_42632_PI429347424;CUST_46591_PI429347424;CUST_46602_PI429347424;CUST_50198_PI429347424;CUST_50494_PI429347424;CUST_56266_PI429347424	0.753207	0.999487	FALSE
GO:0005769//early endosome	14	5	CUST_1411_PI429347424;CUST_17382_PI429347424;CUST_27099_PI429347424;CUST_42650_PI429347424;CUST_50374_PI429347424	CUST_1411_PI429347424;CUST_17382_PI429347424;CUST_27099_PI429347424;CUST_42650_PI429347424;CUST_50374_PI429347424	0.756832	0.999487	FALSE
GO:0045211//postsynaptic membrane	14	5	CUST_23987_PI429347424;CUST_24615_PI429347424;CUST_38797_PI429347424;CUST_8803_PI429347424;CUST_9382_PI429347424	CUST_23987_PI429347424;CUST_24615_PI429347424;CUST_38797_PI429347424;CUST_8803_PI429347424;CUST_9382_PI429347424	0.756832	0.999487	FALSE
GO:0005930//axoneme	25	9	CUST_10018_PI429347424;CUST_1011_PI429347424;CUST_12326_PI429347424;CUST_17484_PI429347424;CUST_19726_PI429347424;CUST_22807_PI429347424;CUST_39921_PI429347424;CUST_43646_PI429347424;CUST_8700_PI429347424	CUST_10018_PI429347424;CUST_1011_PI429347424;CUST_12326_PI429347424;CUST_17484_PI429347424;CUST_19726_PI429347424;CUST_22807_PI429347424;CUST_39921_PI429347424;CUST_43646_PI429347424;CUST_8700_PI429347424	0.773715	0.999487	FALSE
GO:0005924//cell-substrate adherens junction	17	6	CUST_24615_PI429347424;CUST_40094_PI429347424;CUST_46538_PI429347424;CUST_50166_PI429347424;CUST_56559_PI429347424;CUST_685_PI429347424	CUST_24615_PI429347424;CUST_40094_PI429347424;CUST_46538_PI429347424;CUST_50166_PI429347424;CUST_56559_PI429347424;CUST_685_PI429347424	0.774509	0.999487	FALSE
GO:0005925//focal adhesion	17	6	CUST_24615_PI429347424;CUST_40094_PI429347424;CUST_46538_PI429347424;CUST_50166_PI429347424;CUST_56559_PI429347424;CUST_685_PI429347424	CUST_24615_PI429347424;CUST_40094_PI429347424;CUST_46538_PI429347424;CUST_50166_PI429347424;CUST_56559_PI429347424;CUST_685_PI429347424	0.774509	0.999487	FALSE
GO:0000794//condensed nuclear chromosome	6	2	CUST_23663_PI429347424;CUST_46591_PI429347424	CUST_23663_PI429347424;CUST_46591_PI429347424	0.788508	0.999487	FALSE
GO:0005747//mitochondrial respiratory chain complex I	6	2	CUST_11997_PI429347424;CUST_56235_PI429347424	CUST_11997_PI429347424;CUST_56235_PI429347424	0.788508	0.999487	FALSE
GO:0030964//NADH dehydrogenase complex	6	2	CUST_11997_PI429347424;CUST_56235_PI429347424	CUST_11997_PI429347424;CUST_56235_PI429347424	0.788508	0.999487	FALSE
GO:0032838//cell projection cytoplasm	6	2	CUST_17484_PI429347424;CUST_43646_PI429347424	CUST_17484_PI429347424;CUST_43646_PI429347424	0.788508	0.999487	FALSE
GO:0043296//apical junction complex	6	2	CUST_37702_PI429347424;CUST_42851_PI429347424	CUST_37702_PI429347424;CUST_42851_PI429347424	0.788508	0.999487	FALSE
GO:0045271//respiratory chain complex I	6	2	CUST_11997_PI429347424;CUST_56235_PI429347424	CUST_11997_PI429347424;CUST_56235_PI429347424	0.788508	0.999487	FALSE
GO:0033267//axon part	9	3	CUST_3143_PI429347424;CUST_38738_PI429347424;CUST_56325_PI429347424	CUST_3143_PI429347424;CUST_38738_PI429347424;CUST_56325_PI429347424	0.794493	0.999487	FALSE
GO:0034703//cation channel complex	9	3	CUST_22079_PI429347424;CUST_23095_PI429347424;CUST_27285_PI429347424	CUST_22079_PI429347424;CUST_23095_PI429347424;CUST_27285_PI429347424	0.794493	0.999487	FALSE
GO:0042470//melanosome	9	3	CUST_10215_PI429347424;CUST_36227_PI429347424;CUST_685_PI429347424	CUST_10215_PI429347424;CUST_36227_PI429347424;CUST_685_PI429347424	0.794493	0.999487	FALSE
GO:0048770//pigment granule	9	3	CUST_10215_PI429347424;CUST_36227_PI429347424;CUST_685_PI429347424	CUST_10215_PI429347424;CUST_36227_PI429347424;CUST_685_PI429347424	0.794493	0.999487	FALSE
GO:0031967//organelle envelope	90	34	CUST_11941_PI429347424;CUST_11997_PI429347424;CUST_12022_PI429347424;CUST_16548_PI429347424;CUST_16601_PI429347424;CUST_16617_PI429347424;CUST_16840_PI429347424;CUST_20013_PI429347424;CUST_22366_PI429347424;CUST_22381_PI429347424;CUST_22655_PI429347424;CUST_23021_PI429347424;CUST_23076_PI429347424;CUST_23289_PI429347424;CUST_24016_PI429347424;CUST_2414_PI429347424;CUST_24314_PI429347424;CUST_2477…	CUST_11941_PI429347424;CUST_11997_PI429347424;CUST_12022_PI429347424;CUST_16548_PI429347424;CUST_16601_PI429347424;CUST_16617_PI429347424;CUST_16840_PI429347424;CUST_20013_PI429347424;CUST_22366_PI429347424;CUST_22381_PI429347424;CUST_22655_PI429347424;CUST_23021_PI429347424;CUST_23076_PI429347424;CUST_23289_PI429347424;CUST_24016_PI429347424;CUST_2414_PI429347424;CUST_24314_PI429347424;CUST_2477…	0.7947	0.999487	FALSE
GO:0031975//envelope	90	34	CUST_11941_PI429347424;CUST_11997_PI429347424;CUST_12022_PI429347424;CUST_16548_PI429347424;CUST_16601_PI429347424;CUST_16617_PI429347424;CUST_16840_PI429347424;CUST_20013_PI429347424;CUST_22366_PI429347424;CUST_22381_PI429347424;CUST_22655_PI429347424;CUST_23021_PI429347424;CUST_23076_PI429347424;CUST_23289_PI429347424;CUST_24016_PI429347424;CUST_2414_PI429347424;CUST_24314_PI429347424;CUST_2477…	CUST_11941_PI429347424;CUST_11997_PI429347424;CUST_12022_PI429347424;CUST_16548_PI429347424;CUST_16601_PI429347424;CUST_16617_PI429347424;CUST_16840_PI429347424;CUST_20013_PI429347424;CUST_22366_PI429347424;CUST_22381_PI429347424;CUST_22655_PI429347424;CUST_23021_PI429347424;CUST_23076_PI429347424;CUST_23289_PI429347424;CUST_24016_PI429347424;CUST_2414_PI429347424;CUST_24314_PI429347424;CUST_2477…	0.7947	0.999487	FALSE
GO:0005741//mitochondrial outer membrane	12	4	CUST_12022_PI429347424;CUST_24016_PI429347424;CUST_43103_PI429347424;CUST_5728_PI429347424	CUST_12022_PI429347424;CUST_24016_PI429347424;CUST_43103_PI429347424;CUST_5728_PI429347424	0.804311	0.999487	FALSE
GO:0005765//lysosomal membrane	12	4	CUST_12388_PI429347424;CUST_16800_PI429347424;CUST_27099_PI429347424;CUST_40336_PI429347424	CUST_12388_PI429347424;CUST_16800_PI429347424;CUST_27099_PI429347424;CUST_40336_PI429347424	0.804311	0.999487	FALSE
GO:0005912//adherens junction	23	8	CUST_24615_PI429347424;CUST_40094_PI429347424;CUST_46538_PI429347424;CUST_46557_PI429347424;CUST_50166_PI429347424;CUST_50293_PI429347424;CUST_56559_PI429347424;CUST_685_PI429347424	CUST_24615_PI429347424;CUST_40094_PI429347424;CUST_46538_PI429347424;CUST_46557_PI429347424;CUST_50166_PI429347424;CUST_50293_PI429347424;CUST_56559_PI429347424;CUST_685_PI429347424	0.804588	0.999487	FALSE
GO:0070161//anchoring junction	23	8	CUST_24615_PI429347424;CUST_40094_PI429347424;CUST_46538_PI429347424;CUST_46557_PI429347424;CUST_50166_PI429347424;CUST_50293_PI429347424;CUST_56559_PI429347424;CUST_685_PI429347424	CUST_24615_PI429347424;CUST_40094_PI429347424;CUST_46538_PI429347424;CUST_46557_PI429347424;CUST_50166_PI429347424;CUST_50293_PI429347424;CUST_56559_PI429347424;CUST_685_PI429347424	0.804588	0.999487	FALSE
GO:0009986//cell surface	26	9	CUST_16709_PI429347424;CUST_22819_PI429347424;CUST_36227_PI429347424;CUST_50494_PI429347424;CUST_5609_PI429347424;CUST_56166_PI429347424;CUST_56232_PI429347424;CUST_9054_PI429347424;CUST_930_PI429347424	CUST_16709_PI429347424;CUST_22819_PI429347424;CUST_36227_PI429347424;CUST_50494_PI429347424;CUST_5609_PI429347424;CUST_56166_PI429347424;CUST_56232_PI429347424;CUST_9054_PI429347424;CUST_930_PI429347424	0.817544	0.999487	FALSE
GO:0005858//axonemal dynein complex	18	6	CUST_10018_PI429347424;CUST_1011_PI429347424;CUST_12326_PI429347424;CUST_19726_PI429347424;CUST_39921_PI429347424;CUST_8700_PI429347424	CUST_10018_PI429347424;CUST_1011_PI429347424;CUST_12326_PI429347424;CUST_19726_PI429347424;CUST_39921_PI429347424;CUST_8700_PI429347424	0.825624	0.999487	FALSE
GO:0005911//cell-cell junction	18	6	CUST_18956_PI429347424;CUST_37702_PI429347424;CUST_42851_PI429347424;CUST_50166_PI429347424;CUST_50293_PI429347424;CUST_56559_PI429347424	CUST_18956_PI429347424;CUST_37702_PI429347424;CUST_42851_PI429347424;CUST_50166_PI429347424;CUST_50293_PI429347424;CUST_56559_PI429347424	0.825624	0.999487	FALSE
GO:0030055//cell-substrate junction	18	6	CUST_24615_PI429347424;CUST_40094_PI429347424;CUST_46538_PI429347424;CUST_50166_PI429347424;CUST_56559_PI429347424;CUST_685_PI429347424	CUST_24615_PI429347424;CUST_40094_PI429347424;CUST_46538_PI429347424;CUST_50166_PI429347424;CUST_56559_PI429347424;CUST_685_PI429347424	0.825624	0.999487	FALSE
GO:0045177//apical part of cell	18	6	CUST_19700_PI429347424;CUST_22582_PI429347424;CUST_24231_PI429347424;CUST_36598_PI429347424;CUST_40336_PI429347424;CUST_56433_PI429347424	CUST_19700_PI429347424;CUST_22582_PI429347424;CUST_24231_PI429347424;CUST_36598_PI429347424;CUST_40336_PI429347424;CUST_56433_PI429347424	0.825624	0.999487	FALSE
GO:0030054//cell junction	58	21	CUST_16447_PI429347424;CUST_18956_PI429347424;CUST_22261_PI429347424;CUST_22520_PI429347424;CUST_23987_PI429347424;CUST_24615_PI429347424;CUST_29301_PI429347424;CUST_37702_PI429347424;CUST_38797_PI429347424;CUST_40094_PI429347424;CUST_42851_PI429347424;CUST_46303_PI429347424;CUST_46538_PI429347424;CUST_46557_PI429347424;CUST_50166_PI429347424;CUST_50293_PI429347424;CUST_56559_PI429347424;CUST_685…	CUST_16447_PI429347424;CUST_18956_PI429347424;CUST_22261_PI429347424;CUST_22520_PI429347424;CUST_23987_PI429347424;CUST_24615_PI429347424;CUST_29301_PI429347424;CUST_37702_PI429347424;CUST_38797_PI429347424;CUST_40094_PI429347424;CUST_42851_PI429347424;CUST_46303_PI429347424;CUST_46538_PI429347424;CUST_46557_PI429347424;CUST_50166_PI429347424;CUST_50293_PI429347424;CUST_56559_PI429347424;CUST_685…	0.82911	0.999487	FALSE
GO:0044391//ribosomal subunit	13	4	CUST_23994_PI429347424;CUST_29321_PI429347424;CUST_43032_PI429347424;CUST_603_PI429347424	CUST_23994_PI429347424;CUST_29321_PI429347424;CUST_43032_PI429347424;CUST_603_PI429347424	0.856957	0.999487	FALSE
GO:0044455//mitochondrial membrane part	13	4	CUST_11997_PI429347424;CUST_22655_PI429347424;CUST_56235_PI429347424;CUST_6858_PI429347424	CUST_11997_PI429347424;CUST_22655_PI429347424;CUST_56235_PI429347424;CUST_6858_PI429347424	0.856957	0.999487	FALSE
GO:0005746//mitochondrial respiratory chain	7	2	CUST_11997_PI429347424;CUST_56235_PI429347424	CUST_11997_PI429347424;CUST_56235_PI429347424	0.859561	0.999487	FALSE
GO:0016469//proton-transporting two-sector ATPase complex	7	2	CUST_23330_PI429347424;CUST_56391_PI429347424	CUST_23330_PI429347424;CUST_56391_PI429347424	0.859561	0.999487	FALSE
GO:0043190//ATP-binding cassette (ABC) transporter complex	7	2	CUST_19700_PI429347424;CUST_43103_PI429347424	CUST_19700_PI429347424;CUST_43103_PI429347424	0.859561	0.999487	FALSE
GO:0070469//respiratory chain	7	2	CUST_11997_PI429347424;CUST_56235_PI429347424	CUST_11997_PI429347424;CUST_56235_PI429347424	0.859561	0.999487	FALSE
GO:0046930//pore complex	16	5	CUST_16617_PI429347424;CUST_22366_PI429347424;CUST_23021_PI429347424;CUST_24016_PI429347424;CUST_40108_PI429347424	CUST_16617_PI429347424;CUST_22366_PI429347424;CUST_23021_PI429347424;CUST_24016_PI429347424;CUST_40108_PI429347424	0.86143	0.999487	FALSE
GO:0005794//Golgi apparatus	130	48	CUST_10391_PI429347424;CUST_1194_PI429347424;CUST_1216_PI429347424;CUST_12388_PI429347424;CUST_1441_PI429347424;CUST_1447_PI429347424;CUST_1525_PI429347424;CUST_16533_PI429347424;CUST_16810_PI429347424;CUST_16894_PI429347424;CUST_17382_PI429347424;CUST_19785_PI429347424;CUST_20002_PI429347424;CUST_20119_PI429347424;CUST_20175_PI429347424;CUST_20408_PI429347424;CUST_2174_PI429347424;CUST_22097_PI4…	CUST_10391_PI429347424;CUST_1194_PI429347424;CUST_1216_PI429347424;CUST_12388_PI429347424;CUST_1441_PI429347424;CUST_1447_PI429347424;CUST_1525_PI429347424;CUST_16533_PI429347424;CUST_16810_PI429347424;CUST_16894_PI429347424;CUST_17382_PI429347424;CUST_19785_PI429347424;CUST_20002_PI429347424;CUST_20119_PI429347424;CUST_20175_PI429347424;CUST_20408_PI429347424;CUST_2174_PI429347424;CUST_22097_PI4…	0.878063	0.999487	FALSE
GO:0005770//late endosome	14	4	CUST_16800_PI429347424;CUST_17382_PI429347424;CUST_27099_PI429347424;CUST_40336_PI429347424	CUST_16800_PI429347424;CUST_17382_PI429347424;CUST_27099_PI429347424;CUST_40336_PI429347424	0.897007	0.999487	FALSE
GO:0019867//outer membrane	14	4	CUST_12022_PI429347424;CUST_24016_PI429347424;CUST_43103_PI429347424;CUST_5728_PI429347424	CUST_12022_PI429347424;CUST_24016_PI429347424;CUST_43103_PI429347424;CUST_5728_PI429347424	0.897007	0.999487	FALSE
GO:0031968//organelle outer membrane	14	4	CUST_12022_PI429347424;CUST_24016_PI429347424;CUST_43103_PI429347424;CUST_5728_PI429347424	CUST_12022_PI429347424;CUST_24016_PI429347424;CUST_43103_PI429347424;CUST_5728_PI429347424	0.897007	0.999487	FALSE
GO:0030018//Z disc	11	3	CUST_23663_PI429347424;CUST_24506_PI429347424;CUST_27108_PI429347424	CUST_23663_PI429347424;CUST_24506_PI429347424;CUST_27108_PI429347424	0.899438	0.999487	FALSE
GO:0005938//cell cortex	20	6	CUST_16827_PI429347424;CUST_24342_PI429347424;CUST_3018_PI429347424;CUST_3227_PI429347424;CUST_37926_PI429347424;CUST_50494_PI429347424	CUST_16827_PI429347424;CUST_24342_PI429347424;CUST_3018_PI429347424;CUST_3227_PI429347424;CUST_37926_PI429347424;CUST_50494_PI429347424	0.899916	0.999487	FALSE
GO:0044444//cytoplasmic part	804	319	CUST_10030_PI429347424;CUST_10141_PI429347424;CUST_10215_PI429347424;CUST_10391_PI429347424;CUST_10398_PI429347424;CUST_1090_PI429347424;CUST_1128_PI429347424;CUST_1157_PI429347424;CUST_1186_PI429347424;CUST_11941_PI429347424;CUST_1194_PI429347424;CUST_11961_PI429347424;CUST_11997_PI429347424;CUST_12011_PI429347424;CUST_12022_PI429347424;CUST_1213_PI429347424;CUST_1216_PI429347424;CUST_12371_PI42…	CUST_10030_PI429347424;CUST_10141_PI429347424;CUST_10215_PI429347424;CUST_10391_PI429347424;CUST_10398_PI429347424;CUST_1090_PI429347424;CUST_1128_PI429347424;CUST_1157_PI429347424;CUST_1186_PI429347424;CUST_11941_PI429347424;CUST_1194_PI429347424;CUST_11961_PI429347424;CUST_11997_PI429347424;CUST_12011_PI429347424;CUST_12022_PI429347424;CUST_1213_PI429347424;CUST_1216_PI429347424;CUST_12371_PI42…	0.901283	0.999487	FALSE
GO:0030424//axon	26	8	CUST_16827_PI429347424;CUST_20175_PI429347424;CUST_23749_PI429347424;CUST_3143_PI429347424;CUST_38738_PI429347424;CUST_42650_PI429347424;CUST_56325_PI429347424;CUST_8856_PI429347424	CUST_16827_PI429347424;CUST_20175_PI429347424;CUST_23749_PI429347424;CUST_3143_PI429347424;CUST_38738_PI429347424;CUST_42650_PI429347424;CUST_56325_PI429347424;CUST_8856_PI429347424	0.906698	0.999487	FALSE
GO:0015934//large ribosomal subunit	8	2	CUST_23994_PI429347424;CUST_29321_PI429347424	CUST_23994_PI429347424;CUST_29321_PI429347424	0.908088	0.999487	FALSE
GO:0030133//transport vesicle	8	2	CUST_18561_PI429347424;CUST_27095_PI429347424	CUST_18561_PI429347424;CUST_27095_PI429347424	0.908088	0.999487	FALSE
GO:0005840//ribosome	29	9	CUST_23994_PI429347424;CUST_27407_PI429347424;CUST_29321_PI429347424;CUST_37740_PI429347424;CUST_40429_PI429347424;CUST_43032_PI429347424;CUST_43167_PI429347424;CUST_50367_PI429347424;CUST_603_PI429347424	CUST_23994_PI429347424;CUST_27407_PI429347424;CUST_29321_PI429347424;CUST_37740_PI429347424;CUST_40429_PI429347424;CUST_43032_PI429347424;CUST_43167_PI429347424;CUST_50367_PI429347424;CUST_603_PI429347424	0.910555	0.999487	FALSE
GO:0016323//basolateral plasma membrane	18	5	CUST_22582_PI429347424;CUST_2306_PI429347424;CUST_23601_PI429347424;CUST_36598_PI429347424;CUST_43508_PI429347424	CUST_22582_PI429347424;CUST_2306_PI429347424;CUST_23601_PI429347424;CUST_36598_PI429347424;CUST_43508_PI429347424	0.925348	0.999487	FALSE
GO:0005643//nuclear pore	15	4	CUST_16617_PI429347424;CUST_22366_PI429347424;CUST_23021_PI429347424;CUST_40108_PI429347424	CUST_16617_PI429347424;CUST_22366_PI429347424;CUST_23021_PI429347424;CUST_40108_PI429347424	0.926826	0.999487	FALSE
GO:0005615//extracellular space	27	8	CUST_10391_PI429347424;CUST_16671_PI429347424;CUST_20070_PI429347424;CUST_43110_PI429347424;CUST_43294_PI429347424;CUST_56166_PI429347424;CUST_5663_PI429347424;CUST_8526_PI429347424	CUST_10391_PI429347424;CUST_16671_PI429347424;CUST_20070_PI429347424;CUST_43110_PI429347424;CUST_43294_PI429347424;CUST_56166_PI429347424;CUST_5663_PI429347424;CUST_8526_PI429347424	0.928642	0.999487	FALSE
GO:0016324//apical plasma membrane	12	3	CUST_22582_PI429347424;CUST_24231_PI429347424;CUST_36598_PI429347424	CUST_22582_PI429347424;CUST_24231_PI429347424;CUST_36598_PI429347424	0.931148	0.999487	FALSE
GO:0000315//organellar large ribosomal subunit	5	1	CUST_23994_PI429347424	CUST_23994_PI429347424	0.931234	0.999487	FALSE
GO:0000803//sex chromosome	5	1	CUST_50590_PI429347424	CUST_50590_PI429347424	0.931234	0.999487	FALSE
GO:0005762//mitochondrial large ribosomal subunit	5	1	CUST_23994_PI429347424	CUST_23994_PI429347424	0.931234	0.999487	FALSE
GO:0008076//voltage-gated potassium channel complex	5	1	CUST_27285_PI429347424	CUST_27285_PI429347424	0.931234	0.999487	FALSE
GO:0031512//motile primary cilium	5	1	CUST_9124_PI429347424	CUST_9124_PI429347424	0.931234	0.999487	FALSE
GO:0031932//TORC2 complex	5	1	CUST_42580_PI429347424	CUST_42580_PI429347424	0.931234	0.999487	FALSE
GO:0034705//potassium channel complex	5	1	CUST_27285_PI429347424	CUST_27285_PI429347424	0.931234	0.999487	FALSE
GO:0016023//cytoplasmic membrane-bounded vesicle	69	23	CUST_10215_PI429347424;CUST_12022_PI429347424;CUST_17488_PI429347424;CUST_18561_PI429347424;CUST_19647_PI429347424;CUST_20175_PI429347424;CUST_22381_PI429347424;CUST_22582_PI429347424;CUST_23504_PI429347424;CUST_23962_PI429347424;CUST_24107_PI429347424;CUST_27095_PI429347424;CUST_29301_PI429347424;CUST_36227_PI429347424;CUST_40336_PI429347424;CUST_42620_PI429347424;CUST_42851_PI429347424;CUST_432…	CUST_10215_PI429347424;CUST_12022_PI429347424;CUST_17488_PI429347424;CUST_18561_PI429347424;CUST_19647_PI429347424;CUST_20175_PI429347424;CUST_22381_PI429347424;CUST_22582_PI429347424;CUST_23504_PI429347424;CUST_23962_PI429347424;CUST_24107_PI429347424;CUST_27095_PI429347424;CUST_29301_PI429347424;CUST_36227_PI429347424;CUST_40336_PI429347424;CUST_42620_PI429347424;CUST_42851_PI429347424;CUST_432…	0.935743	0.999487	FALSE
GO:0005768//endosome	42	13	CUST_1411_PI429347424;CUST_1525_PI429347424;CUST_16800_PI429347424;CUST_17382_PI429347424;CUST_19785_PI429347424;CUST_2174_PI429347424;CUST_27099_PI429347424;CUST_40336_PI429347424;CUST_42434_PI429347424;CUST_42650_PI429347424;CUST_42683_PI429347424;CUST_50374_PI429347424;CUST_5630_PI429347424	CUST_1411_PI429347424;CUST_1525_PI429347424;CUST_16800_PI429347424;CUST_17382_PI429347424;CUST_19785_PI429347424;CUST_2174_PI429347424;CUST_27099_PI429347424;CUST_40336_PI429347424;CUST_42434_PI429347424;CUST_42650_PI429347424;CUST_42683_PI429347424;CUST_50374_PI429347424;CUST_5630_PI429347424	0.94126	0.999487	FALSE
GO:0031988//membrane-bounded vesicle	75	25	CUST_10215_PI429347424;CUST_12022_PI429347424;CUST_17382_PI429347424;CUST_17488_PI429347424;CUST_18561_PI429347424;CUST_19647_PI429347424;CUST_20175_PI429347424;CUST_22381_PI429347424;CUST_22582_PI429347424;CUST_23504_PI429347424;CUST_23962_PI429347424;CUST_24107_PI429347424;CUST_27095_PI429347424;CUST_29301_PI429347424;CUST_36227_PI429347424;CUST_40336_PI429347424;CUST_42620_PI429347424;CUST_428…	CUST_10215_PI429347424;CUST_12022_PI429347424;CUST_17382_PI429347424;CUST_17488_PI429347424;CUST_18561_PI429347424;CUST_19647_PI429347424;CUST_20175_PI429347424;CUST_22381_PI429347424;CUST_22582_PI429347424;CUST_23504_PI429347424;CUST_23962_PI429347424;CUST_24107_PI429347424;CUST_27095_PI429347424;CUST_29301_PI429347424;CUST_36227_PI429347424;CUST_40336_PI429347424;CUST_42620_PI429347424;CUST_428…	0.942589	0.999487	FALSE
GO:0030880//RNA polymerase complex	28	8	CUST_1193_PI429347424;CUST_12172_PI429347424;CUST_1325_PI429347424;CUST_23769_PI429347424;CUST_46379_PI429347424;CUST_56268_PI429347424;CUST_5757_PI429347424;CUST_681_PI429347424	CUST_1193_PI429347424;CUST_12172_PI429347424;CUST_1325_PI429347424;CUST_23769_PI429347424;CUST_46379_PI429347424;CUST_56268_PI429347424;CUST_5757_PI429347424;CUST_681_PI429347424	0.945954	0.999487	FALSE
GO:0005625//soluble fraction	73	24	CUST_16614_PI429347424;CUST_16641_PI429347424;CUST_20175_PI429347424;CUST_22968_PI429347424;CUST_23332_PI429347424;CUST_23738_PI429347424;CUST_24016_PI429347424;CUST_28526_PI429347424;CUST_29125_PI429347424;CUST_3227_PI429347424;CUST_36334_PI429347424;CUST_36461_PI429347424;CUST_39009_PI429347424;CUST_40087_PI429347424;CUST_43294_PI429347424;CUST_46313_PI429347424;CUST_46602_PI429347424;CUST_5040…	CUST_16614_PI429347424;CUST_16641_PI429347424;CUST_20175_PI429347424;CUST_22968_PI429347424;CUST_23332_PI429347424;CUST_23738_PI429347424;CUST_24016_PI429347424;CUST_28526_PI429347424;CUST_29125_PI429347424;CUST_3227_PI429347424;CUST_36334_PI429347424;CUST_36461_PI429347424;CUST_39009_PI429347424;CUST_40087_PI429347424;CUST_43294_PI429347424;CUST_46313_PI429347424;CUST_46602_PI429347424;CUST_5040…	0.949595	0.999487	FALSE
GO:0031982//vesicle	92	31	CUST_10215_PI429347424;CUST_12022_PI429347424;CUST_1411_PI429347424;CUST_17382_PI429347424;CUST_17488_PI429347424;CUST_18561_PI429347424;CUST_19647_PI429347424;CUST_19785_PI429347424;CUST_20175_PI429347424;CUST_22097_PI429347424;CUST_22381_PI429347424;CUST_22582_PI429347424;CUST_23504_PI429347424;CUST_23962_PI429347424;CUST_24107_PI429347424;CUST_24231_PI429347424;CUST_27095_PI429347424;CUST_2930…	CUST_10215_PI429347424;CUST_12022_PI429347424;CUST_1411_PI429347424;CUST_17382_PI429347424;CUST_17488_PI429347424;CUST_18561_PI429347424;CUST_19647_PI429347424;CUST_19785_PI429347424;CUST_20175_PI429347424;CUST_22097_PI429347424;CUST_22381_PI429347424;CUST_22582_PI429347424;CUST_23504_PI429347424;CUST_23962_PI429347424;CUST_24107_PI429347424;CUST_24231_PI429347424;CUST_27095_PI429347424;CUST_2930…	0.95111	0.999487	FALSE
GO:0005913//cell-cell adherens junction	6	1	CUST_50293_PI429347424	CUST_50293_PI429347424	0.95978	0.999487	FALSE
GO:0032993//protein-DNA complex	6	1	CUST_23076_PI429347424	CUST_23076_PI429347424	0.95978	0.999487	FALSE
GO:0005788//endoplasmic reticulum lumen	10	2	CUST_28411_PI429347424;CUST_36227_PI429347424	CUST_28411_PI429347424;CUST_36227_PI429347424	0.961905	0.999487	FALSE
GO:0031224//intrinsic to membrane	273	100	CUST_10030_PI429347424;CUST_10101_PI429347424;CUST_10256_PI429347424;CUST_10295_PI429347424;CUST_10391_PI429347424;CUST_1102_PI429347424;CUST_1170_PI429347424;CUST_1447_PI429347424;CUST_16572_PI429347424;CUST_16601_PI429347424;CUST_16617_PI429347424;CUST_16671_PI429347424;CUST_16810_PI429347424;CUST_17121_PI429347424;CUST_17382_PI429347424;CUST_17505_PI429347424;CUST_18641_PI429347424;CUST_18720_…	CUST_10030_PI429347424;CUST_10101_PI429347424;CUST_10256_PI429347424;CUST_10295_PI429347424;CUST_10391_PI429347424;CUST_1102_PI429347424;CUST_1170_PI429347424;CUST_1447_PI429347424;CUST_16572_PI429347424;CUST_16601_PI429347424;CUST_16617_PI429347424;CUST_16671_PI429347424;CUST_16810_PI429347424;CUST_17121_PI429347424;CUST_17382_PI429347424;CUST_17505_PI429347424;CUST_18641_PI429347424;CUST_18720_…	0.962799	0.999487	FALSE
GO:0030136//clathrin-coated vesicle	17	4	CUST_19647_PI429347424;CUST_43239_PI429347424;CUST_43646_PI429347424;CUST_9155_PI429347424	CUST_19647_PI429347424;CUST_43239_PI429347424;CUST_43646_PI429347424;CUST_9155_PI429347424	0.96431	0.999487	FALSE
GO:0030425//dendrite	17	4	CUST_12022_PI429347424;CUST_22079_PI429347424;CUST_27480_PI429347424;CUST_42650_PI429347424	CUST_12022_PI429347424;CUST_22079_PI429347424;CUST_27480_PI429347424;CUST_42650_PI429347424	0.96431	0.999487	FALSE
GO:0031226//intrinsic to plasma membrane	61	19	CUST_16671_PI429347424;CUST_17505_PI429347424;CUST_19647_PI429347424;CUST_22656_PI429347424;CUST_22819_PI429347424;CUST_2306_PI429347424;CUST_23601_PI429347424;CUST_23655_PI429347424;CUST_23962_PI429347424;CUST_24773_PI429347424;CUST_27285_PI429347424;CUST_29301_PI429347424;CUST_38002_PI429347424;CUST_38762_PI429347424;CUST_43301_PI429347424;CUST_43335_PI429347424;CUST_46390_PI429347424;CUST_5622…	CUST_16671_PI429347424;CUST_17505_PI429347424;CUST_19647_PI429347424;CUST_22656_PI429347424;CUST_22819_PI429347424;CUST_2306_PI429347424;CUST_23601_PI429347424;CUST_23655_PI429347424;CUST_23962_PI429347424;CUST_24773_PI429347424;CUST_27285_PI429347424;CUST_29301_PI429347424;CUST_38002_PI429347424;CUST_38762_PI429347424;CUST_43301_PI429347424;CUST_43335_PI429347424;CUST_46390_PI429347424;CUST_5622…	0.964416	0.999487	FALSE
GO:0016021//integral to membrane	266	97	CUST_10030_PI429347424;CUST_10101_PI429347424;CUST_10256_PI429347424;CUST_10295_PI429347424;CUST_10391_PI429347424;CUST_1102_PI429347424;CUST_1170_PI429347424;CUST_1447_PI429347424;CUST_16572_PI429347424;CUST_16601_PI429347424;CUST_16617_PI429347424;CUST_16671_PI429347424;CUST_16810_PI429347424;CUST_17121_PI429347424;CUST_17382_PI429347424;CUST_17505_PI429347424;CUST_18641_PI429347424;CUST_19647_…	CUST_10030_PI429347424;CUST_10101_PI429347424;CUST_10256_PI429347424;CUST_10295_PI429347424;CUST_10391_PI429347424;CUST_1102_PI429347424;CUST_1170_PI429347424;CUST_1447_PI429347424;CUST_16572_PI429347424;CUST_16601_PI429347424;CUST_16617_PI429347424;CUST_16671_PI429347424;CUST_16810_PI429347424;CUST_17121_PI429347424;CUST_17382_PI429347424;CUST_17505_PI429347424;CUST_18641_PI429347424;CUST_19647_…	0.965481	0.999487	FALSE
GO:0000428//DNA-directed RNA polymerase complex	27	7	CUST_1193_PI429347424;CUST_12172_PI429347424;CUST_1325_PI429347424;CUST_23769_PI429347424;CUST_46379_PI429347424;CUST_5757_PI429347424;CUST_681_PI429347424	CUST_1193_PI429347424;CUST_12172_PI429347424;CUST_1325_PI429347424;CUST_23769_PI429347424;CUST_46379_PI429347424;CUST_5757_PI429347424;CUST_681_PI429347424	0.970253	0.999487	FALSE
GO:0055029//nuclear DNA-directed RNA polymerase complex	27	7	CUST_1193_PI429347424;CUST_12172_PI429347424;CUST_1325_PI429347424;CUST_23769_PI429347424;CUST_46379_PI429347424;CUST_5757_PI429347424;CUST_681_PI429347424	CUST_1193_PI429347424;CUST_12172_PI429347424;CUST_1325_PI429347424;CUST_23769_PI429347424;CUST_46379_PI429347424;CUST_5757_PI429347424;CUST_681_PI429347424	0.970253	0.999487	FALSE
GO:0031410//cytoplasmic vesicle	84	27	CUST_10215_PI429347424;CUST_12022_PI429347424;CUST_1411_PI429347424;CUST_17488_PI429347424;CUST_18561_PI429347424;CUST_19647_PI429347424;CUST_20175_PI429347424;CUST_22097_PI429347424;CUST_22381_PI429347424;CUST_22582_PI429347424;CUST_23504_PI429347424;CUST_23962_PI429347424;CUST_24107_PI429347424;CUST_24231_PI429347424;CUST_27095_PI429347424;CUST_29301_PI429347424;CUST_36227_PI429347424;CUST_3995…	CUST_10215_PI429347424;CUST_12022_PI429347424;CUST_1411_PI429347424;CUST_17488_PI429347424;CUST_18561_PI429347424;CUST_19647_PI429347424;CUST_20175_PI429347424;CUST_22097_PI429347424;CUST_22381_PI429347424;CUST_22582_PI429347424;CUST_23504_PI429347424;CUST_23962_PI429347424;CUST_24107_PI429347424;CUST_24231_PI429347424;CUST_27095_PI429347424;CUST_29301_PI429347424;CUST_36227_PI429347424;CUST_3995…	0.970736	0.999487	FALSE
GO:0005886//plasma membrane	230	82	CUST_10025_PI429347424;CUST_10238_PI429347424;CUST_10295_PI429347424;CUST_10320_PI429347424;CUST_11941_PI429347424;CUST_12022_PI429347424;CUST_16671_PI429347424;CUST_16709_PI429347424;CUST_17505_PI429347424;CUST_19647_PI429347424;CUST_20002_PI429347424;CUST_20500_PI429347424;CUST_2074_PI429347424;CUST_22079_PI429347424;CUST_22097_PI429347424;CUST_22381_PI429347424;CUST_22582_PI429347424;CUST_2265…	CUST_10025_PI429347424;CUST_10238_PI429347424;CUST_10295_PI429347424;CUST_10320_PI429347424;CUST_11941_PI429347424;CUST_12022_PI429347424;CUST_16671_PI429347424;CUST_16709_PI429347424;CUST_17505_PI429347424;CUST_19647_PI429347424;CUST_20002_PI429347424;CUST_20500_PI429347424;CUST_2074_PI429347424;CUST_22079_PI429347424;CUST_22097_PI429347424;CUST_22381_PI429347424;CUST_22582_PI429347424;CUST_2265…	0.974604	0.999487	FALSE
GO:0005604//basement membrane	11	2	CUST_747_PI429347424;CUST_8495_PI429347424	CUST_747_PI429347424;CUST_8495_PI429347424	0.975786	0.999487	FALSE
GO:0031672//A band	11	2	CUST_23663_PI429347424;CUST_24506_PI429347424	CUST_23663_PI429347424;CUST_24506_PI429347424	0.975786	0.999487	FALSE
GO:0005887//integral to plasma membrane	60	18	CUST_16671_PI429347424;CUST_17505_PI429347424;CUST_19647_PI429347424;CUST_22656_PI429347424;CUST_22819_PI429347424;CUST_2306_PI429347424;CUST_23601_PI429347424;CUST_23655_PI429347424;CUST_24773_PI429347424;CUST_27285_PI429347424;CUST_29301_PI429347424;CUST_38002_PI429347424;CUST_38762_PI429347424;CUST_43301_PI429347424;CUST_43335_PI429347424;CUST_46390_PI429347424;CUST_56220_PI429347424;CUST_8606…	CUST_16671_PI429347424;CUST_17505_PI429347424;CUST_19647_PI429347424;CUST_22656_PI429347424;CUST_22819_PI429347424;CUST_2306_PI429347424;CUST_23601_PI429347424;CUST_23655_PI429347424;CUST_24773_PI429347424;CUST_27285_PI429347424;CUST_29301_PI429347424;CUST_38002_PI429347424;CUST_38762_PI429347424;CUST_43301_PI429347424;CUST_43335_PI429347424;CUST_46390_PI429347424;CUST_56220_PI429347424;CUST_8606…	0.976255	0.999487	FALSE
GO:0005802//trans-Golgi network	7	1	CUST_23987_PI429347424	CUST_23987_PI429347424	0.976483	0.999487	FALSE
GO:0032039//integrator complex	7	1	CUST_46379_PI429347424	CUST_46379_PI429347424	0.976483	0.999487	FALSE
GO:0042599//lamellar body	7	1	CUST_42620_PI429347424	CUST_42620_PI429347424	0.976483	0.999487	FALSE
GO:0044421//extracellular region part	58	17	CUST_10215_PI429347424;CUST_10391_PI429347424;CUST_16671_PI429347424;CUST_17322_PI429347424;CUST_20070_PI429347424;CUST_24766_PI429347424;CUST_29506_PI429347424;CUST_42685_PI429347424;CUST_43110_PI429347424;CUST_43294_PI429347424;CUST_50275_PI429347424;CUST_56166_PI429347424;CUST_5663_PI429347424;CUST_6939_PI429347424;CUST_747_PI429347424;CUST_8495_PI429347424;CUST_8526_PI429347424	CUST_10215_PI429347424;CUST_10391_PI429347424;CUST_16671_PI429347424;CUST_17322_PI429347424;CUST_20070_PI429347424;CUST_24766_PI429347424;CUST_29506_PI429347424;CUST_42685_PI429347424;CUST_43110_PI429347424;CUST_43294_PI429347424;CUST_50275_PI429347424;CUST_56166_PI429347424;CUST_5663_PI429347424;CUST_6939_PI429347424;CUST_747_PI429347424;CUST_8495_PI429347424;CUST_8526_PI429347424	0.980552	0.999487	FALSE
GO:0030135//coated vesicle	22	5	CUST_18561_PI429347424;CUST_19647_PI429347424;CUST_43239_PI429347424;CUST_43646_PI429347424;CUST_9155_PI429347424	CUST_18561_PI429347424;CUST_19647_PI429347424;CUST_43239_PI429347424;CUST_43646_PI429347424;CUST_9155_PI429347424	0.980983	0.999487	FALSE
GO:0071944//cell periphery	243	86	CUST_10025_PI429347424;CUST_10238_PI429347424;CUST_10295_PI429347424;CUST_10320_PI429347424;CUST_11941_PI429347424;CUST_12022_PI429347424;CUST_16671_PI429347424;CUST_16709_PI429347424;CUST_16827_PI429347424;CUST_17505_PI429347424;CUST_19647_PI429347424;CUST_20002_PI429347424;CUST_20500_PI429347424;CUST_2074_PI429347424;CUST_22079_PI429347424;CUST_22097_PI429347424;CUST_22381_PI429347424;CUST_2258…	CUST_10025_PI429347424;CUST_10238_PI429347424;CUST_10295_PI429347424;CUST_10320_PI429347424;CUST_11941_PI429347424;CUST_12022_PI429347424;CUST_16671_PI429347424;CUST_16709_PI429347424;CUST_16827_PI429347424;CUST_17505_PI429347424;CUST_19647_PI429347424;CUST_20002_PI429347424;CUST_20500_PI429347424;CUST_2074_PI429347424;CUST_22079_PI429347424;CUST_22097_PI429347424;CUST_22381_PI429347424;CUST_2258…	0.982092	0.999487	FALSE
GO:0043292//contractile fiber	32	8	CUST_19647_PI429347424;CUST_23663_PI429347424;CUST_24506_PI429347424;CUST_27108_PI429347424;CUST_27385_PI429347424;CUST_28387_PI429347424;CUST_9131_PI429347424;CUST_9285_PI429347424	CUST_19647_PI429347424;CUST_23663_PI429347424;CUST_24506_PI429347424;CUST_27108_PI429347424;CUST_27385_PI429347424;CUST_28387_PI429347424;CUST_9131_PI429347424;CUST_9285_PI429347424	0.983687	0.999487	FALSE
GO:0005669//transcription factor TFIID complex	8	1	CUST_1193_PI429347424	CUST_1193_PI429347424	0.986254	0.999487	FALSE
GO:0009897//external side of plasma membrane	8	1	CUST_9054_PI429347424	CUST_9054_PI429347424	0.986254	0.999487	FALSE
GO:0016591//DNA-directed RNA polymerase II, holoenzyme	20	4	CUST_1193_PI429347424;CUST_23769_PI429347424;CUST_46379_PI429347424;CUST_681_PI429347424	CUST_1193_PI429347424;CUST_23769_PI429347424;CUST_46379_PI429347424;CUST_681_PI429347424	0.988661	0.999487	FALSE
GO:0030016//myofibril	30	7	CUST_19647_PI429347424;CUST_23663_PI429347424;CUST_24506_PI429347424;CUST_27108_PI429347424;CUST_27385_PI429347424;CUST_9131_PI429347424;CUST_9285_PI429347424	CUST_19647_PI429347424;CUST_23663_PI429347424;CUST_24506_PI429347424;CUST_27108_PI429347424;CUST_27385_PI429347424;CUST_9131_PI429347424;CUST_9285_PI429347424	0.988799	0.999487	FALSE
GO:0044449//contractile fiber part	30	7	CUST_19647_PI429347424;CUST_23663_PI429347424;CUST_24506_PI429347424;CUST_27108_PI429347424;CUST_27385_PI429347424;CUST_28387_PI429347424;CUST_9285_PI429347424	CUST_19647_PI429347424;CUST_23663_PI429347424;CUST_24506_PI429347424;CUST_27108_PI429347424;CUST_27385_PI429347424;CUST_28387_PI429347424;CUST_9285_PI429347424	0.988799	0.999487	FALSE
GO:0044425//membrane part	412	150	CUST_10030_PI429347424;CUST_10101_PI429347424;CUST_10238_PI429347424;CUST_10256_PI429347424;CUST_10295_PI429347424;CUST_10391_PI429347424;CUST_1102_PI429347424;CUST_1170_PI429347424;CUST_11941_PI429347424;CUST_11997_PI429347424;CUST_1441_PI429347424;CUST_1447_PI429347424;CUST_1537_PI429347424;CUST_16572_PI429347424;CUST_16601_PI429347424;CUST_16617_PI429347424;CUST_16671_PI429347424;CUST_16810_PI…	CUST_10030_PI429347424;CUST_10101_PI429347424;CUST_10238_PI429347424;CUST_10256_PI429347424;CUST_10295_PI429347424;CUST_10391_PI429347424;CUST_1102_PI429347424;CUST_1170_PI429347424;CUST_11941_PI429347424;CUST_11997_PI429347424;CUST_1441_PI429347424;CUST_1447_PI429347424;CUST_1537_PI429347424;CUST_16572_PI429347424;CUST_16601_PI429347424;CUST_16617_PI429347424;CUST_16671_PI429347424;CUST_16810_PI…	0.99049	0.999487	FALSE
GO:0031674//I band	17	3	CUST_23663_PI429347424;CUST_24506_PI429347424;CUST_27108_PI429347424	CUST_23663_PI429347424;CUST_24506_PI429347424;CUST_27108_PI429347424	0.991072	0.999487	FALSE
GO:0005578//proteinaceous extracellular matrix	28	6	CUST_17322_PI429347424;CUST_24766_PI429347424;CUST_50275_PI429347424;CUST_6939_PI429347424;CUST_747_PI429347424;CUST_8495_PI429347424	CUST_17322_PI429347424;CUST_24766_PI429347424;CUST_50275_PI429347424;CUST_6939_PI429347424;CUST_747_PI429347424;CUST_8495_PI429347424	0.992796	0.999487	FALSE
GO:0030017//sarcomere	28	6	CUST_19647_PI429347424;CUST_23663_PI429347424;CUST_24506_PI429347424;CUST_27108_PI429347424;CUST_27385_PI429347424;CUST_9285_PI429347424	CUST_19647_PI429347424;CUST_23663_PI429347424;CUST_24506_PI429347424;CUST_27108_PI429347424;CUST_27385_PI429347424;CUST_9285_PI429347424	0.992796	0.999487	FALSE
GO:0005576//extracellular region	80	23	CUST_10195_PI429347424;CUST_10215_PI429347424;CUST_10356_PI429347424;CUST_10391_PI429347424;CUST_16671_PI429347424;CUST_17322_PI429347424;CUST_20070_PI429347424;CUST_23836_PI429347424;CUST_24096_PI429347424;CUST_24766_PI429347424;CUST_27120_PI429347424;CUST_29506_PI429347424;CUST_42685_PI429347424;CUST_43110_PI429347424;CUST_43294_PI429347424;CUST_50275_PI429347424;CUST_56166_PI429347424;CUST_566…	CUST_10195_PI429347424;CUST_10215_PI429347424;CUST_10356_PI429347424;CUST_10391_PI429347424;CUST_16671_PI429347424;CUST_17322_PI429347424;CUST_20070_PI429347424;CUST_23836_PI429347424;CUST_24096_PI429347424;CUST_24766_PI429347424;CUST_27120_PI429347424;CUST_29506_PI429347424;CUST_42685_PI429347424;CUST_43110_PI429347424;CUST_43294_PI429347424;CUST_50275_PI429347424;CUST_56166_PI429347424;CUST_566…	0.99385	0.999487	FALSE
GO:0031012//extracellular matrix	35	8	CUST_17322_PI429347424;CUST_22921_PI429347424;CUST_24766_PI429347424;CUST_50275_PI429347424;CUST_6939_PI429347424;CUST_747_PI429347424;CUST_8495_PI429347424;CUST_8526_PI429347424	CUST_17322_PI429347424;CUST_22921_PI429347424;CUST_24766_PI429347424;CUST_50275_PI429347424;CUST_6939_PI429347424;CUST_747_PI429347424;CUST_8495_PI429347424;CUST_8526_PI429347424	0.993854	0.999487	FALSE
GO:0044459//plasma membrane part	119	36	CUST_10238_PI429347424;CUST_11941_PI429347424;CUST_16671_PI429347424;CUST_17505_PI429347424;CUST_19647_PI429347424;CUST_20002_PI429347424;CUST_22079_PI429347424;CUST_22582_PI429347424;CUST_22656_PI429347424;CUST_22819_PI429347424;CUST_2306_PI429347424;CUST_23601_PI429347424;CUST_23655_PI429347424;CUST_23962_PI429347424;CUST_24231_PI429347424;CUST_2423_PI429347424;CUST_24773_PI429347424;CUST_27120…	CUST_10238_PI429347424;CUST_11941_PI429347424;CUST_16671_PI429347424;CUST_17505_PI429347424;CUST_19647_PI429347424;CUST_20002_PI429347424;CUST_22079_PI429347424;CUST_22582_PI429347424;CUST_22656_PI429347424;CUST_22819_PI429347424;CUST_2306_PI429347424;CUST_23601_PI429347424;CUST_23655_PI429347424;CUST_23962_PI429347424;CUST_24231_PI429347424;CUST_2423_PI429347424;CUST_24773_PI429347424;CUST_27120…	0.996283	0.999487	FALSE
GO:0044420//extracellular matrix part	17	2	CUST_747_PI429347424;CUST_8495_PI429347424	CUST_747_PI429347424;CUST_8495_PI429347424	0.998578	0.999487	FALSE
GO:0030286//dynein complex	36	7	CUST_10018_PI429347424;CUST_1011_PI429347424;CUST_12326_PI429347424;CUST_19726_PI429347424;CUST_39921_PI429347424;CUST_8700_PI429347424;CUST_8988_PI429347424	CUST_10018_PI429347424;CUST_1011_PI429347424;CUST_12326_PI429347424;CUST_19726_PI429347424;CUST_39921_PI429347424;CUST_8700_PI429347424;CUST_8988_PI429347424	0.998672	0.999487	FALSE
GO:0016020//membrane	836	310	CUST_10025_PI429347424;CUST_10030_PI429347424;CUST_10075_PI429347424;CUST_10101_PI429347424;CUST_10109_PI429347424;CUST_10238_PI429347424;CUST_10256_PI429347424;CUST_10295_PI429347424;CUST_10320_PI429347424;CUST_10391_PI429347424;CUST_1102_PI429347424;CUST_1170_PI429347424;CUST_1189_PI429347424;CUST_11941_PI429347424;CUST_11997_PI429347424;CUST_12022_PI429347424;CUST_12051_PI429347424;CUST_12388_…	CUST_10025_PI429347424;CUST_10030_PI429347424;CUST_10075_PI429347424;CUST_10101_PI429347424;CUST_10109_PI429347424;CUST_10238_PI429347424;CUST_10256_PI429347424;CUST_10295_PI429347424;CUST_10320_PI429347424;CUST_10391_PI429347424;CUST_1102_PI429347424;CUST_1170_PI429347424;CUST_1189_PI429347424;CUST_11941_PI429347424;CUST_11997_PI429347424;CUST_12022_PI429347424;CUST_12051_PI429347424;CUST_12388_…	0.999406	0.999487	FALSE
GO:0005624//membrane fraction	65	15	CUST_16809_PI429347424;CUST_19647_PI429347424;CUST_19700_PI429347424;CUST_20481_PI429347424;CUST_22819_PI429347424;CUST_23655_PI429347424;CUST_3143_PI429347424;CUST_38051_PI429347424;CUST_38738_PI429347424;CUST_38797_PI429347424;CUST_42620_PI429347424;CUST_43294_PI429347424;CUST_46602_PI429347424;CUST_56539_PI429347424;CUST_9310_PI429347424	CUST_16809_PI429347424;CUST_19647_PI429347424;CUST_19700_PI429347424;CUST_20481_PI429347424;CUST_22819_PI429347424;CUST_23655_PI429347424;CUST_3143_PI429347424;CUST_38051_PI429347424;CUST_38738_PI429347424;CUST_38797_PI429347424;CUST_42620_PI429347424;CUST_43294_PI429347424;CUST_46602_PI429347424;CUST_56539_PI429347424;CUST_9310_PI429347424	0.999487	0.999487	FALSE

## Sheet: Dstage_vs_Tstage
Names	Genes_In_Term	DEG	Input_gene	Gene_Symbol	P_value	Q_value	Significant
Total	2308	513	-	-	-	-	-
GO:0044459//plasma membrane part	119	48	CUST_10041_PI429347424;CUST_11941_PI429347424;CUST_11947_PI429347424;CUST_12183_PI429347424;CUST_16671_PI429347424;CUST_17093_PI429347424;CUST_17505_PI429347424;CUST_19597_PI429347424;CUST_19978_PI429347424;CUST_20034_PI429347424;CUST_20263_PI429347424;CUST_2035_PI429347424;CUST_2108_PI429347424;CUST_22079_PI429347424;CUST_22315_PI429347424;CUST_22579_PI429347424;CUST_22656_PI429347424;CUST_22768…	CUST_10041_PI429347424;CUST_11941_PI429347424;CUST_11947_PI429347424;CUST_12183_PI429347424;CUST_16671_PI429347424;CUST_17093_PI429347424;CUST_17505_PI429347424;CUST_19597_PI429347424;CUST_19978_PI429347424;CUST_20034_PI429347424;CUST_20263_PI429347424;CUST_2035_PI429347424;CUST_2108_PI429347424;CUST_22079_PI429347424;CUST_22315_PI429347424;CUST_22579_PI429347424;CUST_22656_PI429347424;CUST_22768…	3.80366e-06	0.000950915	TRUE
GO:0005694//chromosome	63	27	CUST_10068_PI429347424;CUST_1310_PI429347424;CUST_16663_PI429347424;CUST_18618_PI429347424;CUST_19631_PI429347424;CUST_20035_PI429347424;CUST_20171_PI429347424;CUST_22393_PI429347424;CUST_22449_PI429347424;CUST_23054_PI429347424;CUST_23663_PI429347424;CUST_23888_PI429347424;CUST_24097_PI429347424;CUST_24673_PI429347424;CUST_29161_PI429347424;CUST_38785_PI429347424;CUST_39924_PI429347424;CUST_4008…	CUST_10068_PI429347424;CUST_1310_PI429347424;CUST_16663_PI429347424;CUST_18618_PI429347424;CUST_19631_PI429347424;CUST_20035_PI429347424;CUST_20171_PI429347424;CUST_22393_PI429347424;CUST_22449_PI429347424;CUST_23054_PI429347424;CUST_23663_PI429347424;CUST_23888_PI429347424;CUST_24097_PI429347424;CUST_24673_PI429347424;CUST_29161_PI429347424;CUST_38785_PI429347424;CUST_39924_PI429347424;CUST_4008…	0.000167289	0.0209111	TRUE
GO:0005886//plasma membrane	230	70	CUST_10041_PI429347424;CUST_10245_PI429347424;CUST_11941_PI429347424;CUST_11947_PI429347424;CUST_12022_PI429347424;CUST_12183_PI429347424;CUST_16671_PI429347424;CUST_16709_PI429347424;CUST_16880_PI429347424;CUST_17093_PI429347424;CUST_17505_PI429347424;CUST_19597_PI429347424;CUST_19978_PI429347424;CUST_20034_PI429347424;CUST_20263_PI429347424;CUST_2035_PI429347424;CUST_2074_PI429347424;CUST_2108_…	CUST_10041_PI429347424;CUST_10245_PI429347424;CUST_11941_PI429347424;CUST_11947_PI429347424;CUST_12022_PI429347424;CUST_12183_PI429347424;CUST_16671_PI429347424;CUST_16709_PI429347424;CUST_16880_PI429347424;CUST_17093_PI429347424;CUST_17505_PI429347424;CUST_19597_PI429347424;CUST_19978_PI429347424;CUST_20034_PI429347424;CUST_20263_PI429347424;CUST_2035_PI429347424;CUST_2074_PI429347424;CUST_2108_…	0.00142298	0.097024	FALSE
GO:0005911//cell-cell junction	18	10	CUST_19597_PI429347424;CUST_22551_PI429347424;CUST_22768_PI429347424;CUST_23837_PI429347424;CUST_24719_PI429347424;CUST_37702_PI429347424;CUST_38901_PI429347424;CUST_42693_PI429347424;CUST_50166_PI429347424;CUST_50293_PI429347424	CUST_19597_PI429347424;CUST_22551_PI429347424;CUST_22768_PI429347424;CUST_23837_PI429347424;CUST_24719_PI429347424;CUST_37702_PI429347424;CUST_38901_PI429347424;CUST_42693_PI429347424;CUST_50166_PI429347424;CUST_50293_PI429347424	0.00206384	0.097024	FALSE
GO:0045177//apical part of cell	18	10	CUST_12183_PI429347424;CUST_19597_PI429347424;CUST_19700_PI429347424;CUST_22768_PI429347424;CUST_23837_PI429347424;CUST_24709_PI429347424;CUST_24719_PI429347424;CUST_36598_PI429347424;CUST_50355_PI429347424;CUST_56433_PI429347424	CUST_12183_PI429347424;CUST_19597_PI429347424;CUST_19700_PI429347424;CUST_22768_PI429347424;CUST_23837_PI429347424;CUST_24709_PI429347424;CUST_24719_PI429347424;CUST_36598_PI429347424;CUST_50355_PI429347424;CUST_56433_PI429347424	0.00206384	0.097024	FALSE
GO:0043296//apical junction complex	6	5	CUST_19597_PI429347424;CUST_22768_PI429347424;CUST_23837_PI429347424;CUST_37702_PI429347424;CUST_38901_PI429347424	CUST_19597_PI429347424;CUST_22768_PI429347424;CUST_23837_PI429347424;CUST_37702_PI429347424;CUST_38901_PI429347424	0.00261661	0.097024	FALSE
GO:0071944//cell periphery	243	72	CUST_10041_PI429347424;CUST_10245_PI429347424;CUST_11941_PI429347424;CUST_11947_PI429347424;CUST_12022_PI429347424;CUST_12183_PI429347424;CUST_16671_PI429347424;CUST_16709_PI429347424;CUST_16880_PI429347424;CUST_17093_PI429347424;CUST_17505_PI429347424;CUST_19597_PI429347424;CUST_19978_PI429347424;CUST_20034_PI429347424;CUST_20263_PI429347424;CUST_2035_PI429347424;CUST_2074_PI429347424;CUST_2108_…	CUST_10041_PI429347424;CUST_10245_PI429347424;CUST_11941_PI429347424;CUST_11947_PI429347424;CUST_12022_PI429347424;CUST_12183_PI429347424;CUST_16671_PI429347424;CUST_16709_PI429347424;CUST_16880_PI429347424;CUST_17093_PI429347424;CUST_17505_PI429347424;CUST_19597_PI429347424;CUST_19978_PI429347424;CUST_20034_PI429347424;CUST_20263_PI429347424;CUST_2035_PI429347424;CUST_2074_PI429347424;CUST_2108_…	0.00271667	0.097024	FALSE
GO:0045202//synapse	65	24	CUST_10046_PI429347424;CUST_12022_PI429347424;CUST_19731_PI429347424;CUST_20224_PI429347424;CUST_20263_PI429347424;CUST_2035_PI429347424;CUST_22079_PI429347424;CUST_23837_PI429347424;CUST_2389_PI429347424;CUST_24183_PI429347424;CUST_29221_PI429347424;CUST_29301_PI429347424;CUST_38797_PI429347424;CUST_38837_PI429347424;CUST_38919_PI429347424;CUST_39810_PI429347424;CUST_43545_PI429347424;CUST_46162…	CUST_10046_PI429347424;CUST_12022_PI429347424;CUST_19731_PI429347424;CUST_20224_PI429347424;CUST_20263_PI429347424;CUST_2035_PI429347424;CUST_22079_PI429347424;CUST_23837_PI429347424;CUST_2389_PI429347424;CUST_24183_PI429347424;CUST_29221_PI429347424;CUST_29301_PI429347424;CUST_38797_PI429347424;CUST_38837_PI429347424;CUST_38919_PI429347424;CUST_39810_PI429347424;CUST_43545_PI429347424;CUST_46162…	0.004523	0.141344	FALSE
GO:0016323//basolateral plasma membrane	18	9	CUST_12183_PI429347424;CUST_19978_PI429347424;CUST_20263_PI429347424;CUST_23837_PI429347424;CUST_24349_PI429347424;CUST_36598_PI429347424;CUST_38837_PI429347424;CUST_50355_PI429347424;CUST_50480_PI429347424	CUST_12183_PI429347424;CUST_19978_PI429347424;CUST_20263_PI429347424;CUST_23837_PI429347424;CUST_24349_PI429347424;CUST_36598_PI429347424;CUST_38837_PI429347424;CUST_50355_PI429347424;CUST_50480_PI429347424	0.00860567	0.226267	FALSE
GO:0030054//cell junction	58	21	CUST_10046_PI429347424;CUST_19597_PI429347424;CUST_20263_PI429347424;CUST_2035_PI429347424;CUST_22520_PI429347424;CUST_22551_PI429347424;CUST_22768_PI429347424;CUST_23837_PI429347424;CUST_24183_PI429347424;CUST_24719_PI429347424;CUST_29301_PI429347424;CUST_37702_PI429347424;CUST_38797_PI429347424;CUST_38901_PI429347424;CUST_39810_PI429347424;CUST_42693_PI429347424;CUST_42827_PI429347424;CUST_4655…	CUST_10046_PI429347424;CUST_19597_PI429347424;CUST_20263_PI429347424;CUST_2035_PI429347424;CUST_22520_PI429347424;CUST_22551_PI429347424;CUST_22768_PI429347424;CUST_23837_PI429347424;CUST_24183_PI429347424;CUST_24719_PI429347424;CUST_29301_PI429347424;CUST_37702_PI429347424;CUST_38797_PI429347424;CUST_38901_PI429347424;CUST_39810_PI429347424;CUST_42693_PI429347424;CUST_42827_PI429347424;CUST_4655…	0.00994035	0.226267	FALSE
GO:0070160//occluding junction	5	4	CUST_22768_PI429347424;CUST_23837_PI429347424;CUST_37702_PI429347424;CUST_38901_PI429347424	CUST_22768_PI429347424;CUST_23837_PI429347424;CUST_37702_PI429347424;CUST_38901_PI429347424	0.00995575	0.226267	FALSE
GO:0000775//chromosome, centromeric region	8	5	CUST_10068_PI429347424;CUST_18618_PI429347424;CUST_23888_PI429347424;CUST_24673_PI429347424;CUST_43059_PI429347424	CUST_10068_PI429347424;CUST_18618_PI429347424;CUST_23888_PI429347424;CUST_24673_PI429347424;CUST_43059_PI429347424	0.0163365	0.25411	FALSE
GO:0000785//chromatin	26	11	CUST_10068_PI429347424;CUST_1310_PI429347424;CUST_20171_PI429347424;CUST_22393_PI429347424;CUST_22449_PI429347424;CUST_23888_PI429347424;CUST_24673_PI429347424;CUST_38785_PI429347424;CUST_39924_PI429347424;CUST_50436_PI429347424;CUST_8707_PI429347424	CUST_10068_PI429347424;CUST_1310_PI429347424;CUST_20171_PI429347424;CUST_22393_PI429347424;CUST_22449_PI429347424;CUST_23888_PI429347424;CUST_24673_PI429347424;CUST_38785_PI429347424;CUST_39924_PI429347424;CUST_50436_PI429347424;CUST_8707_PI429347424	0.0169663	0.25411	FALSE
GO:0009986//cell surface	26	11	CUST_16709_PI429347424;CUST_20034_PI429347424;CUST_22819_PI429347424;CUST_23211_PI429347424;CUST_24183_PI429347424;CUST_28343_PI429347424;CUST_3118_PI429347424;CUST_40155_PI429347424;CUST_5609_PI429347424;CUST_56228_PI429347424;CUST_9054_PI429347424	CUST_16709_PI429347424;CUST_20034_PI429347424;CUST_22819_PI429347424;CUST_23211_PI429347424;CUST_24183_PI429347424;CUST_28343_PI429347424;CUST_3118_PI429347424;CUST_40155_PI429347424;CUST_5609_PI429347424;CUST_56228_PI429347424;CUST_9054_PI429347424	0.0169663	0.25411	FALSE
GO:0044456//synapse part	36	14	CUST_10046_PI429347424;CUST_19731_PI429347424;CUST_20224_PI429347424;CUST_2035_PI429347424;CUST_22079_PI429347424;CUST_23837_PI429347424;CUST_2389_PI429347424;CUST_24183_PI429347424;CUST_29221_PI429347424;CUST_38797_PI429347424;CUST_589_PI429347424;CUST_6809_PI429347424;CUST_8803_PI429347424;CUST_9087_PI429347424	CUST_10046_PI429347424;CUST_19731_PI429347424;CUST_20224_PI429347424;CUST_2035_PI429347424;CUST_22079_PI429347424;CUST_23837_PI429347424;CUST_2389_PI429347424;CUST_24183_PI429347424;CUST_29221_PI429347424;CUST_38797_PI429347424;CUST_589_PI429347424;CUST_6809_PI429347424;CUST_8803_PI429347424;CUST_9087_PI429347424	0.0170834	0.25411	FALSE
GO:0031226//intrinsic to plasma membrane	61	21	CUST_10041_PI429347424;CUST_16671_PI429347424;CUST_17093_PI429347424;CUST_17505_PI429347424;CUST_19978_PI429347424;CUST_2035_PI429347424;CUST_22656_PI429347424;CUST_22819_PI429347424;CUST_23655_PI429347424;CUST_23962_PI429347424;CUST_24044_PI429347424;CUST_24183_PI429347424;CUST_24315_PI429347424;CUST_24349_PI429347424;CUST_29301_PI429347424;CUST_39128_PI429347424;CUST_43301_PI429347424;CUST_4358…	CUST_10041_PI429347424;CUST_16671_PI429347424;CUST_17093_PI429347424;CUST_17505_PI429347424;CUST_19978_PI429347424;CUST_2035_PI429347424;CUST_22656_PI429347424;CUST_22819_PI429347424;CUST_23655_PI429347424;CUST_23962_PI429347424;CUST_24044_PI429347424;CUST_24183_PI429347424;CUST_24315_PI429347424;CUST_24349_PI429347424;CUST_29301_PI429347424;CUST_39128_PI429347424;CUST_43301_PI429347424;CUST_4358…	0.018413	0.25411	FALSE
GO:0031672//A band	11	6	CUST_16663_PI429347424;CUST_23416_PI429347424;CUST_23663_PI429347424;CUST_24506_PI429347424;CUST_28164_PI429347424;CUST_50164_PI429347424	CUST_16663_PI429347424;CUST_23416_PI429347424;CUST_23663_PI429347424;CUST_24506_PI429347424;CUST_28164_PI429347424;CUST_50164_PI429347424	0.0193394	0.25411	FALSE
GO:0031674//I band	17	8	CUST_16663_PI429347424;CUST_23416_PI429347424;CUST_23663_PI429347424;CUST_24506_PI429347424;CUST_27108_PI429347424;CUST_28164_PI429347424;CUST_3022_PI429347424;CUST_50164_PI429347424	CUST_16663_PI429347424;CUST_23416_PI429347424;CUST_23663_PI429347424;CUST_24506_PI429347424;CUST_27108_PI429347424;CUST_28164_PI429347424;CUST_3022_PI429347424;CUST_50164_PI429347424	0.0201737	0.25411	FALSE
GO:0097060//synaptic membrane	17	8	CUST_10046_PI429347424;CUST_2035_PI429347424;CUST_23837_PI429347424;CUST_24183_PI429347424;CUST_38797_PI429347424;CUST_589_PI429347424;CUST_8803_PI429347424;CUST_9087_PI429347424	CUST_10046_PI429347424;CUST_2035_PI429347424;CUST_23837_PI429347424;CUST_24183_PI429347424;CUST_38797_PI429347424;CUST_589_PI429347424;CUST_8803_PI429347424;CUST_9087_PI429347424	0.0201737	0.25411	FALSE
GO:0045211//postsynaptic membrane	14	7	CUST_10046_PI429347424;CUST_2035_PI429347424;CUST_23837_PI429347424;CUST_24183_PI429347424;CUST_38797_PI429347424;CUST_8803_PI429347424;CUST_9087_PI429347424	CUST_10046_PI429347424;CUST_2035_PI429347424;CUST_23837_PI429347424;CUST_24183_PI429347424;CUST_38797_PI429347424;CUST_8803_PI429347424;CUST_9087_PI429347424	0.0203288	0.25411	FALSE
GO:0005913//cell-cell adherens junction	6	4	CUST_22551_PI429347424;CUST_22768_PI429347424;CUST_38901_PI429347424;CUST_50293_PI429347424	CUST_22551_PI429347424;CUST_22768_PI429347424;CUST_38901_PI429347424;CUST_50293_PI429347424	0.024634	0.282729	FALSE
GO:0044427//chromosomal part	41	15	CUST_10068_PI429347424;CUST_1310_PI429347424;CUST_18618_PI429347424;CUST_20171_PI429347424;CUST_22393_PI429347424;CUST_22449_PI429347424;CUST_23054_PI429347424;CUST_23888_PI429347424;CUST_24673_PI429347424;CUST_38785_PI429347424;CUST_39924_PI429347424;CUST_40081_PI429347424;CUST_43059_PI429347424;CUST_50436_PI429347424;CUST_8707_PI429347424	CUST_10068_PI429347424;CUST_1310_PI429347424;CUST_18618_PI429347424;CUST_20171_PI429347424;CUST_22393_PI429347424;CUST_22449_PI429347424;CUST_23054_PI429347424;CUST_23888_PI429347424;CUST_24673_PI429347424;CUST_38785_PI429347424;CUST_39924_PI429347424;CUST_40081_PI429347424;CUST_43059_PI429347424;CUST_50436_PI429347424;CUST_8707_PI429347424	0.0249228	0.282729	FALSE
GO:0043228//non-membrane-bounded organelle	395	103	CUST_10068_PI429347424;CUST_11951_PI429347424;CUST_12022_PI429347424;CUST_12107_PI429347424;CUST_12138_PI429347424;CUST_12183_PI429347424;CUST_1310_PI429347424;CUST_1506_PI429347424;CUST_16663_PI429347424;CUST_17442_PI429347424;CUST_17484_PI429347424;CUST_18618_PI429347424;CUST_18646_PI429347424;CUST_18667_PI429347424;CUST_18943_PI429347424;CUST_19631_PI429347424;CUST_19667_PI429347424;CUST_19731…	CUST_10068_PI429347424;CUST_11951_PI429347424;CUST_12022_PI429347424;CUST_12107_PI429347424;CUST_12138_PI429347424;CUST_12183_PI429347424;CUST_1310_PI429347424;CUST_1506_PI429347424;CUST_16663_PI429347424;CUST_17442_PI429347424;CUST_17484_PI429347424;CUST_18618_PI429347424;CUST_18646_PI429347424;CUST_18667_PI429347424;CUST_18943_PI429347424;CUST_19631_PI429347424;CUST_19667_PI429347424;CUST_19731…	0.0265765	0.282729	FALSE
GO:0043232//intracellular non-membrane-bounded organelle	395	103	CUST_10068_PI429347424;CUST_11951_PI429347424;CUST_12022_PI429347424;CUST_12107_PI429347424;CUST_12138_PI429347424;CUST_12183_PI429347424;CUST_1310_PI429347424;CUST_1506_PI429347424;CUST_16663_PI429347424;CUST_17442_PI429347424;CUST_17484_PI429347424;CUST_18618_PI429347424;CUST_18646_PI429347424;CUST_18667_PI429347424;CUST_18943_PI429347424;CUST_19631_PI429347424;CUST_19667_PI429347424;CUST_19731…	CUST_10068_PI429347424;CUST_11951_PI429347424;CUST_12022_PI429347424;CUST_12107_PI429347424;CUST_12138_PI429347424;CUST_12183_PI429347424;CUST_1310_PI429347424;CUST_1506_PI429347424;CUST_16663_PI429347424;CUST_17442_PI429347424;CUST_17484_PI429347424;CUST_18618_PI429347424;CUST_18646_PI429347424;CUST_18667_PI429347424;CUST_18943_PI429347424;CUST_19631_PI429347424;CUST_19667_PI429347424;CUST_19731…	0.0265765	0.282729	FALSE
GO:0005887//integral to plasma membrane	60	20	CUST_10041_PI429347424;CUST_16671_PI429347424;CUST_17093_PI429347424;CUST_17505_PI429347424;CUST_19978_PI429347424;CUST_2035_PI429347424;CUST_22656_PI429347424;CUST_22819_PI429347424;CUST_23655_PI429347424;CUST_24044_PI429347424;CUST_24183_PI429347424;CUST_24315_PI429347424;CUST_24349_PI429347424;CUST_29301_PI429347424;CUST_39128_PI429347424;CUST_43301_PI429347424;CUST_43585_PI429347424;CUST_5622…	CUST_10041_PI429347424;CUST_16671_PI429347424;CUST_17093_PI429347424;CUST_17505_PI429347424;CUST_19978_PI429347424;CUST_2035_PI429347424;CUST_22656_PI429347424;CUST_22819_PI429347424;CUST_23655_PI429347424;CUST_24044_PI429347424;CUST_24183_PI429347424;CUST_24315_PI429347424;CUST_24349_PI429347424;CUST_29301_PI429347424;CUST_39128_PI429347424;CUST_43301_PI429347424;CUST_43585_PI429347424;CUST_5622…	0.0301236	0.297702	FALSE
GO:0016324//apical plasma membrane	12	6	CUST_12183_PI429347424;CUST_19597_PI429347424;CUST_22768_PI429347424;CUST_24719_PI429347424;CUST_36598_PI429347424;CUST_50355_PI429347424	CUST_12183_PI429347424;CUST_19597_PI429347424;CUST_22768_PI429347424;CUST_24719_PI429347424;CUST_36598_PI429347424;CUST_50355_PI429347424	0.0315564	0.297702	FALSE
GO:0034702//ion channel complex	12	6	CUST_10041_PI429347424;CUST_11947_PI429347424;CUST_22079_PI429347424;CUST_22579_PI429347424;CUST_24044_PI429347424;CUST_29301_PI429347424	CUST_10041_PI429347424;CUST_11947_PI429347424;CUST_22079_PI429347424;CUST_22579_PI429347424;CUST_24044_PI429347424;CUST_29301_PI429347424	0.0315564	0.297702	FALSE
GO:0097458//neuron part	62	20	CUST_10046_PI429347424;CUST_12022_PI429347424;CUST_12138_PI429347424;CUST_17442_PI429347424;CUST_19731_PI429347424;CUST_2035_PI429347424;CUST_2078_PI429347424;CUST_22079_PI429347424;CUST_23820_PI429347424;CUST_23837_PI429347424;CUST_29161_PI429347424;CUST_38837_PI429347424;CUST_40155_PI429347424;CUST_43545_PI429347424;CUST_46162_PI429347424;CUST_56325_PI429347424;CUST_589_PI429347424;CUST_6809_PI…	CUST_10046_PI429347424;CUST_12022_PI429347424;CUST_12138_PI429347424;CUST_17442_PI429347424;CUST_19731_PI429347424;CUST_2035_PI429347424;CUST_2078_PI429347424;CUST_22079_PI429347424;CUST_23820_PI429347424;CUST_23837_PI429347424;CUST_29161_PI429347424;CUST_38837_PI429347424;CUST_40155_PI429347424;CUST_43545_PI429347424;CUST_46162_PI429347424;CUST_56325_PI429347424;CUST_589_PI429347424;CUST_6809_PI…	0.0423124	0.377789	FALSE
GO:0030016//myofibril	30	11	CUST_16663_PI429347424;CUST_23416_PI429347424;CUST_23663_PI429347424;CUST_24506_PI429347424;CUST_27108_PI429347424;CUST_28164_PI429347424;CUST_3022_PI429347424;CUST_40413_PI429347424;CUST_50164_PI429347424;CUST_9131_PI429347424;CUST_9285_PI429347424	CUST_16663_PI429347424;CUST_23416_PI429347424;CUST_23663_PI429347424;CUST_24506_PI429347424;CUST_27108_PI429347424;CUST_28164_PI429347424;CUST_3022_PI429347424;CUST_40413_PI429347424;CUST_50164_PI429347424;CUST_9131_PI429347424;CUST_9285_PI429347424	0.0506319	0.436482	FALSE
GO:0005615//extracellular space	27	10	CUST_10391_PI429347424;CUST_16671_PI429347424;CUST_19901_PI429347424;CUST_39820_PI429347424;CUST_39821_PI429347424;CUST_43294_PI429347424;CUST_5663_PI429347424;CUST_6546_PI429347424;CUST_8462_PI429347424;CUST_8526_PI429347424	CUST_10391_PI429347424;CUST_16671_PI429347424;CUST_19901_PI429347424;CUST_39820_PI429347424;CUST_39821_PI429347424;CUST_43294_PI429347424;CUST_5663_PI429347424;CUST_6546_PI429347424;CUST_8462_PI429347424;CUST_8526_PI429347424	0.0572538	0.473871	FALSE
GO:0044425//membrane part	412	104	CUST_10030_PI429347424;CUST_10041_PI429347424;CUST_10101_PI429347424;CUST_10391_PI429347424;CUST_11941_PI429347424;CUST_11947_PI429347424;CUST_12138_PI429347424;CUST_12183_PI429347424;CUST_1447_PI429347424;CUST_1537_PI429347424;CUST_16467_PI429347424;CUST_16671_PI429347424;CUST_16894_PI429347424;CUST_17093_PI429347424;CUST_17174_PI429347424;CUST_17202_PI429347424;CUST_17382_PI429347424;CUST_17422…	CUST_10030_PI429347424;CUST_10041_PI429347424;CUST_10101_PI429347424;CUST_10391_PI429347424;CUST_11941_PI429347424;CUST_11947_PI429347424;CUST_12138_PI429347424;CUST_12183_PI429347424;CUST_1447_PI429347424;CUST_1537_PI429347424;CUST_16467_PI429347424;CUST_16671_PI429347424;CUST_16894_PI429347424;CUST_17093_PI429347424;CUST_17174_PI429347424;CUST_17202_PI429347424;CUST_17382_PI429347424;CUST_17422…	0.0607247	0.473871	FALSE
GO:0005576//extracellular region	80	24	CUST_10195_PI429347424;CUST_10356_PI429347424;CUST_10391_PI429347424;CUST_16671_PI429347424;CUST_17322_PI429347424;CUST_19901_PI429347424;CUST_22444_PI429347424;CUST_22949_PI429347424;CUST_24901_PI429347424;CUST_39820_PI429347424;CUST_39821_PI429347424;CUST_39968_PI429347424;CUST_42367_PI429347424;CUST_43294_PI429347424;CUST_50275_PI429347424;CUST_56225_PI429347424;CUST_56441_PI429347424;CUST_564…	CUST_10195_PI429347424;CUST_10356_PI429347424;CUST_10391_PI429347424;CUST_16671_PI429347424;CUST_17322_PI429347424;CUST_19901_PI429347424;CUST_22444_PI429347424;CUST_22949_PI429347424;CUST_24901_PI429347424;CUST_39820_PI429347424;CUST_39821_PI429347424;CUST_39968_PI429347424;CUST_42367_PI429347424;CUST_43294_PI429347424;CUST_50275_PI429347424;CUST_56225_PI429347424;CUST_56441_PI429347424;CUST_564…	0.0621791	0.473871	FALSE
GO:0043025//neuronal cell body	24	9	CUST_10046_PI429347424;CUST_12138_PI429347424;CUST_19731_PI429347424;CUST_2035_PI429347424;CUST_23820_PI429347424;CUST_29161_PI429347424;CUST_6809_PI429347424;CUST_9087_PI429347424;CUST_920_PI429347424	CUST_10046_PI429347424;CUST_12138_PI429347424;CUST_19731_PI429347424;CUST_2035_PI429347424;CUST_23820_PI429347424;CUST_29161_PI429347424;CUST_6809_PI429347424;CUST_9087_PI429347424;CUST_920_PI429347424	0.064762	0.473871	FALSE
GO:0044297//cell body	24	9	CUST_10046_PI429347424;CUST_12138_PI429347424;CUST_19731_PI429347424;CUST_2035_PI429347424;CUST_23820_PI429347424;CUST_29161_PI429347424;CUST_6809_PI429347424;CUST_9087_PI429347424;CUST_920_PI429347424	CUST_10046_PI429347424;CUST_12138_PI429347424;CUST_19731_PI429347424;CUST_2035_PI429347424;CUST_23820_PI429347424;CUST_29161_PI429347424;CUST_6809_PI429347424;CUST_9087_PI429347424;CUST_920_PI429347424	0.064762	0.473871	FALSE
GO:0030017//sarcomere	28	10	CUST_16663_PI429347424;CUST_23416_PI429347424;CUST_23663_PI429347424;CUST_24506_PI429347424;CUST_27108_PI429347424;CUST_28164_PI429347424;CUST_3022_PI429347424;CUST_40413_PI429347424;CUST_50164_PI429347424;CUST_9285_PI429347424	CUST_16663_PI429347424;CUST_23416_PI429347424;CUST_23663_PI429347424;CUST_24506_PI429347424;CUST_27108_PI429347424;CUST_28164_PI429347424;CUST_3022_PI429347424;CUST_40413_PI429347424;CUST_50164_PI429347424;CUST_9285_PI429347424	0.0720636	0.473871	FALSE
GO:0044421//extracellular region part	58	18	CUST_10391_PI429347424;CUST_16671_PI429347424;CUST_17322_PI429347424;CUST_19901_PI429347424;CUST_22444_PI429347424;CUST_39820_PI429347424;CUST_39821_PI429347424;CUST_39968_PI429347424;CUST_43294_PI429347424;CUST_50275_PI429347424;CUST_56225_PI429347424;CUST_56487_PI429347424;CUST_56565_PI429347424;CUST_5663_PI429347424;CUST_6546_PI429347424;CUST_8462_PI429347424;CUST_8495_PI429347424;CUST_8526_PI…	CUST_10391_PI429347424;CUST_16671_PI429347424;CUST_17322_PI429347424;CUST_19901_PI429347424;CUST_22444_PI429347424;CUST_39820_PI429347424;CUST_39821_PI429347424;CUST_39968_PI429347424;CUST_43294_PI429347424;CUST_50275_PI429347424;CUST_56225_PI429347424;CUST_56487_PI429347424;CUST_56565_PI429347424;CUST_5663_PI429347424;CUST_6546_PI429347424;CUST_8462_PI429347424;CUST_8495_PI429347424;CUST_8526_PI…	0.0738771	0.473871	FALSE
GO:0016459//myosin complex	11	5	CUST_23100_PI429347424;CUST_23576_PI429347424;CUST_37959_PI429347424;CUST_40413_PI429347424;CUST_46602_PI429347424	CUST_23100_PI429347424;CUST_23576_PI429347424;CUST_37959_PI429347424;CUST_40413_PI429347424;CUST_46602_PI429347424	0.0745806	0.473871	FALSE
GO:0030018//Z disc	11	5	CUST_16663_PI429347424;CUST_23663_PI429347424;CUST_24506_PI429347424;CUST_27108_PI429347424;CUST_3022_PI429347424	CUST_16663_PI429347424;CUST_23663_PI429347424;CUST_24506_PI429347424;CUST_27108_PI429347424;CUST_3022_PI429347424	0.0745806	0.473871	FALSE
GO:0042734//presynaptic membrane	5	3	CUST_23837_PI429347424;CUST_589_PI429347424;CUST_9087_PI429347424	CUST_23837_PI429347424;CUST_589_PI429347424;CUST_9087_PI429347424	0.0762383	0.473871	FALSE
GO:0043292//contractile fiber	32	11	CUST_16663_PI429347424;CUST_23416_PI429347424;CUST_23663_PI429347424;CUST_24506_PI429347424;CUST_27108_PI429347424;CUST_28164_PI429347424;CUST_3022_PI429347424;CUST_40413_PI429347424;CUST_50164_PI429347424;CUST_9131_PI429347424;CUST_9285_PI429347424	CUST_16663_PI429347424;CUST_23416_PI429347424;CUST_23663_PI429347424;CUST_24506_PI429347424;CUST_27108_PI429347424;CUST_28164_PI429347424;CUST_3022_PI429347424;CUST_40413_PI429347424;CUST_50164_PI429347424;CUST_9131_PI429347424;CUST_9285_PI429347424	0.078016	0.473871	FALSE
GO:0000792//heterochromatin	8	4	CUST_10068_PI429347424;CUST_20171_PI429347424;CUST_23888_PI429347424;CUST_8707_PI429347424	CUST_10068_PI429347424;CUST_20171_PI429347424;CUST_23888_PI429347424;CUST_8707_PI429347424	0.0786625	0.473871	FALSE
GO:0042383//sarcolemma	8	4	CUST_12022_PI429347424;CUST_22079_PI429347424;CUST_24719_PI429347424;CUST_56638_PI429347424	CUST_12022_PI429347424;CUST_22079_PI429347424;CUST_24719_PI429347424;CUST_56638_PI429347424	0.0786625	0.473871	FALSE
GO:0016021//integral to membrane	266	68	CUST_10030_PI429347424;CUST_10041_PI429347424;CUST_10101_PI429347424;CUST_10391_PI429347424;CUST_11947_PI429347424;CUST_12138_PI429347424;CUST_1447_PI429347424;CUST_16467_PI429347424;CUST_16671_PI429347424;CUST_17093_PI429347424;CUST_17174_PI429347424;CUST_17382_PI429347424;CUST_17422_PI429347424;CUST_17505_PI429347424;CUST_18641_PI429347424;CUST_19667_PI429347424;CUST_19782_PI429347424;CUST_1983…	CUST_10030_PI429347424;CUST_10041_PI429347424;CUST_10101_PI429347424;CUST_10391_PI429347424;CUST_11947_PI429347424;CUST_12138_PI429347424;CUST_1447_PI429347424;CUST_16467_PI429347424;CUST_16671_PI429347424;CUST_17093_PI429347424;CUST_17174_PI429347424;CUST_17382_PI429347424;CUST_17422_PI429347424;CUST_17505_PI429347424;CUST_18641_PI429347424;CUST_19667_PI429347424;CUST_19782_PI429347424;CUST_1983…	0.0957912	0.547974	FALSE
GO:0000793//condensed chromosome	12	5	CUST_10068_PI429347424;CUST_16663_PI429347424;CUST_23663_PI429347424;CUST_23888_PI429347424;CUST_43059_PI429347424	CUST_10068_PI429347424;CUST_16663_PI429347424;CUST_23663_PI429347424;CUST_23888_PI429347424;CUST_43059_PI429347424	0.105312	0.547974	FALSE
GO:0016604//nuclear body	19	7	CUST_1977_PI429347424;CUST_24386_PI429347424;CUST_24719_PI429347424;CUST_40468_PI429347424;CUST_43059_PI429347424;CUST_5754_PI429347424;CUST_6551_PI429347424	CUST_1977_PI429347424;CUST_24386_PI429347424;CUST_24719_PI429347424;CUST_40468_PI429347424;CUST_43059_PI429347424;CUST_5754_PI429347424;CUST_6551_PI429347424	0.107127	0.547974	FALSE
GO:0044449//contractile fiber part	30	10	CUST_16663_PI429347424;CUST_23416_PI429347424;CUST_23663_PI429347424;CUST_24506_PI429347424;CUST_27108_PI429347424;CUST_28164_PI429347424;CUST_3022_PI429347424;CUST_40413_PI429347424;CUST_50164_PI429347424;CUST_9285_PI429347424	CUST_16663_PI429347424;CUST_23416_PI429347424;CUST_23663_PI429347424;CUST_24506_PI429347424;CUST_27108_PI429347424;CUST_28164_PI429347424;CUST_3022_PI429347424;CUST_40413_PI429347424;CUST_50164_PI429347424;CUST_9285_PI429347424	0.108295	0.547974	FALSE
GO:0031224//intrinsic to membrane	273	69	CUST_10030_PI429347424;CUST_10041_PI429347424;CUST_10101_PI429347424;CUST_10391_PI429347424;CUST_11947_PI429347424;CUST_12138_PI429347424;CUST_1447_PI429347424;CUST_16467_PI429347424;CUST_16671_PI429347424;CUST_17093_PI429347424;CUST_17174_PI429347424;CUST_17382_PI429347424;CUST_17422_PI429347424;CUST_17505_PI429347424;CUST_18641_PI429347424;CUST_19667_PI429347424;CUST_19782_PI429347424;CUST_1983…	CUST_10030_PI429347424;CUST_10041_PI429347424;CUST_10101_PI429347424;CUST_10391_PI429347424;CUST_11947_PI429347424;CUST_12138_PI429347424;CUST_1447_PI429347424;CUST_16467_PI429347424;CUST_16671_PI429347424;CUST_17093_PI429347424;CUST_17174_PI429347424;CUST_17382_PI429347424;CUST_17422_PI429347424;CUST_17505_PI429347424;CUST_18641_PI429347424;CUST_19667_PI429347424;CUST_19782_PI429347424;CUST_1983…	0.113579	0.547974	FALSE
GO:0005912//adherens junction	23	8	CUST_22551_PI429347424;CUST_22768_PI429347424;CUST_24719_PI429347424;CUST_38901_PI429347424;CUST_42827_PI429347424;CUST_46557_PI429347424;CUST_50166_PI429347424;CUST_50293_PI429347424	CUST_22551_PI429347424;CUST_22768_PI429347424;CUST_24719_PI429347424;CUST_38901_PI429347424;CUST_42827_PI429347424;CUST_46557_PI429347424;CUST_50166_PI429347424;CUST_50293_PI429347424	0.116997	0.547974	FALSE
GO:0070161//anchoring junction	23	8	CUST_22551_PI429347424;CUST_22768_PI429347424;CUST_24719_PI429347424;CUST_38901_PI429347424;CUST_42827_PI429347424;CUST_46557_PI429347424;CUST_50166_PI429347424;CUST_50293_PI429347424	CUST_22551_PI429347424;CUST_22768_PI429347424;CUST_24719_PI429347424;CUST_38901_PI429347424;CUST_42827_PI429347424;CUST_46557_PI429347424;CUST_50166_PI429347424;CUST_50293_PI429347424	0.116997	0.547974	FALSE
GO:0030532//small nuclear ribonucleoprotein complex	9	4	CUST_16797_PI429347424;CUST_2100_PI429347424;CUST_24386_PI429347424;CUST_5742_PI429347424	CUST_16797_PI429347424;CUST_2100_PI429347424;CUST_24386_PI429347424;CUST_5742_PI429347424	0.117489	0.547974	FALSE
GO:0033267//axon part	9	4	CUST_12138_PI429347424;CUST_2035_PI429347424;CUST_23837_PI429347424;CUST_56325_PI429347424	CUST_12138_PI429347424;CUST_2035_PI429347424;CUST_23837_PI429347424;CUST_56325_PI429347424	0.117489	0.547974	FALSE
GO:0034703//cation channel complex	9	4	CUST_10041_PI429347424;CUST_11947_PI429347424;CUST_22079_PI429347424;CUST_22579_PI429347424	CUST_10041_PI429347424;CUST_11947_PI429347424;CUST_22079_PI429347424;CUST_22579_PI429347424	0.117489	0.547974	FALSE
GO:0005634//nucleus	604	145	CUST_10068_PI429347424;CUST_11941_PI429347424;CUST_12022_PI429347424;CUST_12145_PI429347424;CUST_1456_PI429347424;CUST_16657_PI429347424;CUST_16663_PI429347424;CUST_16708_PI429347424;CUST_16797_PI429347424;CUST_16894_PI429347424;CUST_17066_PI429347424;CUST_17202_PI429347424;CUST_17231_PI429347424;CUST_17287_PI429347424;CUST_17337_PI429347424;CUST_17422_PI429347424;CUST_17477_PI429347424;CUST_1861…	CUST_10068_PI429347424;CUST_11941_PI429347424;CUST_12022_PI429347424;CUST_12145_PI429347424;CUST_1456_PI429347424;CUST_16657_PI429347424;CUST_16663_PI429347424;CUST_16708_PI429347424;CUST_16797_PI429347424;CUST_16894_PI429347424;CUST_17066_PI429347424;CUST_17202_PI429347424;CUST_17231_PI429347424;CUST_17287_PI429347424;CUST_17337_PI429347424;CUST_17422_PI429347424;CUST_17477_PI429347424;CUST_1861…	0.121889	0.547974	FALSE
GO:0000781//chromosome, telomeric region	6	3	CUST_10068_PI429347424;CUST_20171_PI429347424;CUST_40081_PI429347424	CUST_10068_PI429347424;CUST_20171_PI429347424;CUST_40081_PI429347424	0.127843	0.547974	FALSE
GO:0000794//condensed nuclear chromosome	6	3	CUST_10068_PI429347424;CUST_16663_PI429347424;CUST_23663_PI429347424	CUST_10068_PI429347424;CUST_16663_PI429347424;CUST_23663_PI429347424	0.127843	0.547974	FALSE
GO:0005882//intermediate filament	6	3	CUST_12183_PI429347424;CUST_22565_PI429347424;CUST_36531_PI429347424	CUST_12183_PI429347424;CUST_22565_PI429347424;CUST_36531_PI429347424	0.127843	0.547974	FALSE
GO:0019898//extrinsic to membrane	6	3	CUST_17202_PI429347424;CUST_2108_PI429347424;CUST_27321_PI429347424	CUST_17202_PI429347424;CUST_2108_PI429347424;CUST_27321_PI429347424	0.127843	0.547974	FALSE
GO:0043679//axon terminus	6	3	CUST_12138_PI429347424;CUST_2035_PI429347424;CUST_23837_PI429347424	CUST_12138_PI429347424;CUST_2035_PI429347424;CUST_23837_PI429347424	0.127843	0.547974	FALSE
GO:0044306//neuron projection terminus	6	3	CUST_12138_PI429347424;CUST_2035_PI429347424;CUST_23837_PI429347424	CUST_12138_PI429347424;CUST_2035_PI429347424;CUST_23837_PI429347424	0.127843	0.547974	FALSE
GO:0045111//intermediate filament cytoskeleton	6	3	CUST_12183_PI429347424;CUST_22565_PI429347424;CUST_36531_PI429347424	CUST_12183_PI429347424;CUST_22565_PI429347424;CUST_36531_PI429347424	0.127843	0.547974	FALSE
GO:0031012//extracellular matrix	35	11	CUST_17322_PI429347424;CUST_19901_PI429347424;CUST_22444_PI429347424;CUST_22921_PI429347424;CUST_39968_PI429347424;CUST_50275_PI429347424;CUST_56225_PI429347424;CUST_56487_PI429347424;CUST_56565_PI429347424;CUST_8495_PI429347424;CUST_8526_PI429347424	CUST_17322_PI429347424;CUST_19901_PI429347424;CUST_22444_PI429347424;CUST_22921_PI429347424;CUST_39968_PI429347424;CUST_50275_PI429347424;CUST_56225_PI429347424;CUST_56487_PI429347424;CUST_56565_PI429347424;CUST_8495_PI429347424;CUST_8526_PI429347424	0.133706	0.547974	FALSE
GO:0005578//proteinaceous extracellular matrix	28	9	CUST_17322_PI429347424;CUST_19901_PI429347424;CUST_22444_PI429347424;CUST_39968_PI429347424;CUST_50275_PI429347424;CUST_56225_PI429347424;CUST_56487_PI429347424;CUST_56565_PI429347424;CUST_8495_PI429347424	CUST_17322_PI429347424;CUST_19901_PI429347424;CUST_22444_PI429347424;CUST_39968_PI429347424;CUST_50275_PI429347424;CUST_56225_PI429347424;CUST_56487_PI429347424;CUST_56565_PI429347424;CUST_8495_PI429347424	0.149014	0.600863	FALSE
GO:0005792//microsome	32	10	CUST_17202_PI429347424;CUST_17505_PI429347424;CUST_23905_PI429347424;CUST_24888_PI429347424;CUST_40081_PI429347424;CUST_46307_PI429347424;CUST_56433_PI429347424;CUST_56461_PI429347424;CUST_56484_PI429347424;CUST_8930_PI429347424	CUST_17202_PI429347424;CUST_17505_PI429347424;CUST_23905_PI429347424;CUST_24888_PI429347424;CUST_40081_PI429347424;CUST_46307_PI429347424;CUST_56433_PI429347424;CUST_56461_PI429347424;CUST_56484_PI429347424;CUST_8930_PI429347424	0.153178	0.604464	FALSE
GO:0030136//clathrin-coated vesicle	17	6	CUST_19667_PI429347424;CUST_20224_PI429347424;CUST_23820_PI429347424;CUST_2389_PI429347424;CUST_29221_PI429347424;CUST_50480_PI429347424	CUST_19667_PI429347424;CUST_20224_PI429347424;CUST_23820_PI429347424;CUST_2389_PI429347424;CUST_29221_PI429347424;CUST_50480_PI429347424	0.155952	0.604464	FALSE
GO:0030425//dendrite	17	6	CUST_10046_PI429347424;CUST_12022_PI429347424;CUST_2035_PI429347424;CUST_22079_PI429347424;CUST_23820_PI429347424;CUST_38837_PI429347424	CUST_10046_PI429347424;CUST_12022_PI429347424;CUST_2035_PI429347424;CUST_22079_PI429347424;CUST_23820_PI429347424;CUST_38837_PI429347424	0.155952	0.604464	FALSE
GO:0044448//cell cortex part	10	4	CUST_19597_PI429347424;CUST_22768_PI429347424;CUST_23837_PI429347424;CUST_3227_PI429347424	CUST_19597_PI429347424;CUST_22768_PI429347424;CUST_23837_PI429347424;CUST_3227_PI429347424	0.162834	0.616797	FALSE
GO:0005625//soluble fraction	73	20	CUST_16614_PI429347424;CUST_17293_PI429347424;CUST_17337_PI429347424;CUST_20034_PI429347424;CUST_20100_PI429347424;CUST_24016_PI429347424;CUST_29125_PI429347424;CUST_3118_PI429347424;CUST_3160_PI429347424;CUST_3227_PI429347424;CUST_38837_PI429347424;CUST_40087_PI429347424;CUST_40377_PI429347424;CUST_43294_PI429347424;CUST_46590_PI429347424;CUST_46602_PI429347424;CUST_6546_PI429347424;CUST_6908_PI…	CUST_16614_PI429347424;CUST_17293_PI429347424;CUST_17337_PI429347424;CUST_20034_PI429347424;CUST_20100_PI429347424;CUST_24016_PI429347424;CUST_29125_PI429347424;CUST_3118_PI429347424;CUST_3160_PI429347424;CUST_3227_PI429347424;CUST_38837_PI429347424;CUST_40087_PI429347424;CUST_40377_PI429347424;CUST_43294_PI429347424;CUST_46590_PI429347424;CUST_46602_PI429347424;CUST_6546_PI429347424;CUST_6908_PI…	0.173529	0.647012	FALSE
GO:0005681//spliceosomal complex	29	9	CUST_16797_PI429347424;CUST_1977_PI429347424;CUST_22946_PI429347424;CUST_28157_PI429347424;CUST_28283_PI429347424;CUST_3314_PI429347424;CUST_40292_PI429347424;CUST_5754_PI429347424;CUST_8745_PI429347424	CUST_16797_PI429347424;CUST_1977_PI429347424;CUST_22946_PI429347424;CUST_28157_PI429347424;CUST_28283_PI429347424;CUST_3314_PI429347424;CUST_40292_PI429347424;CUST_5754_PI429347424;CUST_8745_PI429347424	0.175987	0.647012	FALSE
GO:0016020//membrane	836	195	CUST_10030_PI429347424;CUST_10041_PI429347424;CUST_10046_PI429347424;CUST_10075_PI429347424;CUST_10101_PI429347424;CUST_10109_PI429347424;CUST_10245_PI429347424;CUST_10391_PI429347424;CUST_11941_PI429347424;CUST_11947_PI429347424;CUST_12022_PI429347424;CUST_12138_PI429347424;CUST_12183_PI429347424;CUST_1367_PI429347424;CUST_1444_PI429347424;CUST_1447_PI429347424;CUST_1537_PI429347424;CUST_16467_P…	CUST_10030_PI429347424;CUST_10041_PI429347424;CUST_10046_PI429347424;CUST_10075_PI429347424;CUST_10101_PI429347424;CUST_10109_PI429347424;CUST_10245_PI429347424;CUST_10391_PI429347424;CUST_11941_PI429347424;CUST_11947_PI429347424;CUST_12022_PI429347424;CUST_12138_PI429347424;CUST_12183_PI429347424;CUST_1367_PI429347424;CUST_1444_PI429347424;CUST_1447_PI429347424;CUST_1537_PI429347424;CUST_16467_P…	0.182786	0.662268	FALSE
GO:0016607//nuclear speck	11	4	CUST_1977_PI429347424;CUST_40468_PI429347424;CUST_5754_PI429347424;CUST_6551_PI429347424	CUST_1977_PI429347424;CUST_40468_PI429347424;CUST_5754_PI429347424;CUST_6551_PI429347424	0.213265	0.75701	FALSE
GO:0031981//nuclear lumen	220	54	CUST_10068_PI429347424;CUST_16663_PI429347424;CUST_16894_PI429347424;CUST_17287_PI429347424;CUST_17422_PI429347424;CUST_18646_PI429347424;CUST_18954_PI429347424;CUST_19631_PI429347424;CUST_1977_PI429347424;CUST_19782_PI429347424;CUST_19928_PI429347424;CUST_22192_PI429347424;CUST_22393_PI429347424;CUST_22491_PI429347424;CUST_22565_PI429347424;CUST_23100_PI429347424;CUST_23377_PI429347424;CUST_2366…	CUST_10068_PI429347424;CUST_16663_PI429347424;CUST_16894_PI429347424;CUST_17287_PI429347424;CUST_17422_PI429347424;CUST_18646_PI429347424;CUST_18954_PI429347424;CUST_19631_PI429347424;CUST_1977_PI429347424;CUST_19782_PI429347424;CUST_19928_PI429347424;CUST_22192_PI429347424;CUST_22393_PI429347424;CUST_22491_PI429347424;CUST_22565_PI429347424;CUST_23100_PI429347424;CUST_23377_PI429347424;CUST_2366…	0.214991	0.75701	FALSE
GO:0043005//neuron projection	51	14	CUST_10046_PI429347424;CUST_12022_PI429347424;CUST_12138_PI429347424;CUST_17442_PI429347424;CUST_19731_PI429347424;CUST_2035_PI429347424;CUST_2078_PI429347424;CUST_22079_PI429347424;CUST_23820_PI429347424;CUST_23837_PI429347424;CUST_38837_PI429347424;CUST_40155_PI429347424;CUST_46162_PI429347424;CUST_56325_PI429347424	CUST_10046_PI429347424;CUST_12022_PI429347424;CUST_12138_PI429347424;CUST_17442_PI429347424;CUST_19731_PI429347424;CUST_2035_PI429347424;CUST_2078_PI429347424;CUST_22079_PI429347424;CUST_23820_PI429347424;CUST_23837_PI429347424;CUST_38837_PI429347424;CUST_40155_PI429347424;CUST_46162_PI429347424;CUST_56325_PI429347424	0.226388	0.786068	FALSE
GO:0044428//nuclear part	291	70	CUST_10068_PI429347424;CUST_11941_PI429347424;CUST_12022_PI429347424;CUST_16663_PI429347424;CUST_16797_PI429347424;CUST_16894_PI429347424;CUST_17287_PI429347424;CUST_17422_PI429347424;CUST_18646_PI429347424;CUST_18954_PI429347424;CUST_19631_PI429347424;CUST_1977_PI429347424;CUST_19782_PI429347424;CUST_19928_PI429347424;CUST_2100_PI429347424;CUST_22192_PI429347424;CUST_22393_PI429347424;CUST_22491…	CUST_10068_PI429347424;CUST_11941_PI429347424;CUST_12022_PI429347424;CUST_16663_PI429347424;CUST_16797_PI429347424;CUST_16894_PI429347424;CUST_17287_PI429347424;CUST_17422_PI429347424;CUST_18646_PI429347424;CUST_18954_PI429347424;CUST_19631_PI429347424;CUST_1977_PI429347424;CUST_19782_PI429347424;CUST_19928_PI429347424;CUST_2100_PI429347424;CUST_22192_PI429347424;CUST_22393_PI429347424;CUST_22491…	0.232166	0.788381	FALSE
GO:0000228//nuclear chromosome	23	7	CUST_10068_PI429347424;CUST_16663_PI429347424;CUST_19631_PI429347424;CUST_23663_PI429347424;CUST_40081_PI429347424;CUST_6579_PI429347424;CUST_8707_PI429347424	CUST_10068_PI429347424;CUST_16663_PI429347424;CUST_19631_PI429347424;CUST_23663_PI429347424;CUST_40081_PI429347424;CUST_6579_PI429347424;CUST_8707_PI429347424	0.234938	0.788381	FALSE
GO:0031252//cell leading edge	23	7	CUST_2078_PI429347424;CUST_24719_PI429347424;CUST_42827_PI429347424;CUST_50166_PI429347424;CUST_50293_PI429347424;CUST_56325_PI429347424;CUST_6810_PI429347424	CUST_2078_PI429347424;CUST_24719_PI429347424;CUST_42827_PI429347424;CUST_50166_PI429347424;CUST_50293_PI429347424;CUST_56325_PI429347424;CUST_6810_PI429347424	0.234938	0.788381	FALSE
GO:0009897//external side of plasma membrane	8	3	CUST_20034_PI429347424;CUST_24183_PI429347424;CUST_9054_PI429347424	CUST_20034_PI429347424;CUST_24183_PI429347424;CUST_9054_PI429347424	0.253762	0.80816	FALSE
GO:0016528//sarcoplasm	8	3	CUST_12022_PI429347424;CUST_56461_PI429347424;CUST_56484_PI429347424	CUST_12022_PI429347424;CUST_56461_PI429347424;CUST_56484_PI429347424	0.253762	0.80816	FALSE
GO:0016529//sarcoplasmic reticulum	8	3	CUST_12022_PI429347424;CUST_56461_PI429347424;CUST_56484_PI429347424	CUST_12022_PI429347424;CUST_56461_PI429347424;CUST_56484_PI429347424	0.253762	0.80816	FALSE
GO:0031965//nuclear membrane	8	3	CUST_12022_PI429347424;CUST_24557_PI429347424;CUST_40081_PI429347424	CUST_12022_PI429347424;CUST_24557_PI429347424;CUST_40081_PI429347424	0.253762	0.80816	FALSE
GO:0042555//MCM complex	8	3	CUST_1310_PI429347424;CUST_22393_PI429347424;CUST_38785_PI429347424	CUST_1310_PI429347424;CUST_22393_PI429347424;CUST_38785_PI429347424	0.253762	0.80816	FALSE
GO:0070603//SWI/SNF superfamily-type complex	8	3	CUST_40377_PI429347424;CUST_50436_PI429347424;CUST_9034_PI429347424	CUST_40377_PI429347424;CUST_50436_PI429347424;CUST_9034_PI429347424	0.253762	0.80816	FALSE
GO:0005856//cytoskeleton	210	50	CUST_11951_PI429347424;CUST_12022_PI429347424;CUST_12107_PI429347424;CUST_12183_PI429347424;CUST_17442_PI429347424;CUST_17484_PI429347424;CUST_18667_PI429347424;CUST_18943_PI429347424;CUST_19667_PI429347424;CUST_19731_PI429347424;CUST_19779_PI429347424;CUST_19884_PI429347424;CUST_20408_PI429347424;CUST_22316_PI429347424;CUST_22449_PI429347424;CUST_22565_PI429347424;CUST_22618_PI429347424;CUST_229…	CUST_11951_PI429347424;CUST_12022_PI429347424;CUST_12107_PI429347424;CUST_12183_PI429347424;CUST_17442_PI429347424;CUST_17484_PI429347424;CUST_18667_PI429347424;CUST_18943_PI429347424;CUST_19667_PI429347424;CUST_19731_PI429347424;CUST_19779_PI429347424;CUST_19884_PI429347424;CUST_20408_PI429347424;CUST_22316_PI429347424;CUST_22449_PI429347424;CUST_22565_PI429347424;CUST_22618_PI429347424;CUST_229…	0.308069	0.884337	FALSE
GO:0000776//kinetochore	5	2	CUST_24673_PI429347424;CUST_43059_PI429347424	CUST_24673_PI429347424;CUST_43059_PI429347424	0.308811	0.884337	FALSE
GO:0000803//sex chromosome	5	2	CUST_8707_PI429347424;CUST_9034_PI429347424	CUST_8707_PI429347424;CUST_9034_PI429347424	0.308811	0.884337	FALSE
GO:0005871//kinesin complex	5	2	CUST_17442_PI429347424;CUST_8845_PI429347424	CUST_17442_PI429347424;CUST_8845_PI429347424	0.308811	0.884337	FALSE
GO:0009295//nucleoid	5	2	CUST_24644_PI429347424;CUST_29356_PI429347424	CUST_24644_PI429347424;CUST_29356_PI429347424	0.308811	0.884337	FALSE
GO:0009898//internal side of plasma membrane	5	2	CUST_2108_PI429347424;CUST_27321_PI429347424	CUST_2108_PI429347424;CUST_27321_PI429347424	0.308811	0.884337	FALSE
GO:0019897//extrinsic to plasma membrane	5	2	CUST_2108_PI429347424;CUST_27321_PI429347424	CUST_2108_PI429347424;CUST_27321_PI429347424	0.308811	0.884337	FALSE
GO:0042645//mitochondrial nucleoid	5	2	CUST_24644_PI429347424;CUST_29356_PI429347424	CUST_24644_PI429347424;CUST_29356_PI429347424	0.308811	0.884337	FALSE
GO:0044441//cilium part	5	2	CUST_17442_PI429347424;CUST_17484_PI429347424	CUST_17442_PI429347424;CUST_17484_PI429347424	0.308811	0.884337	FALSE
GO:0034399//nuclear periphery	9	3	CUST_22565_PI429347424;CUST_37738_PI429347424;CUST_6908_PI429347424	CUST_22565_PI429347424;CUST_37738_PI429347424;CUST_6908_PI429347424	0.321899	0.884337	FALSE
GO:0030424//axon	26	7	CUST_10046_PI429347424;CUST_12138_PI429347424;CUST_2035_PI429347424;CUST_23837_PI429347424;CUST_40155_PI429347424;CUST_46162_PI429347424;CUST_56325_PI429347424	CUST_10046_PI429347424;CUST_12138_PI429347424;CUST_2035_PI429347424;CUST_23837_PI429347424;CUST_40155_PI429347424;CUST_46162_PI429347424;CUST_56325_PI429347424	0.352184	0.951963	FALSE
GO:0030135//coated vesicle	22	6	CUST_19667_PI429347424;CUST_20224_PI429347424;CUST_23820_PI429347424;CUST_2389_PI429347424;CUST_29221_PI429347424;CUST_50480_PI429347424	CUST_19667_PI429347424;CUST_20224_PI429347424;CUST_23820_PI429347424;CUST_2389_PI429347424;CUST_29221_PI429347424;CUST_50480_PI429347424	0.360889	0.951963	FALSE
GO:0005654//nucleoplasm	139	33	CUST_16894_PI429347424;CUST_17287_PI429347424;CUST_17422_PI429347424;CUST_18954_PI429347424;CUST_1977_PI429347424;CUST_19928_PI429347424;CUST_22491_PI429347424;CUST_23100_PI429347424;CUST_23377_PI429347424;CUST_23769_PI429347424;CUST_24386_PI429347424;CUST_24719_PI429347424;CUST_27298_PI429347424;CUST_29161_PI429347424;CUST_37747_PI429347424;CUST_38841_PI429347424;CUST_40468_PI429347424;CUST_4269…	CUST_16894_PI429347424;CUST_17287_PI429347424;CUST_17422_PI429347424;CUST_18954_PI429347424;CUST_1977_PI429347424;CUST_19928_PI429347424;CUST_22491_PI429347424;CUST_23100_PI429347424;CUST_23377_PI429347424;CUST_23769_PI429347424;CUST_24386_PI429347424;CUST_24719_PI429347424;CUST_27298_PI429347424;CUST_29161_PI429347424;CUST_37747_PI429347424;CUST_38841_PI429347424;CUST_40468_PI429347424;CUST_4269…	0.362176	0.951963	FALSE
GO:0030141//secretory granule	18	5	CUST_12022_PI429347424;CUST_23671_PI429347424;CUST_23962_PI429347424;CUST_39820_PI429347424;CUST_39821_PI429347424	CUST_12022_PI429347424;CUST_23671_PI429347424;CUST_23962_PI429347424;CUST_39820_PI429347424;CUST_39821_PI429347424	0.370133	0.951963	FALSE
GO:0015629//actin cytoskeleton	35	9	CUST_19884_PI429347424;CUST_23100_PI429347424;CUST_23401_PI429347424;CUST_23576_PI429347424;CUST_37959_PI429347424;CUST_40413_PI429347424;CUST_42827_PI429347424;CUST_46602_PI429347424;CUST_9131_PI429347424	CUST_19884_PI429347424;CUST_23100_PI429347424;CUST_23401_PI429347424;CUST_23576_PI429347424;CUST_37959_PI429347424;CUST_40413_PI429347424;CUST_42827_PI429347424;CUST_46602_PI429347424;CUST_9131_PI429347424	0.371298	0.951963	FALSE
GO:0005819//spindle	14	4	CUST_11951_PI429347424;CUST_22449_PI429347424;CUST_27481_PI429347424;CUST_8845_PI429347424	CUST_11951_PI429347424;CUST_22449_PI429347424;CUST_27481_PI429347424;CUST_8845_PI429347424	0.379923	0.951963	FALSE
GO:0001726//ruffle	10	3	CUST_42827_PI429347424;CUST_50166_PI429347424;CUST_6810_PI429347424	CUST_42827_PI429347424;CUST_50166_PI429347424;CUST_6810_PI429347424	0.390069	0.951963	FALSE
GO:0008021//synaptic vesicle	10	3	CUST_20224_PI429347424;CUST_2389_PI429347424;CUST_29221_PI429347424	CUST_20224_PI429347424;CUST_2389_PI429347424;CUST_29221_PI429347424	0.390069	0.951963	FALSE
GO:0043233//organelle lumen	278	64	CUST_10068_PI429347424;CUST_10141_PI429347424;CUST_16663_PI429347424;CUST_16894_PI429347424;CUST_17287_PI429347424;CUST_17422_PI429347424;CUST_18646_PI429347424;CUST_18954_PI429347424;CUST_19631_PI429347424;CUST_1977_PI429347424;CUST_19782_PI429347424;CUST_19928_PI429347424;CUST_22192_PI429347424;CUST_22393_PI429347424;CUST_22491_PI429347424;CUST_22565_PI429347424;CUST_23100_PI429347424;CUST_2322…	CUST_10068_PI429347424;CUST_10141_PI429347424;CUST_16663_PI429347424;CUST_16894_PI429347424;CUST_17287_PI429347424;CUST_17422_PI429347424;CUST_18646_PI429347424;CUST_18954_PI429347424;CUST_19631_PI429347424;CUST_1977_PI429347424;CUST_19782_PI429347424;CUST_19928_PI429347424;CUST_22192_PI429347424;CUST_22393_PI429347424;CUST_22491_PI429347424;CUST_22565_PI429347424;CUST_23100_PI429347424;CUST_2322…	0.392491	0.951963	FALSE
GO:0070013//intracellular organelle lumen	278	64	CUST_10068_PI429347424;CUST_10141_PI429347424;CUST_16663_PI429347424;CUST_16894_PI429347424;CUST_17287_PI429347424;CUST_17422_PI429347424;CUST_18646_PI429347424;CUST_18954_PI429347424;CUST_19631_PI429347424;CUST_1977_PI429347424;CUST_19782_PI429347424;CUST_19928_PI429347424;CUST_22192_PI429347424;CUST_22393_PI429347424;CUST_22491_PI429347424;CUST_22565_PI429347424;CUST_23100_PI429347424;CUST_2322…	CUST_10068_PI429347424;CUST_10141_PI429347424;CUST_16663_PI429347424;CUST_16894_PI429347424;CUST_17287_PI429347424;CUST_17422_PI429347424;CUST_18646_PI429347424;CUST_18954_PI429347424;CUST_19631_PI429347424;CUST_1977_PI429347424;CUST_19782_PI429347424;CUST_19928_PI429347424;CUST_22192_PI429347424;CUST_22393_PI429347424;CUST_22491_PI429347424;CUST_22565_PI429347424;CUST_23100_PI429347424;CUST_2322…	0.392491	0.951963	FALSE
GO:0000152//nuclear ubiquitin ligase complex	6	2	CUST_24356_PI429347424;CUST_27298_PI429347424	CUST_24356_PI429347424;CUST_27298_PI429347424	0.399295	0.951963	FALSE
GO:0005680//anaphase-promoting complex	6	2	CUST_24356_PI429347424;CUST_27298_PI429347424	CUST_24356_PI429347424;CUST_27298_PI429347424	0.399295	0.951963	FALSE
GO:0005876//spindle microtubule	6	2	CUST_27481_PI429347424;CUST_8845_PI429347424	CUST_27481_PI429347424;CUST_8845_PI429347424	0.399295	0.951963	FALSE
GO:0031974//membrane-enclosed lumen	283	65	CUST_10068_PI429347424;CUST_10141_PI429347424;CUST_16663_PI429347424;CUST_16894_PI429347424;CUST_17287_PI429347424;CUST_17422_PI429347424;CUST_18646_PI429347424;CUST_18954_PI429347424;CUST_19631_PI429347424;CUST_1977_PI429347424;CUST_19782_PI429347424;CUST_19928_PI429347424;CUST_22192_PI429347424;CUST_22393_PI429347424;CUST_22491_PI429347424;CUST_22565_PI429347424;CUST_23100_PI429347424;CUST_2322…	CUST_10068_PI429347424;CUST_10141_PI429347424;CUST_16663_PI429347424;CUST_16894_PI429347424;CUST_17287_PI429347424;CUST_17422_PI429347424;CUST_18646_PI429347424;CUST_18954_PI429347424;CUST_19631_PI429347424;CUST_1977_PI429347424;CUST_19782_PI429347424;CUST_19928_PI429347424;CUST_22192_PI429347424;CUST_22393_PI429347424;CUST_22491_PI429347424;CUST_22565_PI429347424;CUST_23100_PI429347424;CUST_2322…	0.399824	0.951963	FALSE
GO:0005604//basement membrane	11	3	CUST_22444_PI429347424;CUST_56225_PI429347424;CUST_8495_PI429347424	CUST_22444_PI429347424;CUST_56225_PI429347424;CUST_8495_PI429347424	0.456371	0.999833	FALSE
GO:0005938//cell cortex	20	5	CUST_19597_PI429347424;CUST_22768_PI429347424;CUST_23837_PI429347424;CUST_3018_PI429347424;CUST_3227_PI429347424	CUST_19597_PI429347424;CUST_22768_PI429347424;CUST_23837_PI429347424;CUST_3018_PI429347424;CUST_3227_PI429347424	0.468152	0.999833	FALSE
GO:0016023//cytoplasmic membrane-bounded vesicle	69	16	CUST_12022_PI429347424;CUST_19667_PI429347424;CUST_20224_PI429347424;CUST_23671_PI429347424;CUST_23820_PI429347424;CUST_2389_PI429347424;CUST_23962_PI429347424;CUST_24107_PI429347424;CUST_24709_PI429347424;CUST_29221_PI429347424;CUST_29301_PI429347424;CUST_39820_PI429347424;CUST_39821_PI429347424;CUST_50480_PI429347424;CUST_56461_PI429347424;CUST_56484_PI429347424	CUST_12022_PI429347424;CUST_19667_PI429347424;CUST_20224_PI429347424;CUST_23671_PI429347424;CUST_23820_PI429347424;CUST_2389_PI429347424;CUST_23962_PI429347424;CUST_24107_PI429347424;CUST_24709_PI429347424;CUST_29221_PI429347424;CUST_29301_PI429347424;CUST_39820_PI429347424;CUST_39821_PI429347424;CUST_50480_PI429347424;CUST_56461_PI429347424;CUST_56484_PI429347424	0.470623	0.999833	FALSE
GO:0000123//histone acetyltransferase complex	7	2	CUST_43059_PI429347424;CUST_8959_PI429347424	CUST_43059_PI429347424;CUST_8959_PI429347424	0.483773	0.999833	FALSE
GO:0005793//endoplasmic reticulum-Golgi intermediate compartment	7	2	CUST_10030_PI429347424;CUST_23962_PI429347424	CUST_10030_PI429347424;CUST_23962_PI429347424	0.483773	0.999833	FALSE
GO:0014069//postsynaptic density	7	2	CUST_19731_PI429347424;CUST_6809_PI429347424	CUST_19731_PI429347424;CUST_6809_PI429347424	0.483773	0.999833	FALSE
GO:0031514//motile cilium	7	2	CUST_17442_PI429347424;CUST_17484_PI429347424	CUST_17442_PI429347424;CUST_17484_PI429347424	0.483773	0.999833	FALSE
GO:0032039//integrator complex	7	2	CUST_38841_PI429347424;CUST_8544_PI429347424	CUST_38841_PI429347424;CUST_8544_PI429347424	0.483773	0.999833	FALSE
GO:0042599//lamellar body	7	2	CUST_39820_PI429347424;CUST_39821_PI429347424	CUST_39820_PI429347424;CUST_39821_PI429347424	0.483773	0.999833	FALSE
GO:0043204//perikaryon	7	2	CUST_29161_PI429347424;CUST_920_PI429347424	CUST_29161_PI429347424;CUST_920_PI429347424	0.483773	0.999833	FALSE
GO:0012506//vesicle membrane	16	4	CUST_17382_PI429347424;CUST_23671_PI429347424;CUST_2389_PI429347424;CUST_29301_PI429347424	CUST_17382_PI429347424;CUST_23671_PI429347424;CUST_2389_PI429347424;CUST_29301_PI429347424	0.490621	0.999833	FALSE
GO:0005829//cytosol	178	40	CUST_10046_PI429347424;CUST_11941_PI429347424;CUST_12022_PI429347424;CUST_17202_PI429347424;CUST_20034_PI429347424;CUST_20100_PI429347424;CUST_20263_PI429347424;CUST_2074_PI429347424;CUST_2217_PI429347424;CUST_22722_PI429347424;CUST_23230_PI429347424;CUST_24016_PI429347424;CUST_24097_PI429347424;CUST_24853_PI429347424;CUST_27298_PI429347424;CUST_27481_PI429347424;CUST_29450_PI429347424;CUST_3160_…	CUST_10046_PI429347424;CUST_11941_PI429347424;CUST_12022_PI429347424;CUST_17202_PI429347424;CUST_20034_PI429347424;CUST_20100_PI429347424;CUST_20263_PI429347424;CUST_2074_PI429347424;CUST_2217_PI429347424;CUST_22722_PI429347424;CUST_23230_PI429347424;CUST_24016_PI429347424;CUST_24097_PI429347424;CUST_24853_PI429347424;CUST_27298_PI429347424;CUST_27481_PI429347424;CUST_29450_PI429347424;CUST_3160_…	0.498914	0.999833	FALSE
GO:0031410//cytoplasmic vesicle	84	19	CUST_12022_PI429347424;CUST_19667_PI429347424;CUST_20224_PI429347424;CUST_20263_PI429347424;CUST_22097_PI429347424;CUST_22444_PI429347424;CUST_23671_PI429347424;CUST_23820_PI429347424;CUST_2389_PI429347424;CUST_23962_PI429347424;CUST_24107_PI429347424;CUST_24709_PI429347424;CUST_29221_PI429347424;CUST_29301_PI429347424;CUST_39820_PI429347424;CUST_39821_PI429347424;CUST_50480_PI429347424;CUST_5646…	CUST_12022_PI429347424;CUST_19667_PI429347424;CUST_20224_PI429347424;CUST_20263_PI429347424;CUST_22097_PI429347424;CUST_22444_PI429347424;CUST_23671_PI429347424;CUST_23820_PI429347424;CUST_2389_PI429347424;CUST_23962_PI429347424;CUST_24107_PI429347424;CUST_24709_PI429347424;CUST_29221_PI429347424;CUST_29301_PI429347424;CUST_39820_PI429347424;CUST_39821_PI429347424;CUST_50480_PI429347424;CUST_5646…	0.508968	0.999833	FALSE
GO:0031988//membrane-bounded vesicle	75	17	CUST_12022_PI429347424;CUST_17382_PI429347424;CUST_19667_PI429347424;CUST_20224_PI429347424;CUST_23671_PI429347424;CUST_23820_PI429347424;CUST_2389_PI429347424;CUST_23962_PI429347424;CUST_24107_PI429347424;CUST_24709_PI429347424;CUST_29221_PI429347424;CUST_29301_PI429347424;CUST_39820_PI429347424;CUST_39821_PI429347424;CUST_50480_PI429347424;CUST_56461_PI429347424;CUST_56484_PI429347424	CUST_12022_PI429347424;CUST_17382_PI429347424;CUST_19667_PI429347424;CUST_20224_PI429347424;CUST_23671_PI429347424;CUST_23820_PI429347424;CUST_2389_PI429347424;CUST_23962_PI429347424;CUST_24107_PI429347424;CUST_24709_PI429347424;CUST_29221_PI429347424;CUST_29301_PI429347424;CUST_39820_PI429347424;CUST_39821_PI429347424;CUST_50480_PI429347424;CUST_56461_PI429347424;CUST_56484_PI429347424	0.509331	0.999833	FALSE
GO:0019717//synaptosome	12	3	CUST_2074_PI429347424;CUST_38837_PI429347424;CUST_42824_PI429347424	CUST_2074_PI429347424;CUST_38837_PI429347424;CUST_42824_PI429347424	0.519414	0.999833	FALSE
GO:0030659//cytoplasmic vesicle membrane	12	3	CUST_23671_PI429347424;CUST_2389_PI429347424;CUST_29301_PI429347424	CUST_23671_PI429347424;CUST_2389_PI429347424;CUST_29301_PI429347424	0.519414	0.999833	FALSE
GO:0005789//endoplasmic reticulum membrane	53	12	CUST_1537_PI429347424;CUST_16894_PI429347424;CUST_17202_PI429347424;CUST_17505_PI429347424;CUST_20263_PI429347424;CUST_24016_PI429347424;CUST_27172_PI429347424;CUST_29222_PI429347424;CUST_43419_PI429347424;CUST_46478_PI429347424;CUST_56461_PI429347424;CUST_56484_PI429347424	CUST_1537_PI429347424;CUST_16894_PI429347424;CUST_17202_PI429347424;CUST_17505_PI429347424;CUST_20263_PI429347424;CUST_24016_PI429347424;CUST_27172_PI429347424;CUST_29222_PI429347424;CUST_43419_PI429347424;CUST_46478_PI429347424;CUST_56461_PI429347424;CUST_56484_PI429347424	0.525445	0.999833	FALSE
GO:0048471//perinuclear region of cytoplasm	35	8	CUST_11941_PI429347424;CUST_23100_PI429347424;CUST_46602_PI429347424;CUST_50198_PI429347424;CUST_50480_PI429347424;CUST_56461_PI429347424;CUST_56484_PI429347424;CUST_722_PI429347424	CUST_11941_PI429347424;CUST_23100_PI429347424;CUST_46602_PI429347424;CUST_50198_PI429347424;CUST_50480_PI429347424;CUST_56461_PI429347424;CUST_56484_PI429347424;CUST_722_PI429347424	0.530707	0.999833	FALSE
GO:0005730//nucleolus	76	17	CUST_18646_PI429347424;CUST_19782_PI429347424;CUST_22192_PI429347424;CUST_22393_PI429347424;CUST_23764_PI429347424;CUST_24719_PI429347424;CUST_27248_PI429347424;CUST_27293_PI429347424;CUST_29161_PI429347424;CUST_40262_PI429347424;CUST_40292_PI429347424;CUST_43345_PI429347424;CUST_46493_PI429347424;CUST_50285_PI429347424;CUST_6551_PI429347424;CUST_8544_PI429347424;CUST_920_PI429347424	CUST_18646_PI429347424;CUST_19782_PI429347424;CUST_22192_PI429347424;CUST_22393_PI429347424;CUST_23764_PI429347424;CUST_24719_PI429347424;CUST_27248_PI429347424;CUST_27293_PI429347424;CUST_29161_PI429347424;CUST_40262_PI429347424;CUST_40292_PI429347424;CUST_43345_PI429347424;CUST_46493_PI429347424;CUST_50285_PI429347424;CUST_6551_PI429347424;CUST_8544_PI429347424;CUST_920_PI429347424	0.53417	0.999833	FALSE
GO:0044420//extracellular matrix part	17	4	CUST_22444_PI429347424;CUST_56225_PI429347424;CUST_56565_PI429347424;CUST_8495_PI429347424	CUST_22444_PI429347424;CUST_56225_PI429347424;CUST_56565_PI429347424;CUST_8495_PI429347424	0.542877	0.999833	FALSE
GO:0000790//nuclear chromatin	8	2	CUST_10068_PI429347424;CUST_8707_PI429347424	CUST_10068_PI429347424;CUST_8707_PI429347424	0.560443	0.999833	FALSE
GO:0016363//nuclear matrix	8	2	CUST_37738_PI429347424;CUST_6908_PI429347424	CUST_37738_PI429347424;CUST_6908_PI429347424	0.560443	0.999833	FALSE
GO:0044433//cytoplasmic vesicle part	13	3	CUST_23671_PI429347424;CUST_2389_PI429347424;CUST_29301_PI429347424	CUST_23671_PI429347424;CUST_2389_PI429347424;CUST_29301_PI429347424	0.578261	0.999833	FALSE
GO:0031982//vesicle	92	20	CUST_12022_PI429347424;CUST_17382_PI429347424;CUST_19667_PI429347424;CUST_20224_PI429347424;CUST_20263_PI429347424;CUST_22097_PI429347424;CUST_22444_PI429347424;CUST_23671_PI429347424;CUST_23820_PI429347424;CUST_2389_PI429347424;CUST_23962_PI429347424;CUST_24107_PI429347424;CUST_24709_PI429347424;CUST_29221_PI429347424;CUST_29301_PI429347424;CUST_39820_PI429347424;CUST_39821_PI429347424;CUST_5048…	CUST_12022_PI429347424;CUST_17382_PI429347424;CUST_19667_PI429347424;CUST_20224_PI429347424;CUST_20263_PI429347424;CUST_22097_PI429347424;CUST_22444_PI429347424;CUST_23671_PI429347424;CUST_23820_PI429347424;CUST_2389_PI429347424;CUST_23962_PI429347424;CUST_24107_PI429347424;CUST_24709_PI429347424;CUST_29221_PI429347424;CUST_29301_PI429347424;CUST_39820_PI429347424;CUST_39821_PI429347424;CUST_5048…	0.587775	0.999833	FALSE
GO:0042175//nuclear outer membrane-endoplasmic reticulum membrane network	56	12	CUST_1537_PI429347424;CUST_16894_PI429347424;CUST_17202_PI429347424;CUST_17505_PI429347424;CUST_20263_PI429347424;CUST_24016_PI429347424;CUST_27172_PI429347424;CUST_29222_PI429347424;CUST_43419_PI429347424;CUST_46478_PI429347424;CUST_56461_PI429347424;CUST_56484_PI429347424	CUST_1537_PI429347424;CUST_16894_PI429347424;CUST_17202_PI429347424;CUST_17505_PI429347424;CUST_20263_PI429347424;CUST_24016_PI429347424;CUST_27172_PI429347424;CUST_29222_PI429347424;CUST_43419_PI429347424;CUST_46478_PI429347424;CUST_56461_PI429347424;CUST_56484_PI429347424	0.610734	0.999833	FALSE
GO:0043229//intracellular organelle	1348	297	CUST_10030_PI429347424;CUST_10046_PI429347424;CUST_10068_PI429347424;CUST_10141_PI429347424;CUST_10243_PI429347424;CUST_10391_PI429347424;CUST_11941_PI429347424;CUST_11951_PI429347424;CUST_12022_PI429347424;CUST_12107_PI429347424;CUST_12138_PI429347424;CUST_12145_PI429347424;CUST_12183_PI429347424;CUST_1310_PI429347424;CUST_1346_PI429347424;CUST_1444_PI429347424;CUST_1447_PI429347424;CUST_1456_PI…	CUST_10030_PI429347424;CUST_10046_PI429347424;CUST_10068_PI429347424;CUST_10141_PI429347424;CUST_10243_PI429347424;CUST_10391_PI429347424;CUST_11941_PI429347424;CUST_11951_PI429347424;CUST_12022_PI429347424;CUST_12107_PI429347424;CUST_12138_PI429347424;CUST_12145_PI429347424;CUST_12183_PI429347424;CUST_1310_PI429347424;CUST_1346_PI429347424;CUST_1444_PI429347424;CUST_1447_PI429347424;CUST_1456_PI…	0.62489	0.999833	FALSE
GO:0005778//peroxisomal membrane	9	2	CUST_20411_PI429347424;CUST_56433_PI429347424	CUST_20411_PI429347424;CUST_56433_PI429347424	0.628599	0.999833	FALSE
GO:0005811//lipid particle	9	2	CUST_10141_PI429347424;CUST_17202_PI429347424	CUST_10141_PI429347424;CUST_17202_PI429347424	0.628599	0.999833	FALSE
GO:0031903//microbody membrane	9	2	CUST_20411_PI429347424;CUST_56433_PI429347424	CUST_20411_PI429347424;CUST_56433_PI429347424	0.628599	0.999833	FALSE
GO:0042470//melanosome	9	2	CUST_56461_PI429347424;CUST_56484_PI429347424	CUST_56461_PI429347424;CUST_56484_PI429347424	0.628599	0.999833	FALSE
GO:0048770//pigment granule	9	2	CUST_56461_PI429347424;CUST_56484_PI429347424	CUST_56461_PI429347424;CUST_56484_PI429347424	0.628599	0.999833	FALSE
GO:0005575//cellular_component	2290	509	CUST_10030_PI429347424;CUST_10041_PI429347424;CUST_10046_PI429347424;CUST_10068_PI429347424;CUST_10075_PI429347424;CUST_10101_PI429347424;CUST_10109_PI429347424;CUST_10141_PI429347424;CUST_10195_PI429347424;CUST_10234_PI429347424;CUST_10243_PI429347424;CUST_10245_PI429347424;CUST_10356_PI429347424;CUST_10391_PI429347424;CUST_1124_PI429347424;CUST_11941_PI429347424;CUST_11947_PI429347424;CUST_1195…	CUST_10030_PI429347424;CUST_10041_PI429347424;CUST_10046_PI429347424;CUST_10068_PI429347424;CUST_10075_PI429347424;CUST_10101_PI429347424;CUST_10109_PI429347424;CUST_10141_PI429347424;CUST_10195_PI429347424;CUST_10234_PI429347424;CUST_10243_PI429347424;CUST_10245_PI429347424;CUST_10356_PI429347424;CUST_10391_PI429347424;CUST_1124_PI429347424;CUST_11941_PI429347424;CUST_11947_PI429347424;CUST_1195…	0.629867	0.999833	FALSE
GO:0005770//late endosome	14	3	CUST_17382_PI429347424;CUST_50480_PI429347424;CUST_56432_PI429347424	CUST_17382_PI429347424;CUST_50480_PI429347424;CUST_56432_PI429347424	0.632353	0.999833	FALSE
GO:0005759//mitochondrial matrix	38	8	CUST_10141_PI429347424;CUST_23229_PI429347424;CUST_24644_PI429347424;CUST_29356_PI429347424;CUST_42824_PI429347424;CUST_42978_PI429347424;CUST_50338_PI429347424;CUST_56357_PI429347424	CUST_10141_PI429347424;CUST_23229_PI429347424;CUST_24644_PI429347424;CUST_29356_PI429347424;CUST_42824_PI429347424;CUST_42978_PI429347424;CUST_50338_PI429347424;CUST_56357_PI429347424	0.633139	0.999833	FALSE
GO:0043226//organelle	1351	297	CUST_10030_PI429347424;CUST_10046_PI429347424;CUST_10068_PI429347424;CUST_10141_PI429347424;CUST_10243_PI429347424;CUST_10391_PI429347424;CUST_11941_PI429347424;CUST_11951_PI429347424;CUST_12022_PI429347424;CUST_12107_PI429347424;CUST_12138_PI429347424;CUST_12145_PI429347424;CUST_12183_PI429347424;CUST_1310_PI429347424;CUST_1346_PI429347424;CUST_1444_PI429347424;CUST_1447_PI429347424;CUST_1456_PI…	CUST_10030_PI429347424;CUST_10046_PI429347424;CUST_10068_PI429347424;CUST_10141_PI429347424;CUST_10243_PI429347424;CUST_10391_PI429347424;CUST_11941_PI429347424;CUST_11951_PI429347424;CUST_12022_PI429347424;CUST_12107_PI429347424;CUST_12138_PI429347424;CUST_12145_PI429347424;CUST_12183_PI429347424;CUST_1310_PI429347424;CUST_1346_PI429347424;CUST_1444_PI429347424;CUST_1447_PI429347424;CUST_1456_PI…	0.650324	0.999833	FALSE
GO:0044451//nucleoplasm part	81	17	CUST_17287_PI429347424;CUST_1977_PI429347424;CUST_19928_PI429347424;CUST_23769_PI429347424;CUST_24386_PI429347424;CUST_24719_PI429347424;CUST_37747_PI429347424;CUST_38841_PI429347424;CUST_40468_PI429347424;CUST_43059_PI429347424;CUST_50436_PI429347424;CUST_56227_PI429347424;CUST_5754_PI429347424;CUST_6551_PI429347424;CUST_8544_PI429347424;CUST_8707_PI429347424;CUST_8959_PI429347424	CUST_17287_PI429347424;CUST_1977_PI429347424;CUST_19928_PI429347424;CUST_23769_PI429347424;CUST_24386_PI429347424;CUST_24719_PI429347424;CUST_37747_PI429347424;CUST_38841_PI429347424;CUST_40468_PI429347424;CUST_43059_PI429347424;CUST_50436_PI429347424;CUST_56227_PI429347424;CUST_5754_PI429347424;CUST_6551_PI429347424;CUST_8544_PI429347424;CUST_8707_PI429347424;CUST_8959_PI429347424	0.651338	0.999833	FALSE
GO:0005788//endoplasmic reticulum lumen	10	2	CUST_56461_PI429347424;CUST_56484_PI429347424	CUST_56461_PI429347424;CUST_56484_PI429347424	0.688231	0.999833	FALSE
GO:0045121//membrane raft	10	2	CUST_2074_PI429347424;CUST_22819_PI429347424	CUST_2074_PI429347424;CUST_22819_PI429347424	0.688231	0.999833	FALSE
GO:0044432//endoplasmic reticulum part	64	13	CUST_1537_PI429347424;CUST_16894_PI429347424;CUST_17202_PI429347424;CUST_17505_PI429347424;CUST_20263_PI429347424;CUST_24016_PI429347424;CUST_27172_PI429347424;CUST_29222_PI429347424;CUST_43419_PI429347424;CUST_46478_PI429347424;CUST_50212_PI429347424;CUST_56461_PI429347424;CUST_56484_PI429347424	CUST_1537_PI429347424;CUST_16894_PI429347424;CUST_17202_PI429347424;CUST_17505_PI429347424;CUST_20263_PI429347424;CUST_24016_PI429347424;CUST_27172_PI429347424;CUST_29222_PI429347424;CUST_43419_PI429347424;CUST_46478_PI429347424;CUST_50212_PI429347424;CUST_56461_PI429347424;CUST_56484_PI429347424	0.693502	0.999833	FALSE
GO:0005903//brush border	5	1	CUST_27196_PI429347424	CUST_27196_PI429347424	0.715813	0.999833	FALSE
GO:0008076//voltage-gated potassium channel complex	5	1	CUST_10041_PI429347424	CUST_10041_PI429347424	0.715813	0.999833	FALSE
GO:0016585//chromatin remodeling complex	5	1	CUST_50436_PI429347424	CUST_50436_PI429347424	0.715813	0.999833	FALSE
GO:0017053//transcriptional repressor complex	5	1	CUST_50436_PI429347424	CUST_50436_PI429347424	0.715813	0.999833	FALSE
GO:0030665//clathrin-coated vesicle membrane	5	1	CUST_2389_PI429347424	CUST_2389_PI429347424	0.715813	0.999833	FALSE
GO:0031970//organelle envelope lumen	5	1	CUST_6909_PI429347424	CUST_6909_PI429347424	0.715813	0.999833	FALSE
GO:0034705//potassium channel complex	5	1	CUST_10041_PI429347424	CUST_10041_PI429347424	0.715813	0.999833	FALSE
GO:0070461//SAGA-type complex	5	1	CUST_8959_PI429347424	CUST_8959_PI429347424	0.715813	0.999833	FALSE
GO:0005624//membrane fraction	65	13	CUST_19667_PI429347424;CUST_19700_PI429347424;CUST_20263_PI429347424;CUST_22819_PI429347424;CUST_23655_PI429347424;CUST_23820_PI429347424;CUST_24183_PI429347424;CUST_3118_PI429347424;CUST_38797_PI429347424;CUST_43294_PI429347424;CUST_46602_PI429347424;CUST_6546_PI429347424;CUST_9087_PI429347424	CUST_19667_PI429347424;CUST_19700_PI429347424;CUST_20263_PI429347424;CUST_22819_PI429347424;CUST_23655_PI429347424;CUST_23820_PI429347424;CUST_24183_PI429347424;CUST_3118_PI429347424;CUST_38797_PI429347424;CUST_43294_PI429347424;CUST_46602_PI429347424;CUST_6546_PI429347424;CUST_9087_PI429347424	0.716074	0.999833	FALSE
GO:0005667//transcription factor complex	26	5	CUST_17287_PI429347424;CUST_23769_PI429347424;CUST_37747_PI429347424;CUST_43059_PI429347424;CUST_56227_PI429347424	CUST_17287_PI429347424;CUST_23769_PI429347424;CUST_37747_PI429347424;CUST_43059_PI429347424;CUST_56227_PI429347424	0.717937	0.999833	FALSE
GO:0005635//nuclear envelope	31	6	CUST_11941_PI429347424;CUST_12022_PI429347424;CUST_17422_PI429347424;CUST_24557_PI429347424;CUST_40081_PI429347424;CUST_6909_PI429347424	CUST_11941_PI429347424;CUST_12022_PI429347424;CUST_17422_PI429347424;CUST_24557_PI429347424;CUST_40081_PI429347424;CUST_6909_PI429347424	0.718218	0.999833	FALSE
GO:0044454//nuclear chromosome part	16	3	CUST_10068_PI429347424;CUST_40081_PI429347424;CUST_8707_PI429347424	CUST_10068_PI429347424;CUST_40081_PI429347424;CUST_8707_PI429347424	0.725464	0.999833	FALSE
GO:0031461//cullin-RING ubiquitin ligase complex	11	2	CUST_24356_PI429347424;CUST_27298_PI429347424	CUST_24356_PI429347424;CUST_27298_PI429347424	0.739756	0.999833	FALSE
GO:0005783//endoplasmic reticulum	143	29	CUST_10030_PI429347424;CUST_10391_PI429347424;CUST_12022_PI429347424;CUST_1537_PI429347424;CUST_16894_PI429347424;CUST_17202_PI429347424;CUST_17505_PI429347424;CUST_20263_PI429347424;CUST_23289_PI429347424;CUST_24016_PI429347424;CUST_24888_PI429347424;CUST_27172_PI429347424;CUST_29222_PI429347424;CUST_3118_PI429347424;CUST_42388_PI429347424;CUST_42899_PI429347424;CUST_43301_PI429347424;CUST_43419…	CUST_10030_PI429347424;CUST_10391_PI429347424;CUST_12022_PI429347424;CUST_1537_PI429347424;CUST_16894_PI429347424;CUST_17202_PI429347424;CUST_17505_PI429347424;CUST_20263_PI429347424;CUST_23289_PI429347424;CUST_24016_PI429347424;CUST_24888_PI429347424;CUST_27172_PI429347424;CUST_29222_PI429347424;CUST_3118_PI429347424;CUST_42388_PI429347424;CUST_42899_PI429347424;CUST_43301_PI429347424;CUST_43419…	0.749473	0.999833	FALSE
GO:0005924//cell-substrate adherens junction	17	3	CUST_24719_PI429347424;CUST_42827_PI429347424;CUST_50166_PI429347424	CUST_24719_PI429347424;CUST_42827_PI429347424;CUST_50166_PI429347424	0.76459	0.999833	FALSE
GO:0005925//focal adhesion	17	3	CUST_24719_PI429347424;CUST_42827_PI429347424;CUST_50166_PI429347424	CUST_24719_PI429347424;CUST_42827_PI429347424;CUST_50166_PI429347424	0.76459	0.999833	FALSE
GO:0000118//histone deacetylase complex	6	1	CUST_50436_PI429347424	CUST_50436_PI429347424	0.779116	0.999833	FALSE
GO:0008287//protein serine/threonine phosphatase complex	6	1	CUST_20443_PI429347424	CUST_20443_PI429347424	0.779116	0.999833	FALSE
GO:0030118//clathrin coat	6	1	CUST_19667_PI429347424	CUST_19667_PI429347424	0.779116	0.999833	FALSE
GO:0032838//cell projection cytoplasm	6	1	CUST_17484_PI429347424	CUST_17484_PI429347424	0.779116	0.999833	FALSE
GO:0000502//proteasome complex	12	2	CUST_42642_PI429347424;CUST_6620_PI429347424	CUST_42642_PI429347424;CUST_6620_PI429347424	0.783824	0.999833	FALSE
GO:0005741//mitochondrial outer membrane	12	2	CUST_12022_PI429347424;CUST_24016_PI429347424	CUST_12022_PI429347424;CUST_24016_PI429347424	0.783824	0.999833	FALSE
GO:0030027//lamellipodium	12	2	CUST_24719_PI429347424;CUST_50293_PI429347424	CUST_24719_PI429347424;CUST_50293_PI429347424	0.783824	0.999833	FALSE
GO:0030529//ribonucleoprotein complex	88	17	CUST_12138_PI429347424;CUST_16797_PI429347424;CUST_1977_PI429347424;CUST_2100_PI429347424;CUST_22946_PI429347424;CUST_24386_PI429347424;CUST_28157_PI429347424;CUST_28283_PI429347424;CUST_3314_PI429347424;CUST_3453_PI429347424;CUST_39065_PI429347424;CUST_40292_PI429347424;CUST_40429_PI429347424;CUST_42841_PI429347424;CUST_5742_PI429347424;CUST_5754_PI429347424;CUST_8745_PI429347424	CUST_12138_PI429347424;CUST_16797_PI429347424;CUST_1977_PI429347424;CUST_2100_PI429347424;CUST_22946_PI429347424;CUST_24386_PI429347424;CUST_28157_PI429347424;CUST_28283_PI429347424;CUST_3314_PI429347424;CUST_3453_PI429347424;CUST_39065_PI429347424;CUST_40292_PI429347424;CUST_40429_PI429347424;CUST_42841_PI429347424;CUST_5742_PI429347424;CUST_5754_PI429347424;CUST_8745_PI429347424	0.785712	0.999833	FALSE
GO:0000151//ubiquitin ligase complex	23	4	CUST_24356_PI429347424;CUST_27298_PI429347424;CUST_3434_PI429347424;CUST_6810_PI429347424	CUST_24356_PI429347424;CUST_27298_PI429347424;CUST_3434_PI429347424;CUST_6810_PI429347424	0.786796	0.999833	FALSE
GO:0030055//cell-substrate junction	18	3	CUST_24719_PI429347424;CUST_42827_PI429347424;CUST_50166_PI429347424	CUST_24719_PI429347424;CUST_42827_PI429347424;CUST_50166_PI429347424	0.799061	0.999833	FALSE
GO:0005813//centrosome	29	5	CUST_17484_PI429347424;CUST_20408_PI429347424;CUST_27481_PI429347424;CUST_40081_PI429347424;CUST_6446_PI429347424	CUST_17484_PI429347424;CUST_20408_PI429347424;CUST_27481_PI429347424;CUST_40081_PI429347424;CUST_6446_PI429347424	0.806388	0.999833	FALSE
GO:0005740//mitochondrial envelope	60	11	CUST_12022_PI429347424;CUST_17202_PI429347424;CUST_23289_PI429347424;CUST_24016_PI429347424;CUST_29356_PI429347424;CUST_40302_PI429347424;CUST_42792_PI429347424;CUST_42978_PI429347424;CUST_50338_PI429347424;CUST_5471_PI429347424;CUST_56433_PI429347424	CUST_12022_PI429347424;CUST_17202_PI429347424;CUST_23289_PI429347424;CUST_24016_PI429347424;CUST_29356_PI429347424;CUST_40302_PI429347424;CUST_42792_PI429347424;CUST_42978_PI429347424;CUST_50338_PI429347424;CUST_5471_PI429347424;CUST_56433_PI429347424	0.812417	0.999833	FALSE
GO:0005657//replication fork	7	1	CUST_23054_PI429347424	CUST_23054_PI429347424	0.82834	0.999833	FALSE
GO:0005802//trans-Golgi network	7	1	CUST_50480_PI429347424	CUST_50480_PI429347424	0.82834	0.999833	FALSE
GO:0030662//coated vesicle membrane	7	1	CUST_2389_PI429347424	CUST_2389_PI429347424	0.82834	0.999833	FALSE
GO:0031902//late endosome membrane	7	1	CUST_56432_PI429347424	CUST_56432_PI429347424	0.82834	0.999833	FALSE
GO:0034708//methyltransferase complex	7	1	CUST_8707_PI429347424	CUST_8707_PI429347424	0.82834	0.999833	FALSE
GO:0035097//histone methyltransferase complex	7	1	CUST_8707_PI429347424	CUST_8707_PI429347424	0.82834	0.999833	FALSE
GO:0043190//ATP-binding cassette (ABC) transporter complex	7	1	CUST_19700_PI429347424	CUST_19700_PI429347424	0.82834	0.999833	FALSE
GO:0031966//mitochondrial membrane	56	10	CUST_12022_PI429347424;CUST_17202_PI429347424;CUST_23289_PI429347424;CUST_24016_PI429347424;CUST_29356_PI429347424;CUST_40302_PI429347424;CUST_42978_PI429347424;CUST_50338_PI429347424;CUST_5471_PI429347424;CUST_56433_PI429347424	CUST_12022_PI429347424;CUST_17202_PI429347424;CUST_23289_PI429347424;CUST_24016_PI429347424;CUST_29356_PI429347424;CUST_40302_PI429347424;CUST_42978_PI429347424;CUST_50338_PI429347424;CUST_5471_PI429347424;CUST_56433_PI429347424	0.830784	0.999833	FALSE
GO:0019867//outer membrane	14	2	CUST_12022_PI429347424;CUST_24016_PI429347424	CUST_12022_PI429347424;CUST_24016_PI429347424	0.852674	0.999833	FALSE
GO:0031968//organelle outer membrane	14	2	CUST_12022_PI429347424;CUST_24016_PI429347424	CUST_12022_PI429347424;CUST_24016_PI429347424	0.852674	0.999833	FALSE
GO:0016591//DNA-directed RNA polymerase II, holoenzyme	20	3	CUST_23769_PI429347424;CUST_38841_PI429347424;CUST_8544_PI429347424	CUST_23769_PI429347424;CUST_38841_PI429347424;CUST_8544_PI429347424	0.855388	0.999833	FALSE
GO:0005795//Golgi stack	8	1	CUST_42388_PI429347424	CUST_42388_PI429347424	0.866611	0.999833	FALSE
GO:0005798//Golgi-associated vesicle	8	1	CUST_50480_PI429347424	CUST_50480_PI429347424	0.866611	0.999833	FALSE
GO:0030133//transport vesicle	8	1	CUST_50480_PI429347424	CUST_50480_PI429347424	0.866611	0.999833	FALSE
GO:0030139//endocytic vesicle	8	1	CUST_24709_PI429347424	CUST_24709_PI429347424	0.866611	0.999833	FALSE
GO:0044450//microtubule organizing center part	8	1	CUST_40081_PI429347424	CUST_40081_PI429347424	0.866611	0.999833	FALSE
GO:0044422//organelle part	711	148	CUST_10030_PI429347424;CUST_10068_PI429347424;CUST_10141_PI429347424;CUST_10391_PI429347424;CUST_11941_PI429347424;CUST_11951_PI429347424;CUST_12022_PI429347424;CUST_12183_PI429347424;CUST_1310_PI429347424;CUST_1506_PI429347424;CUST_1537_PI429347424;CUST_16663_PI429347424;CUST_16797_PI429347424;CUST_16894_PI429347424;CUST_17202_PI429347424;CUST_17287_PI429347424;CUST_17382_PI429347424;CUST_17422_…	CUST_10030_PI429347424;CUST_10068_PI429347424;CUST_10141_PI429347424;CUST_10391_PI429347424;CUST_11941_PI429347424;CUST_11951_PI429347424;CUST_12022_PI429347424;CUST_12183_PI429347424;CUST_1310_PI429347424;CUST_1506_PI429347424;CUST_1537_PI429347424;CUST_16663_PI429347424;CUST_16797_PI429347424;CUST_16894_PI429347424;CUST_17202_PI429347424;CUST_17287_PI429347424;CUST_17382_PI429347424;CUST_17422_…	0.873595	0.999833	FALSE
GO:0044438//microbody part	15	2	CUST_20411_PI429347424;CUST_56433_PI429347424	CUST_20411_PI429347424;CUST_56433_PI429347424	0.879019	0.999833	FALSE
GO:0044439//peroxisomal part	15	2	CUST_20411_PI429347424;CUST_56433_PI429347424	CUST_20411_PI429347424;CUST_56433_PI429347424	0.879019	0.999833	FALSE
GO:0031967//organelle envelope	90	16	CUST_11941_PI429347424;CUST_12022_PI429347424;CUST_17202_PI429347424;CUST_17422_PI429347424;CUST_23289_PI429347424;CUST_24016_PI429347424;CUST_24557_PI429347424;CUST_29356_PI429347424;CUST_40081_PI429347424;CUST_40302_PI429347424;CUST_42792_PI429347424;CUST_42978_PI429347424;CUST_50338_PI429347424;CUST_5471_PI429347424;CUST_56433_PI429347424;CUST_6909_PI429347424	CUST_11941_PI429347424;CUST_12022_PI429347424;CUST_17202_PI429347424;CUST_17422_PI429347424;CUST_23289_PI429347424;CUST_24016_PI429347424;CUST_24557_PI429347424;CUST_29356_PI429347424;CUST_40081_PI429347424;CUST_40302_PI429347424;CUST_42792_PI429347424;CUST_42978_PI429347424;CUST_50338_PI429347424;CUST_5471_PI429347424;CUST_56433_PI429347424;CUST_6909_PI429347424	0.879924	0.999833	FALSE
GO:0031975//envelope	90	16	CUST_11941_PI429347424;CUST_12022_PI429347424;CUST_17202_PI429347424;CUST_17422_PI429347424;CUST_23289_PI429347424;CUST_24016_PI429347424;CUST_24557_PI429347424;CUST_29356_PI429347424;CUST_40081_PI429347424;CUST_40302_PI429347424;CUST_42792_PI429347424;CUST_42978_PI429347424;CUST_50338_PI429347424;CUST_5471_PI429347424;CUST_56433_PI429347424;CUST_6909_PI429347424	CUST_11941_PI429347424;CUST_12022_PI429347424;CUST_17202_PI429347424;CUST_17422_PI429347424;CUST_23289_PI429347424;CUST_24016_PI429347424;CUST_24557_PI429347424;CUST_29356_PI429347424;CUST_40081_PI429347424;CUST_40302_PI429347424;CUST_42792_PI429347424;CUST_42978_PI429347424;CUST_50338_PI429347424;CUST_5471_PI429347424;CUST_56433_PI429347424;CUST_6909_PI429347424	0.879924	0.999833	FALSE
GO:0044463//cell projection part	60	10	CUST_12138_PI429347424;CUST_17442_PI429347424;CUST_17484_PI429347424;CUST_19731_PI429347424;CUST_2035_PI429347424;CUST_23837_PI429347424;CUST_27196_PI429347424;CUST_43163_PI429347424;CUST_56325_PI429347424;CUST_6809_PI429347424	CUST_12138_PI429347424;CUST_17442_PI429347424;CUST_17484_PI429347424;CUST_19731_PI429347424;CUST_2035_PI429347424;CUST_23837_PI429347424;CUST_27196_PI429347424;CUST_43163_PI429347424;CUST_56325_PI429347424;CUST_6809_PI429347424	0.889341	0.999833	FALSE
GO:0044429//mitochondrial part	91	16	CUST_10141_PI429347424;CUST_12022_PI429347424;CUST_17202_PI429347424;CUST_23229_PI429347424;CUST_23289_PI429347424;CUST_24016_PI429347424;CUST_24644_PI429347424;CUST_29356_PI429347424;CUST_40302_PI429347424;CUST_42792_PI429347424;CUST_42824_PI429347424;CUST_42978_PI429347424;CUST_50338_PI429347424;CUST_5471_PI429347424;CUST_56357_PI429347424;CUST_56433_PI429347424	CUST_10141_PI429347424;CUST_12022_PI429347424;CUST_17202_PI429347424;CUST_23229_PI429347424;CUST_23289_PI429347424;CUST_24016_PI429347424;CUST_24644_PI429347424;CUST_29356_PI429347424;CUST_40302_PI429347424;CUST_42792_PI429347424;CUST_42824_PI429347424;CUST_42978_PI429347424;CUST_50338_PI429347424;CUST_5471_PI429347424;CUST_56357_PI429347424;CUST_56433_PI429347424	0.890405	0.999833	FALSE
GO:0031301//integral to organelle membrane	9	1	CUST_20411_PI429347424	CUST_20411_PI429347424	0.896363	0.999833	FALSE
GO:0072372//primary cilium	9	1	CUST_43545_PI429347424	CUST_43545_PI429347424	0.896363	0.999833	FALSE
GO:0019866//organelle inner membrane	50	8	CUST_17202_PI429347424;CUST_23289_PI429347424;CUST_24557_PI429347424;CUST_29356_PI429347424;CUST_40302_PI429347424;CUST_42978_PI429347424;CUST_50338_PI429347424;CUST_56433_PI429347424	CUST_17202_PI429347424;CUST_23289_PI429347424;CUST_24557_PI429347424;CUST_29356_PI429347424;CUST_40302_PI429347424;CUST_42978_PI429347424;CUST_50338_PI429347424;CUST_56433_PI429347424	0.89691	0.999833	FALSE
GO:0046930//pore complex	16	2	CUST_17422_PI429347424;CUST_24016_PI429347424	CUST_17422_PI429347424;CUST_24016_PI429347424	0.900955	0.999833	FALSE
GO:0042995//cell projection	139	25	CUST_10046_PI429347424;CUST_12022_PI429347424;CUST_12138_PI429347424;CUST_1335_PI429347424;CUST_17442_PI429347424;CUST_17484_PI429347424;CUST_19731_PI429347424;CUST_2035_PI429347424;CUST_2078_PI429347424;CUST_22079_PI429347424;CUST_23820_PI429347424;CUST_23837_PI429347424;CUST_24719_PI429347424;CUST_27196_PI429347424;CUST_38837_PI429347424;CUST_40155_PI429347424;CUST_42827_PI429347424;CUST_43163_…	CUST_10046_PI429347424;CUST_12022_PI429347424;CUST_12138_PI429347424;CUST_1335_PI429347424;CUST_17442_PI429347424;CUST_17484_PI429347424;CUST_19731_PI429347424;CUST_2035_PI429347424;CUST_2078_PI429347424;CUST_22079_PI429347424;CUST_23820_PI429347424;CUST_23837_PI429347424;CUST_24719_PI429347424;CUST_27196_PI429347424;CUST_38837_PI429347424;CUST_40155_PI429347424;CUST_42827_PI429347424;CUST_43163_…	0.913403	0.999833	FALSE
GO:0044445//cytosolic part	17	2	CUST_24016_PI429347424;CUST_56281_PI429347424	CUST_24016_PI429347424;CUST_56281_PI429347424	0.919138	0.999833	FALSE
GO:0005932//microtubule basal body	10	1	CUST_17484_PI429347424	CUST_17484_PI429347424	0.919488	0.999833	FALSE
GO:0005743//mitochondrial inner membrane	47	7	CUST_17202_PI429347424;CUST_23289_PI429347424;CUST_29356_PI429347424;CUST_40302_PI429347424;CUST_42978_PI429347424;CUST_50338_PI429347424;CUST_56433_PI429347424	CUST_17202_PI429347424;CUST_23289_PI429347424;CUST_29356_PI429347424;CUST_40302_PI429347424;CUST_42978_PI429347424;CUST_50338_PI429347424;CUST_56433_PI429347424	0.924839	0.999833	FALSE
GO:0000323//lytic vacuole	30	4	CUST_12022_PI429347424;CUST_23256_PI429347424;CUST_24538_PI429347424;CUST_8748_PI429347424	CUST_12022_PI429347424;CUST_23256_PI429347424;CUST_24538_PI429347424;CUST_8748_PI429347424	0.927071	0.999833	FALSE
GO:0005764//lysosome	30	4	CUST_12022_PI429347424;CUST_23256_PI429347424;CUST_24538_PI429347424;CUST_8748_PI429347424	CUST_12022_PI429347424;CUST_23256_PI429347424;CUST_24538_PI429347424;CUST_8748_PI429347424	0.927071	0.999833	FALSE
GO:0044446//intracellular organelle part	679	138	CUST_10068_PI429347424;CUST_10141_PI429347424;CUST_10391_PI429347424;CUST_11941_PI429347424;CUST_11951_PI429347424;CUST_12022_PI429347424;CUST_12183_PI429347424;CUST_1310_PI429347424;CUST_1506_PI429347424;CUST_1537_PI429347424;CUST_16663_PI429347424;CUST_16797_PI429347424;CUST_16894_PI429347424;CUST_17202_PI429347424;CUST_17287_PI429347424;CUST_17422_PI429347424;CUST_17442_PI429347424;CUST_17484_…	CUST_10068_PI429347424;CUST_10141_PI429347424;CUST_10391_PI429347424;CUST_11941_PI429347424;CUST_11951_PI429347424;CUST_12022_PI429347424;CUST_12183_PI429347424;CUST_1310_PI429347424;CUST_1506_PI429347424;CUST_1537_PI429347424;CUST_16663_PI429347424;CUST_16797_PI429347424;CUST_16894_PI429347424;CUST_17202_PI429347424;CUST_17287_PI429347424;CUST_17422_PI429347424;CUST_17442_PI429347424;CUST_17484_…	0.930544	0.999833	FALSE
GO:0030117//membrane coat	11	1	CUST_19667_PI429347424	CUST_19667_PI429347424	0.937462	0.999833	FALSE
GO:0031300//intrinsic to organelle membrane	11	1	CUST_20411_PI429347424	CUST_20411_PI429347424	0.937462	0.999833	FALSE
GO:0048475//coated membrane	11	1	CUST_19667_PI429347424	CUST_19667_PI429347424	0.937462	0.999833	FALSE
GO:0005874//microtubule	54	8	CUST_17442_PI429347424;CUST_22961_PI429347424;CUST_24289_PI429347424;CUST_27381_PI429347424;CUST_27481_PI429347424;CUST_43163_PI429347424;CUST_50198_PI429347424;CUST_8845_PI429347424	CUST_17442_PI429347424;CUST_22961_PI429347424;CUST_24289_PI429347424;CUST_27381_PI429347424;CUST_27481_PI429347424;CUST_43163_PI429347424;CUST_50198_PI429347424;CUST_8845_PI429347424	0.937921	0.999833	FALSE
GO:0012505//endomembrane system	123	21	CUST_10391_PI429347424;CUST_11941_PI429347424;CUST_12022_PI429347424;CUST_1537_PI429347424;CUST_16894_PI429347424;CUST_17202_PI429347424;CUST_17422_PI429347424;CUST_17505_PI429347424;CUST_20263_PI429347424;CUST_22800_PI429347424;CUST_23671_PI429347424;CUST_24016_PI429347424;CUST_24557_PI429347424;CUST_27172_PI429347424;CUST_29222_PI429347424;CUST_40081_PI429347424;CUST_43419_PI429347424;CUST_4647…	CUST_10391_PI429347424;CUST_11941_PI429347424;CUST_12022_PI429347424;CUST_1537_PI429347424;CUST_16894_PI429347424;CUST_17202_PI429347424;CUST_17422_PI429347424;CUST_17505_PI429347424;CUST_20263_PI429347424;CUST_22800_PI429347424;CUST_23671_PI429347424;CUST_24016_PI429347424;CUST_24557_PI429347424;CUST_27172_PI429347424;CUST_29222_PI429347424;CUST_40081_PI429347424;CUST_43419_PI429347424;CUST_4647…	0.939809	0.999833	FALSE
GO:0005739//mitochondrion	180	32	CUST_10141_PI429347424;CUST_10243_PI429347424;CUST_12022_PI429347424;CUST_1444_PI429347424;CUST_16956_PI429347424;CUST_17027_PI429347424;CUST_17202_PI429347424;CUST_19632_PI429347424;CUST_20034_PI429347424;CUST_2074_PI429347424;CUST_22819_PI429347424;CUST_23229_PI429347424;CUST_23289_PI429347424;CUST_24016_PI429347424;CUST_24644_PI429347424;CUST_27196_PI429347424;CUST_29356_PI429347424;CUST_3160_…	CUST_10141_PI429347424;CUST_10243_PI429347424;CUST_12022_PI429347424;CUST_1444_PI429347424;CUST_16956_PI429347424;CUST_17027_PI429347424;CUST_17202_PI429347424;CUST_19632_PI429347424;CUST_20034_PI429347424;CUST_2074_PI429347424;CUST_22819_PI429347424;CUST_23229_PI429347424;CUST_23289_PI429347424;CUST_24016_PI429347424;CUST_24644_PI429347424;CUST_27196_PI429347424;CUST_29356_PI429347424;CUST_3160_…	0.94674	0.999833	FALSE
GO:0005777//peroxisome	38	5	CUST_10141_PI429347424;CUST_1346_PI429347424;CUST_20411_PI429347424;CUST_56433_PI429347424;CUST_942_PI429347424	CUST_10141_PI429347424;CUST_1346_PI429347424;CUST_20411_PI429347424;CUST_56433_PI429347424;CUST_942_PI429347424	0.947507	0.999833	FALSE
GO:0042579//microbody	38	5	CUST_10141_PI429347424;CUST_1346_PI429347424;CUST_20411_PI429347424;CUST_56433_PI429347424;CUST_942_PI429347424	CUST_10141_PI429347424;CUST_1346_PI429347424;CUST_20411_PI429347424;CUST_56433_PI429347424;CUST_942_PI429347424	0.947507	0.999833	FALSE
GO:0032991//macromolecular complex	508	100	CUST_10041_PI429347424;CUST_11941_PI429347424;CUST_11947_PI429347424;CUST_11951_PI429347424;CUST_12138_PI429347424;CUST_12183_PI429347424;CUST_1310_PI429347424;CUST_1506_PI429347424;CUST_16797_PI429347424;CUST_17287_PI429347424;CUST_17422_PI429347424;CUST_17442_PI429347424;CUST_19032_PI429347424;CUST_19597_PI429347424;CUST_19667_PI429347424;CUST_19700_PI429347424;CUST_1977_PI429347424;CUST_19928_…	CUST_10041_PI429347424;CUST_11941_PI429347424;CUST_11947_PI429347424;CUST_11951_PI429347424;CUST_12138_PI429347424;CUST_12183_PI429347424;CUST_1310_PI429347424;CUST_1506_PI429347424;CUST_16797_PI429347424;CUST_17287_PI429347424;CUST_17422_PI429347424;CUST_17442_PI429347424;CUST_19032_PI429347424;CUST_19597_PI429347424;CUST_19667_PI429347424;CUST_19700_PI429347424;CUST_1977_PI429347424;CUST_19928_…	0.948643	0.999833	FALSE
GO:0043234//protein complex	419	81	CUST_10041_PI429347424;CUST_11941_PI429347424;CUST_11947_PI429347424;CUST_11951_PI429347424;CUST_12183_PI429347424;CUST_1310_PI429347424;CUST_1506_PI429347424;CUST_17287_PI429347424;CUST_17422_PI429347424;CUST_17442_PI429347424;CUST_19032_PI429347424;CUST_19667_PI429347424;CUST_19700_PI429347424;CUST_19928_PI429347424;CUST_20090_PI429347424;CUST_2035_PI429347424;CUST_20443_PI429347424;CUST_2074_P…	CUST_10041_PI429347424;CUST_11941_PI429347424;CUST_11947_PI429347424;CUST_11951_PI429347424;CUST_12183_PI429347424;CUST_1310_PI429347424;CUST_1506_PI429347424;CUST_17287_PI429347424;CUST_17422_PI429347424;CUST_17442_PI429347424;CUST_19032_PI429347424;CUST_19667_PI429347424;CUST_19700_PI429347424;CUST_19928_PI429347424;CUST_20090_PI429347424;CUST_2035_PI429347424;CUST_20443_PI429347424;CUST_2074_P…	0.951005	0.999833	FALSE
GO:0043231//intracellular membrane-bounded organelle	1143	238	CUST_10030_PI429347424;CUST_10046_PI429347424;CUST_10068_PI429347424;CUST_10141_PI429347424;CUST_10243_PI429347424;CUST_10391_PI429347424;CUST_11941_PI429347424;CUST_12022_PI429347424;CUST_12145_PI429347424;CUST_1346_PI429347424;CUST_1444_PI429347424;CUST_1447_PI429347424;CUST_1456_PI429347424;CUST_1537_PI429347424;CUST_16657_PI429347424;CUST_16663_PI429347424;CUST_16708_PI429347424;CUST_16797_PI…	CUST_10030_PI429347424;CUST_10046_PI429347424;CUST_10068_PI429347424;CUST_10141_PI429347424;CUST_10243_PI429347424;CUST_10391_PI429347424;CUST_11941_PI429347424;CUST_12022_PI429347424;CUST_12145_PI429347424;CUST_1346_PI429347424;CUST_1444_PI429347424;CUST_1447_PI429347424;CUST_1456_PI429347424;CUST_1537_PI429347424;CUST_16657_PI429347424;CUST_16663_PI429347424;CUST_16708_PI429347424;CUST_16797_PI…	0.951356	0.999833	FALSE
GO:0005765//lysosomal membrane	12	1	CUST_23256_PI429347424	CUST_23256_PI429347424	0.951429	0.999833	FALSE
GO:0010008//endosome membrane	12	1	CUST_56432_PI429347424	CUST_56432_PI429347424	0.951429	0.999833	FALSE
GO:0044440//endosomal part	12	1	CUST_56432_PI429347424	CUST_56432_PI429347424	0.951429	0.999833	FALSE
GO:0043227//membrane-bounded organelle	1144	238	CUST_10030_PI429347424;CUST_10046_PI429347424;CUST_10068_PI429347424;CUST_10141_PI429347424;CUST_10243_PI429347424;CUST_10391_PI429347424;CUST_11941_PI429347424;CUST_12022_PI429347424;CUST_12145_PI429347424;CUST_1346_PI429347424;CUST_1444_PI429347424;CUST_1447_PI429347424;CUST_1456_PI429347424;CUST_1537_PI429347424;CUST_16657_PI429347424;CUST_16663_PI429347424;CUST_16708_PI429347424;CUST_16797_PI…	CUST_10030_PI429347424;CUST_10046_PI429347424;CUST_10068_PI429347424;CUST_10141_PI429347424;CUST_10243_PI429347424;CUST_10391_PI429347424;CUST_11941_PI429347424;CUST_12022_PI429347424;CUST_12145_PI429347424;CUST_1346_PI429347424;CUST_1444_PI429347424;CUST_1447_PI429347424;CUST_1456_PI429347424;CUST_1537_PI429347424;CUST_16657_PI429347424;CUST_16663_PI429347424;CUST_16708_PI429347424;CUST_16797_PI…	0.95356	0.999833	FALSE
GO:0031090//organelle membrane	188	33	CUST_10030_PI429347424;CUST_10391_PI429347424;CUST_12022_PI429347424;CUST_1537_PI429347424;CUST_16894_PI429347424;CUST_17202_PI429347424;CUST_17382_PI429347424;CUST_17505_PI429347424;CUST_20263_PI429347424;CUST_20411_PI429347424;CUST_22800_PI429347424;CUST_23256_PI429347424;CUST_23289_PI429347424;CUST_23671_PI429347424;CUST_2389_PI429347424;CUST_24016_PI429347424;CUST_24557_PI429347424;CUST_24709…	CUST_10030_PI429347424;CUST_10391_PI429347424;CUST_12022_PI429347424;CUST_1537_PI429347424;CUST_16894_PI429347424;CUST_17202_PI429347424;CUST_17382_PI429347424;CUST_17505_PI429347424;CUST_20263_PI429347424;CUST_20411_PI429347424;CUST_22800_PI429347424;CUST_23256_PI429347424;CUST_23289_PI429347424;CUST_23671_PI429347424;CUST_2389_PI429347424;CUST_24016_PI429347424;CUST_24557_PI429347424;CUST_24709…	0.958233	0.999833	FALSE
GO:0000428//DNA-directed RNA polymerase complex	27	3	CUST_23769_PI429347424;CUST_38841_PI429347424;CUST_8544_PI429347424	CUST_23769_PI429347424;CUST_38841_PI429347424;CUST_8544_PI429347424	0.958673	0.999833	FALSE
GO:0055029//nuclear DNA-directed RNA polymerase complex	27	3	CUST_23769_PI429347424;CUST_38841_PI429347424;CUST_8544_PI429347424	CUST_23769_PI429347424;CUST_38841_PI429347424;CUST_8544_PI429347424	0.958673	0.999833	FALSE
GO:0005815//microtubule organizing center	40	5	CUST_17484_PI429347424;CUST_20408_PI429347424;CUST_27481_PI429347424;CUST_40081_PI429347424;CUST_6446_PI429347424	CUST_17484_PI429347424;CUST_20408_PI429347424;CUST_27481_PI429347424;CUST_40081_PI429347424;CUST_6446_PI429347424	0.961846	0.999833	FALSE
GO:0030880//RNA polymerase complex	28	3	CUST_23769_PI429347424;CUST_38841_PI429347424;CUST_8544_PI429347424	CUST_23769_PI429347424;CUST_38841_PI429347424;CUST_8544_PI429347424	0.965796	0.999833	FALSE
GO:0044430//cytoskeletal part	151	25	CUST_11951_PI429347424;CUST_12183_PI429347424;CUST_17442_PI429347424;CUST_17484_PI429347424;CUST_19731_PI429347424;CUST_20408_PI429347424;CUST_22449_PI429347424;CUST_22565_PI429347424;CUST_22618_PI429347424;CUST_22961_PI429347424;CUST_23100_PI429347424;CUST_23576_PI429347424;CUST_24289_PI429347424;CUST_27381_PI429347424;CUST_27481_PI429347424;CUST_36531_PI429347424;CUST_37959_PI429347424;CUST_400…	CUST_11951_PI429347424;CUST_12183_PI429347424;CUST_17442_PI429347424;CUST_17484_PI429347424;CUST_19731_PI429347424;CUST_20408_PI429347424;CUST_22449_PI429347424;CUST_22565_PI429347424;CUST_22618_PI429347424;CUST_22961_PI429347424;CUST_23100_PI429347424;CUST_23576_PI429347424;CUST_24289_PI429347424;CUST_27381_PI429347424;CUST_27481_PI429347424;CUST_36531_PI429347424;CUST_37959_PI429347424;CUST_400…	0.969977	0.999833	FALSE
GO:0005769//early endosome	14	1	CUST_17382_PI429347424	CUST_17382_PI429347424	0.970712	0.999833	FALSE
GO:0005643//nuclear pore	15	1	CUST_17422_PI429347424	CUST_17422_PI429347424	0.977262	0.999833	FALSE
GO:0005773//vacuole	38	4	CUST_12022_PI429347424;CUST_23256_PI429347424;CUST_24538_PI429347424;CUST_8748_PI429347424	CUST_12022_PI429347424;CUST_23256_PI429347424;CUST_24538_PI429347424;CUST_8748_PI429347424	0.981798	0.999833	FALSE
GO:0005774//vacuolar membrane	16	1	CUST_23256_PI429347424	CUST_23256_PI429347424	0.982349	0.999833	FALSE
GO:0005794//Golgi apparatus	130	20	CUST_10046_PI429347424;CUST_10391_PI429347424;CUST_1447_PI429347424;CUST_16894_PI429347424;CUST_17382_PI429347424;CUST_18646_PI429347424;CUST_19667_PI429347424;CUST_20119_PI429347424;CUST_20408_PI429347424;CUST_22097_PI429347424;CUST_22520_PI429347424;CUST_22800_PI429347424;CUST_23289_PI429347424;CUST_28488_PI429347424;CUST_3118_PI429347424;CUST_36501_PI429347424;CUST_42388_PI429347424;CUST_50480…	CUST_10046_PI429347424;CUST_10391_PI429347424;CUST_1447_PI429347424;CUST_16894_PI429347424;CUST_17382_PI429347424;CUST_18646_PI429347424;CUST_19667_PI429347424;CUST_20119_PI429347424;CUST_20408_PI429347424;CUST_22097_PI429347424;CUST_22520_PI429347424;CUST_22800_PI429347424;CUST_23289_PI429347424;CUST_28488_PI429347424;CUST_3118_PI429347424;CUST_36501_PI429347424;CUST_42388_PI429347424;CUST_50480…	0.982528	0.999833	FALSE
GO:0005623//cell	1965	422	CUST_10030_PI429347424;CUST_10041_PI429347424;CUST_10046_PI429347424;CUST_10068_PI429347424;CUST_10141_PI429347424;CUST_10195_PI429347424;CUST_10234_PI429347424;CUST_10243_PI429347424;CUST_10245_PI429347424;CUST_10356_PI429347424;CUST_10391_PI429347424;CUST_1124_PI429347424;CUST_11941_PI429347424;CUST_11947_PI429347424;CUST_11951_PI429347424;CUST_12022_PI429347424;CUST_12107_PI429347424;CUST_1213…	CUST_10030_PI429347424;CUST_10041_PI429347424;CUST_10046_PI429347424;CUST_10068_PI429347424;CUST_10141_PI429347424;CUST_10195_PI429347424;CUST_10234_PI429347424;CUST_10243_PI429347424;CUST_10245_PI429347424;CUST_10356_PI429347424;CUST_10391_PI429347424;CUST_1124_PI429347424;CUST_11941_PI429347424;CUST_11947_PI429347424;CUST_11951_PI429347424;CUST_12022_PI429347424;CUST_12107_PI429347424;CUST_1213…	0.982924	0.999833	FALSE
GO:0044464//cell part	1965	422	CUST_10030_PI429347424;CUST_10041_PI429347424;CUST_10046_PI429347424;CUST_10068_PI429347424;CUST_10141_PI429347424;CUST_10195_PI429347424;CUST_10234_PI429347424;CUST_10243_PI429347424;CUST_10245_PI429347424;CUST_10356_PI429347424;CUST_10391_PI429347424;CUST_1124_PI429347424;CUST_11941_PI429347424;CUST_11947_PI429347424;CUST_11951_PI429347424;CUST_12022_PI429347424;CUST_12107_PI429347424;CUST_1213…	CUST_10030_PI429347424;CUST_10041_PI429347424;CUST_10046_PI429347424;CUST_10068_PI429347424;CUST_10141_PI429347424;CUST_10195_PI429347424;CUST_10234_PI429347424;CUST_10243_PI429347424;CUST_10245_PI429347424;CUST_10356_PI429347424;CUST_10391_PI429347424;CUST_1124_PI429347424;CUST_11941_PI429347424;CUST_11947_PI429347424;CUST_11951_PI429347424;CUST_12022_PI429347424;CUST_12107_PI429347424;CUST_1213…	0.982924	0.999833	FALSE
GO:0044431//Golgi apparatus part	45	5	CUST_16894_PI429347424;CUST_22800_PI429347424;CUST_42388_PI429347424;CUST_50480_PI429347424;CUST_9979_PI429347424	CUST_16894_PI429347424;CUST_22800_PI429347424;CUST_42388_PI429347424;CUST_50480_PI429347424;CUST_9979_PI429347424	0.983436	0.999833	FALSE
GO:0005930//axoneme	25	2	CUST_17484_PI429347424;CUST_43163_PI429347424	CUST_17484_PI429347424;CUST_43163_PI429347424	0.985193	0.999833	FALSE
GO:0044437//vacuolar part	17	1	CUST_23256_PI429347424	CUST_23256_PI429347424	0.9863	0.999833	FALSE
GO:0005858//axonemal dynein complex	18	1	CUST_43163_PI429347424	CUST_43163_PI429347424	0.989367	0.999833	FALSE
GO:0005929//cilium	41	4	CUST_17442_PI429347424;CUST_17484_PI429347424;CUST_43163_PI429347424;CUST_43545_PI429347424	CUST_17442_PI429347424;CUST_17484_PI429347424;CUST_43163_PI429347424;CUST_43545_PI429347424	0.989535	0.999833	FALSE
GO:0005768//endosome	42	4	CUST_17382_PI429347424;CUST_23820_PI429347424;CUST_50480_PI429347424;CUST_56432_PI429347424	CUST_17382_PI429347424;CUST_23820_PI429347424;CUST_50480_PI429347424;CUST_56432_PI429347424	0.991327	0.999833	FALSE
GO:0044447//axoneme part	19	1	CUST_43163_PI429347424	CUST_43163_PI429347424	0.991749	0.999833	FALSE
GO:0005875//microtubule associated complex	56	6	CUST_17442_PI429347424;CUST_22449_PI429347424;CUST_22961_PI429347424;CUST_27381_PI429347424;CUST_43163_PI429347424;CUST_8845_PI429347424	CUST_17442_PI429347424;CUST_22449_PI429347424;CUST_22961_PI429347424;CUST_27381_PI429347424;CUST_43163_PI429347424;CUST_8845_PI429347424	0.992465	0.999833	FALSE
GO:0005840//ribosome	29	2	CUST_12138_PI429347424;CUST_40429_PI429347424	CUST_12138_PI429347424;CUST_40429_PI429347424	0.99389	0.999833	FALSE
GO:0000139//Golgi membrane	31	2	CUST_16894_PI429347424;CUST_22800_PI429347424	CUST_16894_PI429347424;CUST_22800_PI429347424	0.996102	0.999833	FALSE
GO:0044424//intracellular part	1703	355	CUST_10030_PI429347424;CUST_10046_PI429347424;CUST_10068_PI429347424;CUST_10141_PI429347424;CUST_10243_PI429347424;CUST_10356_PI429347424;CUST_10391_PI429347424;CUST_1124_PI429347424;CUST_11941_PI429347424;CUST_11951_PI429347424;CUST_12022_PI429347424;CUST_12107_PI429347424;CUST_12138_PI429347424;CUST_12145_PI429347424;CUST_12183_PI429347424;CUST_12297_PI429347424;CUST_1252_PI429347424;CUST_1310_…	CUST_10030_PI429347424;CUST_10046_PI429347424;CUST_10068_PI429347424;CUST_10141_PI429347424;CUST_10243_PI429347424;CUST_10356_PI429347424;CUST_10391_PI429347424;CUST_1124_PI429347424;CUST_11941_PI429347424;CUST_11951_PI429347424;CUST_12022_PI429347424;CUST_12107_PI429347424;CUST_12138_PI429347424;CUST_12145_PI429347424;CUST_12183_PI429347424;CUST_12297_PI429347424;CUST_1252_PI429347424;CUST_1310_…	0.996595	0.999833	FALSE
GO:0015630//microtubule cytoskeleton	128	16	CUST_11951_PI429347424;CUST_17442_PI429347424;CUST_17484_PI429347424;CUST_19884_PI429347424;CUST_20408_PI429347424;CUST_22449_PI429347424;CUST_22618_PI429347424;CUST_22961_PI429347424;CUST_24289_PI429347424;CUST_27381_PI429347424;CUST_27481_PI429347424;CUST_40081_PI429347424;CUST_43163_PI429347424;CUST_50198_PI429347424;CUST_6446_PI429347424;CUST_8845_PI429347424	CUST_11951_PI429347424;CUST_17442_PI429347424;CUST_17484_PI429347424;CUST_19884_PI429347424;CUST_20408_PI429347424;CUST_22449_PI429347424;CUST_22618_PI429347424;CUST_22961_PI429347424;CUST_24289_PI429347424;CUST_27381_PI429347424;CUST_27481_PI429347424;CUST_40081_PI429347424;CUST_43163_PI429347424;CUST_50198_PI429347424;CUST_6446_PI429347424;CUST_8845_PI429347424	0.998652	0.999833	FALSE
GO:0030286//dynein complex	36	2	CUST_27381_PI429347424;CUST_43163_PI429347424	CUST_27381_PI429347424;CUST_43163_PI429347424	0.998753	0.999833	FALSE
GO:0044444//cytoplasmic part	804	147	CUST_10030_PI429347424;CUST_10046_PI429347424;CUST_10141_PI429347424;CUST_10243_PI429347424;CUST_10391_PI429347424;CUST_11941_PI429347424;CUST_12022_PI429347424;CUST_12138_PI429347424;CUST_1322_PI429347424;CUST_1346_PI429347424;CUST_1444_PI429347424;CUST_1447_PI429347424;CUST_1537_PI429347424;CUST_16663_PI429347424;CUST_16894_PI429347424;CUST_16956_PI429347424;CUST_17027_PI429347424;CUST_17202_PI…	CUST_10030_PI429347424;CUST_10046_PI429347424;CUST_10141_PI429347424;CUST_10243_PI429347424;CUST_10391_PI429347424;CUST_11941_PI429347424;CUST_12022_PI429347424;CUST_12138_PI429347424;CUST_1322_PI429347424;CUST_1346_PI429347424;CUST_1444_PI429347424;CUST_1447_PI429347424;CUST_1537_PI429347424;CUST_16663_PI429347424;CUST_16894_PI429347424;CUST_16956_PI429347424;CUST_17027_PI429347424;CUST_17202_PI…	0.999687	0.999833	FALSE
GO:0005622//intracellular	1769	364	CUST_10030_PI429347424;CUST_10046_PI429347424;CUST_10068_PI429347424;CUST_10141_PI429347424;CUST_10234_PI429347424;CUST_10243_PI429347424;CUST_10356_PI429347424;CUST_10391_PI429347424;CUST_1124_PI429347424;CUST_11941_PI429347424;CUST_11951_PI429347424;CUST_12022_PI429347424;CUST_12107_PI429347424;CUST_12138_PI429347424;CUST_12145_PI429347424;CUST_12183_PI429347424;CUST_12297_PI429347424;CUST_1242…	CUST_10030_PI429347424;CUST_10046_PI429347424;CUST_10068_PI429347424;CUST_10141_PI429347424;CUST_10234_PI429347424;CUST_10243_PI429347424;CUST_10356_PI429347424;CUST_10391_PI429347424;CUST_1124_PI429347424;CUST_11941_PI429347424;CUST_11951_PI429347424;CUST_12022_PI429347424;CUST_12107_PI429347424;CUST_12138_PI429347424;CUST_12145_PI429347424;CUST_12183_PI429347424;CUST_12297_PI429347424;CUST_1242…	0.999726	0.999833	FALSE
GO:0005737//cytoplasm	1144	219	CUST_10030_PI429347424;CUST_10046_PI429347424;CUST_10141_PI429347424;CUST_10243_PI429347424;CUST_10356_PI429347424;CUST_10391_PI429347424;CUST_11941_PI429347424;CUST_12022_PI429347424;CUST_12107_PI429347424;CUST_12138_PI429347424;CUST_12297_PI429347424;CUST_1310_PI429347424;CUST_1322_PI429347424;CUST_1346_PI429347424;CUST_1444_PI429347424;CUST_1447_PI429347424;CUST_1537_PI429347424;CUST_16663_PI4…	CUST_10030_PI429347424;CUST_10046_PI429347424;CUST_10141_PI429347424;CUST_10243_PI429347424;CUST_10356_PI429347424;CUST_10391_PI429347424;CUST_11941_PI429347424;CUST_12022_PI429347424;CUST_12107_PI429347424;CUST_12138_PI429347424;CUST_12297_PI429347424;CUST_1310_PI429347424;CUST_1322_PI429347424;CUST_1346_PI429347424;CUST_1444_PI429347424;CUST_1447_PI429347424;CUST_1537_PI429347424;CUST_16663_PI4…	0.999833	0.999833	FALSE

## Sheet: Ustage_vs_Dstage
Names	Genes_In_Term	DEG	Input_gene	Gene_Symbol	P_value	Q_value	Significant
Total	2308	536	-	-	-	-	-
GO:0005911//cell-cell junction	18	10	CUST_19004_PI429347424;CUST_22551_PI429347424;CUST_22768_PI429347424;CUST_24796_PI429347424;CUST_37702_PI429347424;CUST_38901_PI429347424;CUST_42693_PI429347424;CUST_50293_PI429347424;CUST_56215_PI429347424;CUST_56559_PI429347424	CUST_19004_PI429347424;CUST_22551_PI429347424;CUST_22768_PI429347424;CUST_24796_PI429347424;CUST_37702_PI429347424;CUST_38901_PI429347424;CUST_42693_PI429347424;CUST_50293_PI429347424;CUST_56215_PI429347424;CUST_56559_PI429347424	0.00293679	0.411528	FALSE
GO:0005913//cell-cell adherens junction	6	5	CUST_22551_PI429347424;CUST_22768_PI429347424;CUST_38901_PI429347424;CUST_50293_PI429347424;CUST_56215_PI429347424	CUST_22551_PI429347424;CUST_22768_PI429347424;CUST_38901_PI429347424;CUST_50293_PI429347424;CUST_56215_PI429347424	0.00322767	0.411528	FALSE
GO:0005667//transcription factor complex	26	12	CUST_1531_PI429347424;CUST_22429_PI429347424;CUST_24795_PI429347424;CUST_24938_PI429347424;CUST_28299_PI429347424;CUST_28316_PI429347424;CUST_29547_PI429347424;CUST_3217_PI429347424;CUST_37747_PI429347424;CUST_46632_PI429347424;CUST_56227_PI429347424;CUST_9291_PI429347424	CUST_1531_PI429347424;CUST_22429_PI429347424;CUST_24795_PI429347424;CUST_24938_PI429347424;CUST_28299_PI429347424;CUST_28316_PI429347424;CUST_29547_PI429347424;CUST_3217_PI429347424;CUST_37747_PI429347424;CUST_46632_PI429347424;CUST_56227_PI429347424;CUST_9291_PI429347424	0.00815382	0.678472	FALSE
GO:0005875//microtubule associated complex	56	21	CUST_10018_PI429347424;CUST_1011_PI429347424;CUST_12326_PI429347424;CUST_17234_PI429347424;CUST_22961_PI429347424;CUST_2378_PI429347424;CUST_2381_PI429347424;CUST_23995_PI429347424;CUST_2423_PI429347424;CUST_27163_PI429347424;CUST_27382_PI429347424;CUST_2966_PI429347424;CUST_36499_PI429347424;CUST_42337_PI429347424;CUST_46524_PI429347424;CUST_50473_PI429347424;CUST_5731_PI429347424;CUST_5823_PI42…	CUST_10018_PI429347424;CUST_1011_PI429347424;CUST_12326_PI429347424;CUST_17234_PI429347424;CUST_22961_PI429347424;CUST_2378_PI429347424;CUST_2381_PI429347424;CUST_23995_PI429347424;CUST_2423_PI429347424;CUST_27163_PI429347424;CUST_27382_PI429347424;CUST_2966_PI429347424;CUST_36499_PI429347424;CUST_42337_PI429347424;CUST_46524_PI429347424;CUST_50473_PI429347424;CUST_5731_PI429347424;CUST_5823_PI42…	0.0106427	0.678472	FALSE
GO:0005669//transcription factor TFIID complex	8	5	CUST_24795_PI429347424;CUST_24938_PI429347424;CUST_28299_PI429347424;CUST_28316_PI429347424;CUST_3217_PI429347424	CUST_24795_PI429347424;CUST_24938_PI429347424;CUST_28299_PI429347424;CUST_28316_PI429347424;CUST_3217_PI429347424	0.0197526	0.956675	FALSE
GO:0030286//dynein complex	36	14	CUST_10018_PI429347424;CUST_1011_PI429347424;CUST_12326_PI429347424;CUST_23995_PI429347424;CUST_27382_PI429347424;CUST_2966_PI429347424;CUST_36499_PI429347424;CUST_42337_PI429347424;CUST_46524_PI429347424;CUST_50473_PI429347424;CUST_5731_PI429347424;CUST_5863_PI429347424;CUST_6550_PI429347424;CUST_6795_PI429347424	CUST_10018_PI429347424;CUST_1011_PI429347424;CUST_12326_PI429347424;CUST_23995_PI429347424;CUST_27382_PI429347424;CUST_2966_PI429347424;CUST_36499_PI429347424;CUST_42337_PI429347424;CUST_46524_PI429347424;CUST_50473_PI429347424;CUST_5731_PI429347424;CUST_5863_PI429347424;CUST_6550_PI429347424;CUST_6795_PI429347424	0.0247724	0.956675	FALSE
GO:0005858//axonemal dynein complex	18	8	CUST_10018_PI429347424;CUST_1011_PI429347424;CUST_12326_PI429347424;CUST_23995_PI429347424;CUST_42337_PI429347424;CUST_50473_PI429347424;CUST_6550_PI429347424;CUST_6795_PI429347424	CUST_10018_PI429347424;CUST_1011_PI429347424;CUST_12326_PI429347424;CUST_23995_PI429347424;CUST_42337_PI429347424;CUST_50473_PI429347424;CUST_6550_PI429347424;CUST_6795_PI429347424	0.0376539	0.956675	FALSE
GO:0005789//endoplasmic reticulum membrane	53	18	CUST_1441_PI429347424;CUST_1537_PI429347424;CUST_16601_PI429347424;CUST_17505_PI429347424;CUST_19679_PI429347424;CUST_20263_PI429347424;CUST_23846_PI429347424;CUST_28280_PI429347424;CUST_29222_PI429347424;CUST_38791_PI429347424;CUST_40336_PI429347424;CUST_40515_PI429347424;CUST_42718_PI429347424;CUST_43419_PI429347424;CUST_46209_PI429347424;CUST_46478_PI429347424;CUST_50438_PI429347424;CUST_56547…	CUST_1441_PI429347424;CUST_1537_PI429347424;CUST_16601_PI429347424;CUST_17505_PI429347424;CUST_19679_PI429347424;CUST_20263_PI429347424;CUST_23846_PI429347424;CUST_28280_PI429347424;CUST_29222_PI429347424;CUST_38791_PI429347424;CUST_40336_PI429347424;CUST_40515_PI429347424;CUST_42718_PI429347424;CUST_43419_PI429347424;CUST_46209_PI429347424;CUST_46478_PI429347424;CUST_50438_PI429347424;CUST_56547…	0.0478694	0.956675	FALSE
GO:0044447//axoneme part	19	8	CUST_10018_PI429347424;CUST_1011_PI429347424;CUST_12326_PI429347424;CUST_23995_PI429347424;CUST_42337_PI429347424;CUST_50473_PI429347424;CUST_6550_PI429347424;CUST_6795_PI429347424	CUST_10018_PI429347424;CUST_1011_PI429347424;CUST_12326_PI429347424;CUST_23995_PI429347424;CUST_42337_PI429347424;CUST_50473_PI429347424;CUST_6550_PI429347424;CUST_6795_PI429347424	0.0522305	0.956675	FALSE
GO:0005874//microtubule	54	18	CUST_10018_PI429347424;CUST_22813_PI429347424;CUST_22961_PI429347424;CUST_23995_PI429347424;CUST_2423_PI429347424;CUST_24289_PI429347424;CUST_24372_PI429347424;CUST_27382_PI429347424;CUST_27454_PI429347424;CUST_36336_PI429347424;CUST_36499_PI429347424;CUST_39078_PI429347424;CUST_42337_PI429347424;CUST_50473_PI429347424;CUST_5823_PI429347424;CUST_5863_PI429347424;CUST_6795_PI429347424;CUST_8986_PI…	CUST_10018_PI429347424;CUST_22813_PI429347424;CUST_22961_PI429347424;CUST_23995_PI429347424;CUST_2423_PI429347424;CUST_24289_PI429347424;CUST_24372_PI429347424;CUST_27382_PI429347424;CUST_27454_PI429347424;CUST_36336_PI429347424;CUST_36499_PI429347424;CUST_39078_PI429347424;CUST_42337_PI429347424;CUST_50473_PI429347424;CUST_5823_PI429347424;CUST_5863_PI429347424;CUST_6795_PI429347424;CUST_8986_PI…	0.0568817	0.956675	FALSE
GO:0030054//cell junction	58	19	CUST_19004_PI429347424;CUST_20263_PI429347424;CUST_22520_PI429347424;CUST_22551_PI429347424;CUST_22768_PI429347424;CUST_24183_PI429347424;CUST_24796_PI429347424;CUST_27545_PI429347424;CUST_37702_PI429347424;CUST_38797_PI429347424;CUST_38901_PI429347424;CUST_39117_PI429347424;CUST_39780_PI429347424;CUST_39810_PI429347424;CUST_42693_PI429347424;CUST_50293_PI429347424;CUST_56215_PI429347424;CUST_565…	CUST_19004_PI429347424;CUST_20263_PI429347424;CUST_22520_PI429347424;CUST_22551_PI429347424;CUST_22768_PI429347424;CUST_24183_PI429347424;CUST_24796_PI429347424;CUST_27545_PI429347424;CUST_37702_PI429347424;CUST_38797_PI429347424;CUST_38901_PI429347424;CUST_39117_PI429347424;CUST_39780_PI429347424;CUST_39810_PI429347424;CUST_42693_PI429347424;CUST_50293_PI429347424;CUST_56215_PI429347424;CUST_565…	0.0603522	0.956675	FALSE
GO:0042175//nuclear outer membrane-endoplasmic reticulum membrane network	56	18	CUST_1441_PI429347424;CUST_1537_PI429347424;CUST_16601_PI429347424;CUST_17505_PI429347424;CUST_19679_PI429347424;CUST_20263_PI429347424;CUST_23846_PI429347424;CUST_28280_PI429347424;CUST_29222_PI429347424;CUST_38791_PI429347424;CUST_40336_PI429347424;CUST_40515_PI429347424;CUST_42718_PI429347424;CUST_43419_PI429347424;CUST_46209_PI429347424;CUST_46478_PI429347424;CUST_50438_PI429347424;CUST_56547…	CUST_1441_PI429347424;CUST_1537_PI429347424;CUST_16601_PI429347424;CUST_17505_PI429347424;CUST_19679_PI429347424;CUST_20263_PI429347424;CUST_23846_PI429347424;CUST_28280_PI429347424;CUST_29222_PI429347424;CUST_38791_PI429347424;CUST_40336_PI429347424;CUST_40515_PI429347424;CUST_42718_PI429347424;CUST_43419_PI429347424;CUST_46209_PI429347424;CUST_46478_PI429347424;CUST_50438_PI429347424;CUST_56547…	0.0783033	0.956675	FALSE
GO:0000776//kinetochore	5	3	CUST_2378_PI429347424;CUST_2381_PI429347424;CUST_24673_PI429347424	CUST_2378_PI429347424;CUST_2381_PI429347424;CUST_24673_PI429347424	0.0854521	0.956675	FALSE
GO:0070160//occluding junction	5	3	CUST_22768_PI429347424;CUST_37702_PI429347424;CUST_38901_PI429347424	CUST_22768_PI429347424;CUST_37702_PI429347424;CUST_38901_PI429347424	0.0854521	0.956675	FALSE
GO:0000775//chromosome, centromeric region	8	4	CUST_10068_PI429347424;CUST_2378_PI429347424;CUST_2381_PI429347424;CUST_24673_PI429347424	CUST_10068_PI429347424;CUST_2378_PI429347424;CUST_2381_PI429347424;CUST_24673_PI429347424	0.0903285	0.956675	FALSE
GO:0016323//basolateral plasma membrane	18	7	CUST_20263_PI429347424;CUST_2306_PI429347424;CUST_24349_PI429347424;CUST_36598_PI429347424;CUST_38837_PI429347424;CUST_40118_PI429347424;CUST_50355_PI429347424	CUST_20263_PI429347424;CUST_2306_PI429347424;CUST_24349_PI429347424;CUST_36598_PI429347424;CUST_38837_PI429347424;CUST_40118_PI429347424;CUST_50355_PI429347424	0.100755	0.956675	FALSE
GO:0005930//axoneme	25	9	CUST_10018_PI429347424;CUST_1011_PI429347424;CUST_12326_PI429347424;CUST_17484_PI429347424;CUST_23995_PI429347424;CUST_42337_PI429347424;CUST_50473_PI429347424;CUST_6550_PI429347424;CUST_6795_PI429347424	CUST_10018_PI429347424;CUST_1011_PI429347424;CUST_12326_PI429347424;CUST_17484_PI429347424;CUST_23995_PI429347424;CUST_42337_PI429347424;CUST_50473_PI429347424;CUST_6550_PI429347424;CUST_6795_PI429347424	0.103099	0.956675	FALSE
GO:0044421//extracellular region part	58	18	CUST_10215_PI429347424;CUST_19984_PI429347424;CUST_22444_PI429347424;CUST_27198_PI429347424;CUST_29326_PI429347424;CUST_39117_PI429347424;CUST_39780_PI429347424;CUST_39820_PI429347424;CUST_39821_PI429347424;CUST_39968_PI429347424;CUST_42685_PI429347424;CUST_43142_PI429347424;CUST_56427_PI429347424;CUST_5663_PI429347424;CUST_6546_PI429347424;CUST_6939_PI429347424;CUST_8462_PI429347424;CUST_8526_PI…	CUST_10215_PI429347424;CUST_19984_PI429347424;CUST_22444_PI429347424;CUST_27198_PI429347424;CUST_29326_PI429347424;CUST_39117_PI429347424;CUST_39780_PI429347424;CUST_39820_PI429347424;CUST_39821_PI429347424;CUST_39968_PI429347424;CUST_42685_PI429347424;CUST_43142_PI429347424;CUST_56427_PI429347424;CUST_5663_PI429347424;CUST_6546_PI429347424;CUST_6939_PI429347424;CUST_8462_PI429347424;CUST_8526_PI…	0.104483	0.956675	FALSE
GO:0015630//microtubule cytoskeleton	128	36	CUST_10018_PI429347424;CUST_1011_PI429347424;CUST_12326_PI429347424;CUST_17234_PI429347424;CUST_17484_PI429347424;CUST_20408_PI429347424;CUST_22618_PI429347424;CUST_22813_PI429347424;CUST_22961_PI429347424;CUST_2378_PI429347424;CUST_2381_PI429347424;CUST_23995_PI429347424;CUST_2423_PI429347424;CUST_24289_PI429347424;CUST_24372_PI429347424;CUST_27163_PI429347424;CUST_27382_PI429347424;CUST_27454_P…	CUST_10018_PI429347424;CUST_1011_PI429347424;CUST_12326_PI429347424;CUST_17234_PI429347424;CUST_17484_PI429347424;CUST_20408_PI429347424;CUST_22618_PI429347424;CUST_22813_PI429347424;CUST_22961_PI429347424;CUST_2378_PI429347424;CUST_2381_PI429347424;CUST_23995_PI429347424;CUST_2423_PI429347424;CUST_24289_PI429347424;CUST_24372_PI429347424;CUST_27163_PI429347424;CUST_27382_PI429347424;CUST_27454_P…	0.108303	0.956675	FALSE
GO:0019717//synaptosome	12	5	CUST_2074_PI429347424;CUST_38837_PI429347424;CUST_39959_PI429347424;CUST_42650_PI429347424;CUST_50494_PI429347424	CUST_2074_PI429347424;CUST_38837_PI429347424;CUST_39959_PI429347424;CUST_42650_PI429347424;CUST_50494_PI429347424	0.122622	0.956675	FALSE
GO:0000323//lytic vacuole	30	10	CUST_10192_PI429347424;CUST_12022_PI429347424;CUST_1216_PI429347424;CUST_22507_PI429347424;CUST_23198_PI429347424;CUST_24538_PI429347424;CUST_40336_PI429347424;CUST_42451_PI429347424;CUST_50446_PI429347424;CUST_9043_PI429347424	CUST_10192_PI429347424;CUST_12022_PI429347424;CUST_1216_PI429347424;CUST_22507_PI429347424;CUST_23198_PI429347424;CUST_24538_PI429347424;CUST_40336_PI429347424;CUST_42451_PI429347424;CUST_50446_PI429347424;CUST_9043_PI429347424	0.136166	0.956675	FALSE
GO:0005764//lysosome	30	10	CUST_10192_PI429347424;CUST_12022_PI429347424;CUST_1216_PI429347424;CUST_22507_PI429347424;CUST_23198_PI429347424;CUST_24538_PI429347424;CUST_40336_PI429347424;CUST_42451_PI429347424;CUST_50446_PI429347424;CUST_9043_PI429347424	CUST_10192_PI429347424;CUST_12022_PI429347424;CUST_1216_PI429347424;CUST_22507_PI429347424;CUST_23198_PI429347424;CUST_24538_PI429347424;CUST_40336_PI429347424;CUST_42451_PI429347424;CUST_50446_PI429347424;CUST_9043_PI429347424	0.136166	0.956675	FALSE
GO:0044432//endoplasmic reticulum part	64	19	CUST_1177_PI429347424;CUST_1441_PI429347424;CUST_1537_PI429347424;CUST_16601_PI429347424;CUST_17505_PI429347424;CUST_19679_PI429347424;CUST_20263_PI429347424;CUST_23846_PI429347424;CUST_28280_PI429347424;CUST_29222_PI429347424;CUST_38791_PI429347424;CUST_40336_PI429347424;CUST_40515_PI429347424;CUST_42718_PI429347424;CUST_43419_PI429347424;CUST_46209_PI429347424;CUST_46478_PI429347424;CUST_50438_…	CUST_1177_PI429347424;CUST_1441_PI429347424;CUST_1537_PI429347424;CUST_16601_PI429347424;CUST_17505_PI429347424;CUST_19679_PI429347424;CUST_20263_PI429347424;CUST_23846_PI429347424;CUST_28280_PI429347424;CUST_29222_PI429347424;CUST_38791_PI429347424;CUST_40336_PI429347424;CUST_40515_PI429347424;CUST_42718_PI429347424;CUST_43419_PI429347424;CUST_46209_PI429347424;CUST_46478_PI429347424;CUST_50438_…	0.138171	0.956675	FALSE
GO:0031224//intrinsic to membrane	273	71	CUST_10074_PI429347424;CUST_10314_PI429347424;CUST_1170_PI429347424;CUST_1447_PI429347424;CUST_16467_PI429347424;CUST_16601_PI429347424;CUST_17422_PI429347424;CUST_17505_PI429347424;CUST_18780_PI429347424;CUST_19667_PI429347424;CUST_19782_PI429347424;CUST_19792_PI429347424;CUST_19837_PI429347424;CUST_20097_PI429347424;CUST_20263_PI429347424;CUST_20366_PI429347424;CUST_20411_PI429347424;CUST_20549…	CUST_10074_PI429347424;CUST_10314_PI429347424;CUST_1170_PI429347424;CUST_1447_PI429347424;CUST_16467_PI429347424;CUST_16601_PI429347424;CUST_17422_PI429347424;CUST_17505_PI429347424;CUST_18780_PI429347424;CUST_19667_PI429347424;CUST_19782_PI429347424;CUST_19792_PI429347424;CUST_19837_PI429347424;CUST_20097_PI429347424;CUST_20263_PI429347424;CUST_20366_PI429347424;CUST_20411_PI429347424;CUST_20549…	0.139587	0.956675	FALSE
GO:0000794//condensed nuclear chromosome	6	3	CUST_10068_PI429347424;CUST_10429_PI429347424;CUST_23663_PI429347424	CUST_10068_PI429347424;CUST_10429_PI429347424;CUST_23663_PI429347424	0.142092	0.956675	FALSE
GO:0043296//apical junction complex	6	3	CUST_22768_PI429347424;CUST_37702_PI429347424;CUST_38901_PI429347424	CUST_22768_PI429347424;CUST_37702_PI429347424;CUST_38901_PI429347424	0.142092	0.956675	FALSE
GO:0016021//integral to membrane	266	69	CUST_10074_PI429347424;CUST_10314_PI429347424;CUST_1170_PI429347424;CUST_1447_PI429347424;CUST_16467_PI429347424;CUST_16601_PI429347424;CUST_17422_PI429347424;CUST_17505_PI429347424;CUST_18780_PI429347424;CUST_19667_PI429347424;CUST_19782_PI429347424;CUST_19792_PI429347424;CUST_19837_PI429347424;CUST_20097_PI429347424;CUST_20263_PI429347424;CUST_20366_PI429347424;CUST_20411_PI429347424;CUST_20549…	CUST_10074_PI429347424;CUST_10314_PI429347424;CUST_1170_PI429347424;CUST_1447_PI429347424;CUST_16467_PI429347424;CUST_16601_PI429347424;CUST_17422_PI429347424;CUST_17505_PI429347424;CUST_18780_PI429347424;CUST_19667_PI429347424;CUST_19782_PI429347424;CUST_19792_PI429347424;CUST_19837_PI429347424;CUST_20097_PI429347424;CUST_20263_PI429347424;CUST_20366_PI429347424;CUST_20411_PI429347424;CUST_20549…	0.149727	0.956675	FALSE
GO:0005615//extracellular space	27	9	CUST_27198_PI429347424;CUST_29326_PI429347424;CUST_39820_PI429347424;CUST_39821_PI429347424;CUST_43142_PI429347424;CUST_5663_PI429347424;CUST_6546_PI429347424;CUST_8462_PI429347424;CUST_8526_PI429347424	CUST_27198_PI429347424;CUST_29326_PI429347424;CUST_39820_PI429347424;CUST_39821_PI429347424;CUST_43142_PI429347424;CUST_5663_PI429347424;CUST_6546_PI429347424;CUST_8462_PI429347424;CUST_8526_PI429347424	0.153145	0.956675	FALSE
GO:0016591//DNA-directed RNA polymerase II, holoenzyme	20	7	CUST_24795_PI429347424;CUST_24938_PI429347424;CUST_28299_PI429347424;CUST_28316_PI429347424;CUST_29547_PI429347424;CUST_3217_PI429347424;CUST_6802_PI429347424	CUST_24795_PI429347424;CUST_24938_PI429347424;CUST_28299_PI429347424;CUST_28316_PI429347424;CUST_29547_PI429347424;CUST_3217_PI429347424;CUST_6802_PI429347424	0.16087	0.956675	FALSE
GO:0044451//nucleoplasm part	81	23	CUST_10429_PI429347424;CUST_12172_PI429347424;CUST_1531_PI429347424;CUST_1977_PI429347424;CUST_22429_PI429347424;CUST_23925_PI429347424;CUST_24795_PI429347424;CUST_24938_PI429347424;CUST_28299_PI429347424;CUST_28316_PI429347424;CUST_29547_PI429347424;CUST_3217_PI429347424;CUST_3438_PI429347424;CUST_37747_PI429347424;CUST_43187_PI429347424;CUST_46632_PI429347424;CUST_50436_PI429347424;CUST_56227_P…	CUST_10429_PI429347424;CUST_12172_PI429347424;CUST_1531_PI429347424;CUST_1977_PI429347424;CUST_22429_PI429347424;CUST_23925_PI429347424;CUST_24795_PI429347424;CUST_24938_PI429347424;CUST_28299_PI429347424;CUST_28316_PI429347424;CUST_29547_PI429347424;CUST_3217_PI429347424;CUST_3438_PI429347424;CUST_37747_PI429347424;CUST_43187_PI429347424;CUST_46632_PI429347424;CUST_50436_PI429347424;CUST_56227_P…	0.161233	0.956675	FALSE
GO:0005856//cytoskeleton	210	55	CUST_10018_PI429347424;CUST_1011_PI429347424;CUST_10429_PI429347424;CUST_12022_PI429347424;CUST_12326_PI429347424;CUST_17234_PI429347424;CUST_17484_PI429347424;CUST_19004_PI429347424;CUST_19667_PI429347424;CUST_19779_PI429347424;CUST_20075_PI429347424;CUST_20408_PI429347424;CUST_22618_PI429347424;CUST_22813_PI429347424;CUST_22961_PI429347424;CUST_2378_PI429347424;CUST_2381_PI429347424;CUST_23995_…	CUST_10018_PI429347424;CUST_1011_PI429347424;CUST_10429_PI429347424;CUST_12022_PI429347424;CUST_12326_PI429347424;CUST_17234_PI429347424;CUST_17484_PI429347424;CUST_19004_PI429347424;CUST_19667_PI429347424;CUST_19779_PI429347424;CUST_20075_PI429347424;CUST_20408_PI429347424;CUST_22618_PI429347424;CUST_22813_PI429347424;CUST_22961_PI429347424;CUST_2378_PI429347424;CUST_2381_PI429347424;CUST_23995_…	0.162828	0.956675	FALSE
GO:0045121//membrane raft	10	4	CUST_2074_PI429347424;CUST_22819_PI429347424;CUST_2302_PI429347424;CUST_27545_PI429347424	CUST_2074_PI429347424;CUST_22819_PI429347424;CUST_2302_PI429347424;CUST_27545_PI429347424	0.183766	0.956675	FALSE
GO:0044430//cytoskeletal part	151	40	CUST_10018_PI429347424;CUST_1011_PI429347424;CUST_12326_PI429347424;CUST_17234_PI429347424;CUST_17484_PI429347424;CUST_20408_PI429347424;CUST_22618_PI429347424;CUST_22813_PI429347424;CUST_22961_PI429347424;CUST_2378_PI429347424;CUST_2381_PI429347424;CUST_23995_PI429347424;CUST_2423_PI429347424;CUST_24289_PI429347424;CUST_24372_PI429347424;CUST_27163_PI429347424;CUST_27382_PI429347424;CUST_27454_P…	CUST_10018_PI429347424;CUST_1011_PI429347424;CUST_12326_PI429347424;CUST_17234_PI429347424;CUST_17484_PI429347424;CUST_20408_PI429347424;CUST_22618_PI429347424;CUST_22813_PI429347424;CUST_22961_PI429347424;CUST_2378_PI429347424;CUST_2381_PI429347424;CUST_23995_PI429347424;CUST_2423_PI429347424;CUST_24289_PI429347424;CUST_24372_PI429347424;CUST_27163_PI429347424;CUST_27382_PI429347424;CUST_27454_P…	0.187501	0.956675	FALSE
GO:0043292//contractile fiber	32	10	CUST_23416_PI429347424;CUST_23663_PI429347424;CUST_2419_PI429347424;CUST_27545_PI429347424;CUST_28189_PI429347424;CUST_28387_PI429347424;CUST_50164_PI429347424;CUST_56215_PI429347424;CUST_9131_PI429347424;CUST_9285_PI429347424	CUST_23416_PI429347424;CUST_23663_PI429347424;CUST_2419_PI429347424;CUST_27545_PI429347424;CUST_28189_PI429347424;CUST_28387_PI429347424;CUST_50164_PI429347424;CUST_56215_PI429347424;CUST_9131_PI429347424;CUST_9285_PI429347424	0.189008	0.956675	FALSE
GO:0044425//membrane part	412	103	CUST_10074_PI429347424;CUST_10314_PI429347424;CUST_1170_PI429347424;CUST_1441_PI429347424;CUST_1447_PI429347424;CUST_1537_PI429347424;CUST_16467_PI429347424;CUST_16601_PI429347424;CUST_17397_PI429347424;CUST_17422_PI429347424;CUST_17505_PI429347424;CUST_18780_PI429347424;CUST_19660_PI429347424;CUST_19667_PI429347424;CUST_19679_PI429347424;CUST_19782_PI429347424;CUST_19792_PI429347424;CUST_19837_P…	CUST_10074_PI429347424;CUST_10314_PI429347424;CUST_1170_PI429347424;CUST_1441_PI429347424;CUST_1447_PI429347424;CUST_1537_PI429347424;CUST_16467_PI429347424;CUST_16601_PI429347424;CUST_17397_PI429347424;CUST_17422_PI429347424;CUST_17505_PI429347424;CUST_18780_PI429347424;CUST_19660_PI429347424;CUST_19667_PI429347424;CUST_19679_PI429347424;CUST_19782_PI429347424;CUST_19792_PI429347424;CUST_19837_P…	0.189568	0.956675	FALSE
GO:0031988//membrane-bounded vesicle	75	21	CUST_10192_PI429347424;CUST_10215_PI429347424;CUST_12022_PI429347424;CUST_18959_PI429347424;CUST_19667_PI429347424;CUST_20549_PI429347424;CUST_22507_PI429347424;CUST_23504_PI429347424;CUST_24107_PI429347424;CUST_24576_PI429347424;CUST_24709_PI429347424;CUST_28437_PI429347424;CUST_29072_PI429347424;CUST_39820_PI429347424;CUST_39821_PI429347424;CUST_40336_PI429347424;CUST_43142_PI429347424;CUST_432…	CUST_10192_PI429347424;CUST_10215_PI429347424;CUST_12022_PI429347424;CUST_18959_PI429347424;CUST_19667_PI429347424;CUST_20549_PI429347424;CUST_22507_PI429347424;CUST_23504_PI429347424;CUST_24107_PI429347424;CUST_24576_PI429347424;CUST_24709_PI429347424;CUST_28437_PI429347424;CUST_29072_PI429347424;CUST_39820_PI429347424;CUST_39821_PI429347424;CUST_40336_PI429347424;CUST_43142_PI429347424;CUST_432…	0.193979	0.956675	FALSE
GO:0034708//methyltransferase complex	7	3	CUST_3438_PI429347424;CUST_5897_PI429347424;CUST_8707_PI429347424	CUST_3438_PI429347424;CUST_5897_PI429347424;CUST_8707_PI429347424	0.207381	0.956675	FALSE
GO:0035097//histone methyltransferase complex	7	3	CUST_3438_PI429347424;CUST_5897_PI429347424;CUST_8707_PI429347424	CUST_3438_PI429347424;CUST_5897_PI429347424;CUST_8707_PI429347424	0.207381	0.956675	FALSE
GO:0042599//lamellar body	7	3	CUST_39820_PI429347424;CUST_39821_PI429347424;CUST_43142_PI429347424	CUST_39820_PI429347424;CUST_39821_PI429347424;CUST_43142_PI429347424	0.207381	0.956675	FALSE
GO:0005813//centrosome	29	9	CUST_17484_PI429347424;CUST_20408_PI429347424;CUST_22813_PI429347424;CUST_2378_PI429347424;CUST_2381_PI429347424;CUST_24372_PI429347424;CUST_42650_PI429347424;CUST_50165_PI429347424;CUST_6446_PI429347424	CUST_17484_PI429347424;CUST_20408_PI429347424;CUST_22813_PI429347424;CUST_2378_PI429347424;CUST_2381_PI429347424;CUST_24372_PI429347424;CUST_42650_PI429347424;CUST_50165_PI429347424;CUST_6446_PI429347424	0.212904	0.956675	FALSE
GO:0005576//extracellular region	80	22	CUST_10215_PI429347424;CUST_19984_PI429347424;CUST_22444_PI429347424;CUST_24113_PI429347424;CUST_27120_PI429347424;CUST_27198_PI429347424;CUST_29326_PI429347424;CUST_37870_PI429347424;CUST_39117_PI429347424;CUST_39780_PI429347424;CUST_39820_PI429347424;CUST_39821_PI429347424;CUST_39968_PI429347424;CUST_42685_PI429347424;CUST_43142_PI429347424;CUST_50616_PI429347424;CUST_56427_PI429347424;CUST_566…	CUST_10215_PI429347424;CUST_19984_PI429347424;CUST_22444_PI429347424;CUST_24113_PI429347424;CUST_27120_PI429347424;CUST_27198_PI429347424;CUST_29326_PI429347424;CUST_37870_PI429347424;CUST_39117_PI429347424;CUST_39780_PI429347424;CUST_39820_PI429347424;CUST_39821_PI429347424;CUST_39968_PI429347424;CUST_42685_PI429347424;CUST_43142_PI429347424;CUST_50616_PI429347424;CUST_56427_PI429347424;CUST_566…	0.213089	0.956675	FALSE
GO:0030141//secretory granule	18	6	CUST_12022_PI429347424;CUST_22507_PI429347424;CUST_23504_PI429347424;CUST_39820_PI429347424;CUST_39821_PI429347424;CUST_43142_PI429347424	CUST_12022_PI429347424;CUST_22507_PI429347424;CUST_23504_PI429347424;CUST_39820_PI429347424;CUST_39821_PI429347424;CUST_43142_PI429347424	0.223058	0.956675	FALSE
GO:0045177//apical part of cell	18	6	CUST_22768_PI429347424;CUST_24709_PI429347424;CUST_36598_PI429347424;CUST_40336_PI429347424;CUST_50355_PI429347424;CUST_56433_PI429347424	CUST_22768_PI429347424;CUST_24709_PI429347424;CUST_36598_PI429347424;CUST_40336_PI429347424;CUST_50355_PI429347424;CUST_56433_PI429347424	0.223058	0.956675	FALSE
GO:0016023//cytoplasmic membrane-bounded vesicle	69	19	CUST_10192_PI429347424;CUST_10215_PI429347424;CUST_12022_PI429347424;CUST_18959_PI429347424;CUST_19667_PI429347424;CUST_20549_PI429347424;CUST_22507_PI429347424;CUST_23504_PI429347424;CUST_24107_PI429347424;CUST_24576_PI429347424;CUST_24709_PI429347424;CUST_28437_PI429347424;CUST_39820_PI429347424;CUST_39821_PI429347424;CUST_40336_PI429347424;CUST_43142_PI429347424;CUST_43239_PI429347424;CUST_562…	CUST_10192_PI429347424;CUST_10215_PI429347424;CUST_12022_PI429347424;CUST_18959_PI429347424;CUST_19667_PI429347424;CUST_20549_PI429347424;CUST_22507_PI429347424;CUST_23504_PI429347424;CUST_24107_PI429347424;CUST_24576_PI429347424;CUST_24709_PI429347424;CUST_28437_PI429347424;CUST_39820_PI429347424;CUST_39821_PI429347424;CUST_40336_PI429347424;CUST_43142_PI429347424;CUST_43239_PI429347424;CUST_562…	0.23321	0.956675	FALSE
GO:0005604//basement membrane	11	4	CUST_19984_PI429347424;CUST_22444_PI429347424;CUST_39117_PI429347424;CUST_39780_PI429347424	CUST_19984_PI429347424;CUST_22444_PI429347424;CUST_39117_PI429347424;CUST_39780_PI429347424	0.238699	0.956675	FALSE
GO:0031672//A band	11	4	CUST_23416_PI429347424;CUST_23663_PI429347424;CUST_28189_PI429347424;CUST_50164_PI429347424	CUST_23416_PI429347424;CUST_23663_PI429347424;CUST_28189_PI429347424;CUST_50164_PI429347424	0.238699	0.956675	FALSE
GO:0030016//myofibril	30	9	CUST_23416_PI429347424;CUST_23663_PI429347424;CUST_2419_PI429347424;CUST_27545_PI429347424;CUST_28189_PI429347424;CUST_50164_PI429347424;CUST_56215_PI429347424;CUST_9131_PI429347424;CUST_9285_PI429347424	CUST_23416_PI429347424;CUST_23663_PI429347424;CUST_2419_PI429347424;CUST_27545_PI429347424;CUST_28189_PI429347424;CUST_50164_PI429347424;CUST_56215_PI429347424;CUST_9131_PI429347424;CUST_9285_PI429347424	0.245792	0.956675	FALSE
GO:0044449//contractile fiber part	30	9	CUST_23416_PI429347424;CUST_23663_PI429347424;CUST_2419_PI429347424;CUST_27545_PI429347424;CUST_28189_PI429347424;CUST_28387_PI429347424;CUST_50164_PI429347424;CUST_56215_PI429347424;CUST_9285_PI429347424	CUST_23416_PI429347424;CUST_23663_PI429347424;CUST_2419_PI429347424;CUST_27545_PI429347424;CUST_28189_PI429347424;CUST_28387_PI429347424;CUST_50164_PI429347424;CUST_56215_PI429347424;CUST_9285_PI429347424	0.245792	0.956675	FALSE
GO:0043227//membrane-bounded organelle	1144	273	CUST_10018_PI429347424;CUST_10068_PI429347424;CUST_1011_PI429347424;CUST_10192_PI429347424;CUST_10215_PI429347424;CUST_10243_PI429347424;CUST_10429_PI429347424;CUST_1128_PI429347424;CUST_1177_PI429347424;CUST_12011_PI429347424;CUST_12022_PI429347424;CUST_1216_PI429347424;CUST_12172_PI429347424;CUST_12216_PI429347424;CUST_12238_PI429347424;CUST_12305_PI429347424;CUST_12326_PI429347424;CUST_1246_PI…	CUST_10018_PI429347424;CUST_10068_PI429347424;CUST_1011_PI429347424;CUST_10192_PI429347424;CUST_10215_PI429347424;CUST_10243_PI429347424;CUST_10429_PI429347424;CUST_1128_PI429347424;CUST_1177_PI429347424;CUST_12011_PI429347424;CUST_12022_PI429347424;CUST_1216_PI429347424;CUST_12172_PI429347424;CUST_12216_PI429347424;CUST_12238_PI429347424;CUST_12305_PI429347424;CUST_12326_PI429347424;CUST_1246_PI…	0.250585	0.956675	FALSE
GO:0005773//vacuole	38	11	CUST_10192_PI429347424;CUST_12022_PI429347424;CUST_1216_PI429347424;CUST_22507_PI429347424;CUST_23198_PI429347424;CUST_23504_PI429347424;CUST_24538_PI429347424;CUST_40336_PI429347424;CUST_42451_PI429347424;CUST_50446_PI429347424;CUST_9043_PI429347424	CUST_10192_PI429347424;CUST_12022_PI429347424;CUST_1216_PI429347424;CUST_22507_PI429347424;CUST_23198_PI429347424;CUST_23504_PI429347424;CUST_24538_PI429347424;CUST_40336_PI429347424;CUST_42451_PI429347424;CUST_50446_PI429347424;CUST_9043_PI429347424	0.252107	0.956675	FALSE
GO:0005768//endosome	42	12	CUST_1528_PI429347424;CUST_2302_PI429347424;CUST_23198_PI429347424;CUST_27198_PI429347424;CUST_40336_PI429347424;CUST_42451_PI429347424;CUST_42650_PI429347424;CUST_50446_PI429347424;CUST_56432_PI429347424;CUST_5824_PI429347424;CUST_826_PI429347424;CUST_8732_PI429347424	CUST_1528_PI429347424;CUST_2302_PI429347424;CUST_23198_PI429347424;CUST_27198_PI429347424;CUST_40336_PI429347424;CUST_42451_PI429347424;CUST_42650_PI429347424;CUST_50446_PI429347424;CUST_56432_PI429347424;CUST_5824_PI429347424;CUST_826_PI429347424;CUST_8732_PI429347424	0.253931	0.956675	FALSE
GO:0044459//plasma membrane part	119	31	CUST_17505_PI429347424;CUST_20002_PI429347424;CUST_20034_PI429347424;CUST_20263_PI429347424;CUST_22315_PI429347424;CUST_22768_PI429347424;CUST_22819_PI429347424;CUST_2292_PI429347424;CUST_2306_PI429347424;CUST_24183_PI429347424;CUST_2423_PI429347424;CUST_24349_PI429347424;CUST_27120_PI429347424;CUST_27198_PI429347424;CUST_27545_PI429347424;CUST_36561_PI429347424;CUST_36598_PI429347424;CUST_38002_…	CUST_17505_PI429347424;CUST_20002_PI429347424;CUST_20034_PI429347424;CUST_20263_PI429347424;CUST_22315_PI429347424;CUST_22768_PI429347424;CUST_22819_PI429347424;CUST_2292_PI429347424;CUST_2306_PI429347424;CUST_24183_PI429347424;CUST_2423_PI429347424;CUST_24349_PI429347424;CUST_27120_PI429347424;CUST_27198_PI429347424;CUST_27545_PI429347424;CUST_36561_PI429347424;CUST_36598_PI429347424;CUST_38002_…	0.258226	0.956675	FALSE
GO:0005912//adherens junction	23	7	CUST_19004_PI429347424;CUST_22551_PI429347424;CUST_22768_PI429347424;CUST_38901_PI429347424;CUST_50293_PI429347424;CUST_56215_PI429347424;CUST_56559_PI429347424	CUST_19004_PI429347424;CUST_22551_PI429347424;CUST_22768_PI429347424;CUST_38901_PI429347424;CUST_50293_PI429347424;CUST_56215_PI429347424;CUST_56559_PI429347424	0.273135	0.956675	FALSE
GO:0070161//anchoring junction	23	7	CUST_19004_PI429347424;CUST_22551_PI429347424;CUST_22768_PI429347424;CUST_38901_PI429347424;CUST_50293_PI429347424;CUST_56215_PI429347424;CUST_56559_PI429347424	CUST_19004_PI429347424;CUST_22551_PI429347424;CUST_22768_PI429347424;CUST_38901_PI429347424;CUST_50293_PI429347424;CUST_56215_PI429347424;CUST_56559_PI429347424	0.273135	0.956675	FALSE
GO:0043231//intracellular membrane-bounded organelle	1143	272	CUST_10018_PI429347424;CUST_10068_PI429347424;CUST_1011_PI429347424;CUST_10192_PI429347424;CUST_10215_PI429347424;CUST_10243_PI429347424;CUST_10429_PI429347424;CUST_1128_PI429347424;CUST_1177_PI429347424;CUST_12011_PI429347424;CUST_12022_PI429347424;CUST_1216_PI429347424;CUST_12172_PI429347424;CUST_12216_PI429347424;CUST_12238_PI429347424;CUST_12305_PI429347424;CUST_12326_PI429347424;CUST_1246_PI…	CUST_10018_PI429347424;CUST_10068_PI429347424;CUST_1011_PI429347424;CUST_10192_PI429347424;CUST_10215_PI429347424;CUST_10243_PI429347424;CUST_10429_PI429347424;CUST_1128_PI429347424;CUST_1177_PI429347424;CUST_12011_PI429347424;CUST_12022_PI429347424;CUST_1216_PI429347424;CUST_12172_PI429347424;CUST_12216_PI429347424;CUST_12238_PI429347424;CUST_12305_PI429347424;CUST_12326_PI429347424;CUST_1246_PI…	0.275264	0.956675	FALSE
GO:0000428//DNA-directed RNA polymerase complex	27	8	CUST_12172_PI429347424;CUST_24795_PI429347424;CUST_24938_PI429347424;CUST_28299_PI429347424;CUST_28316_PI429347424;CUST_29547_PI429347424;CUST_3217_PI429347424;CUST_6802_PI429347424	CUST_12172_PI429347424;CUST_24795_PI429347424;CUST_24938_PI429347424;CUST_28299_PI429347424;CUST_28316_PI429347424;CUST_29547_PI429347424;CUST_3217_PI429347424;CUST_6802_PI429347424	0.277477	0.956675	FALSE
GO:0055029//nuclear DNA-directed RNA polymerase complex	27	8	CUST_12172_PI429347424;CUST_24795_PI429347424;CUST_24938_PI429347424;CUST_28299_PI429347424;CUST_28316_PI429347424;CUST_29547_PI429347424;CUST_3217_PI429347424;CUST_6802_PI429347424	CUST_12172_PI429347424;CUST_24795_PI429347424;CUST_24938_PI429347424;CUST_28299_PI429347424;CUST_28316_PI429347424;CUST_29547_PI429347424;CUST_3217_PI429347424;CUST_6802_PI429347424	0.277477	0.956675	FALSE
GO:0000792//heterochromatin	8	3	CUST_10068_PI429347424;CUST_20171_PI429347424;CUST_8707_PI429347424	CUST_10068_PI429347424;CUST_20171_PI429347424;CUST_8707_PI429347424	0.277613	0.956675	FALSE
GO:0009897//external side of plasma membrane	8	3	CUST_20034_PI429347424;CUST_24183_PI429347424;CUST_27198_PI429347424	CUST_20034_PI429347424;CUST_24183_PI429347424;CUST_27198_PI429347424	0.277613	0.956675	FALSE
GO:0030139//endocytic vesicle	8	3	CUST_24709_PI429347424;CUST_40336_PI429347424;CUST_56266_PI429347424	CUST_24709_PI429347424;CUST_40336_PI429347424;CUST_56266_PI429347424	0.277613	0.956675	FALSE
GO:0031965//nuclear membrane	8	3	CUST_12022_PI429347424;CUST_16601_PI429347424;CUST_24557_PI429347424	CUST_12022_PI429347424;CUST_16601_PI429347424;CUST_24557_PI429347424	0.277613	0.956675	FALSE
GO:0070603//SWI/SNF superfamily-type complex	8	3	CUST_43187_PI429347424;CUST_50436_PI429347424;CUST_9034_PI429347424	CUST_43187_PI429347424;CUST_50436_PI429347424;CUST_9034_PI429347424	0.277613	0.956675	FALSE
GO:0005694//chromosome	63	17	CUST_10068_PI429347424;CUST_10215_PI429347424;CUST_10429_PI429347424;CUST_19631_PI429347424;CUST_20035_PI429347424;CUST_20171_PI429347424;CUST_23663_PI429347424;CUST_2378_PI429347424;CUST_2381_PI429347424;CUST_24673_PI429347424;CUST_28465_PI429347424;CUST_50399_PI429347424;CUST_50436_PI429347424;CUST_56281_PI429347424;CUST_6579_PI429347424;CUST_8707_PI429347424;CUST_9034_PI429347424	CUST_10068_PI429347424;CUST_10215_PI429347424;CUST_10429_PI429347424;CUST_19631_PI429347424;CUST_20035_PI429347424;CUST_20171_PI429347424;CUST_23663_PI429347424;CUST_2378_PI429347424;CUST_2381_PI429347424;CUST_24673_PI429347424;CUST_28465_PI429347424;CUST_50399_PI429347424;CUST_50436_PI429347424;CUST_56281_PI429347424;CUST_6579_PI429347424;CUST_8707_PI429347424;CUST_9034_PI429347424	0.280122	0.956675	FALSE
GO:0043226//organelle	1351	320	CUST_10018_PI429347424;CUST_10068_PI429347424;CUST_1011_PI429347424;CUST_10192_PI429347424;CUST_10215_PI429347424;CUST_10243_PI429347424;CUST_10429_PI429347424;CUST_1128_PI429347424;CUST_1177_PI429347424;CUST_12011_PI429347424;CUST_12022_PI429347424;CUST_1216_PI429347424;CUST_12172_PI429347424;CUST_12216_PI429347424;CUST_12238_PI429347424;CUST_12305_PI429347424;CUST_12326_PI429347424;CUST_1246_PI…	CUST_10018_PI429347424;CUST_10068_PI429347424;CUST_1011_PI429347424;CUST_10192_PI429347424;CUST_10215_PI429347424;CUST_10243_PI429347424;CUST_10429_PI429347424;CUST_1128_PI429347424;CUST_1177_PI429347424;CUST_12011_PI429347424;CUST_12022_PI429347424;CUST_1216_PI429347424;CUST_12172_PI429347424;CUST_12216_PI429347424;CUST_12238_PI429347424;CUST_12305_PI429347424;CUST_12326_PI429347424;CUST_1246_PI…	0.282904	0.956675	FALSE
GO:0031982//vesicle	92	24	CUST_10192_PI429347424;CUST_10215_PI429347424;CUST_12022_PI429347424;CUST_18959_PI429347424;CUST_19667_PI429347424;CUST_20263_PI429347424;CUST_20549_PI429347424;CUST_22444_PI429347424;CUST_22507_PI429347424;CUST_23504_PI429347424;CUST_24107_PI429347424;CUST_24576_PI429347424;CUST_24709_PI429347424;CUST_28437_PI429347424;CUST_29072_PI429347424;CUST_39820_PI429347424;CUST_39821_PI429347424;CUST_403…	CUST_10192_PI429347424;CUST_10215_PI429347424;CUST_12022_PI429347424;CUST_18959_PI429347424;CUST_19667_PI429347424;CUST_20263_PI429347424;CUST_20549_PI429347424;CUST_22444_PI429347424;CUST_22507_PI429347424;CUST_23504_PI429347424;CUST_24107_PI429347424;CUST_24576_PI429347424;CUST_24709_PI429347424;CUST_28437_PI429347424;CUST_29072_PI429347424;CUST_39820_PI429347424;CUST_39821_PI429347424;CUST_403…	0.290393	0.956675	FALSE
GO:0043229//intracellular organelle	1348	319	CUST_10018_PI429347424;CUST_10068_PI429347424;CUST_1011_PI429347424;CUST_10192_PI429347424;CUST_10215_PI429347424;CUST_10243_PI429347424;CUST_10429_PI429347424;CUST_1128_PI429347424;CUST_1177_PI429347424;CUST_12011_PI429347424;CUST_12022_PI429347424;CUST_1216_PI429347424;CUST_12172_PI429347424;CUST_12216_PI429347424;CUST_12238_PI429347424;CUST_12305_PI429347424;CUST_12326_PI429347424;CUST_1246_PI…	CUST_10018_PI429347424;CUST_10068_PI429347424;CUST_1011_PI429347424;CUST_10192_PI429347424;CUST_10215_PI429347424;CUST_10243_PI429347424;CUST_10429_PI429347424;CUST_1128_PI429347424;CUST_1177_PI429347424;CUST_12011_PI429347424;CUST_12022_PI429347424;CUST_1216_PI429347424;CUST_12172_PI429347424;CUST_12216_PI429347424;CUST_12238_PI429347424;CUST_12305_PI429347424;CUST_12326_PI429347424;CUST_1246_PI…	0.293356	0.956675	FALSE
GO:0031410//cytoplasmic vesicle	84	22	CUST_10192_PI429347424;CUST_10215_PI429347424;CUST_12022_PI429347424;CUST_18959_PI429347424;CUST_19667_PI429347424;CUST_20263_PI429347424;CUST_20549_PI429347424;CUST_22444_PI429347424;CUST_22507_PI429347424;CUST_23504_PI429347424;CUST_24107_PI429347424;CUST_24576_PI429347424;CUST_24709_PI429347424;CUST_28437_PI429347424;CUST_39820_PI429347424;CUST_39821_PI429347424;CUST_40336_PI429347424;CUST_431…	CUST_10192_PI429347424;CUST_10215_PI429347424;CUST_12022_PI429347424;CUST_18959_PI429347424;CUST_19667_PI429347424;CUST_20263_PI429347424;CUST_20549_PI429347424;CUST_22444_PI429347424;CUST_22507_PI429347424;CUST_23504_PI429347424;CUST_24107_PI429347424;CUST_24576_PI429347424;CUST_24709_PI429347424;CUST_28437_PI429347424;CUST_39820_PI429347424;CUST_39821_PI429347424;CUST_40336_PI429347424;CUST_431…	0.294633	0.956675	FALSE
GO:0000793//condensed chromosome	12	4	CUST_10068_PI429347424;CUST_10429_PI429347424;CUST_23663_PI429347424;CUST_28465_PI429347424	CUST_10068_PI429347424;CUST_10429_PI429347424;CUST_23663_PI429347424;CUST_28465_PI429347424	0.296738	0.956675	FALSE
GO:0005741//mitochondrial outer membrane	12	4	CUST_12022_PI429347424;CUST_19660_PI429347424;CUST_42766_PI429347424;CUST_42990_PI429347424	CUST_12022_PI429347424;CUST_19660_PI429347424;CUST_42766_PI429347424;CUST_42990_PI429347424	0.296738	0.956675	FALSE
GO:0010008//endosome membrane	12	4	CUST_2302_PI429347424;CUST_40336_PI429347424;CUST_42451_PI429347424;CUST_56432_PI429347424	CUST_2302_PI429347424;CUST_40336_PI429347424;CUST_42451_PI429347424;CUST_56432_PI429347424	0.296738	0.956675	FALSE
GO:0044440//endosomal part	12	4	CUST_2302_PI429347424;CUST_40336_PI429347424;CUST_42451_PI429347424;CUST_56432_PI429347424	CUST_2302_PI429347424;CUST_40336_PI429347424;CUST_42451_PI429347424;CUST_56432_PI429347424	0.296738	0.956675	FALSE
GO:0005815//microtubule organizing center	40	11	CUST_17234_PI429347424;CUST_17484_PI429347424;CUST_20408_PI429347424;CUST_22813_PI429347424;CUST_2378_PI429347424;CUST_2381_PI429347424;CUST_24372_PI429347424;CUST_42650_PI429347424;CUST_50165_PI429347424;CUST_6446_PI429347424;CUST_9124_PI429347424	CUST_17234_PI429347424;CUST_17484_PI429347424;CUST_20408_PI429347424;CUST_22813_PI429347424;CUST_2378_PI429347424;CUST_2381_PI429347424;CUST_24372_PI429347424;CUST_42650_PI429347424;CUST_50165_PI429347424;CUST_6446_PI429347424;CUST_9124_PI429347424	0.314729	0.956675	FALSE
GO:0030880//RNA polymerase complex	28	8	CUST_12172_PI429347424;CUST_24795_PI429347424;CUST_24938_PI429347424;CUST_28299_PI429347424;CUST_28316_PI429347424;CUST_29547_PI429347424;CUST_3217_PI429347424;CUST_6802_PI429347424	CUST_12172_PI429347424;CUST_24795_PI429347424;CUST_24938_PI429347424;CUST_28299_PI429347424;CUST_28316_PI429347424;CUST_29547_PI429347424;CUST_3217_PI429347424;CUST_6802_PI429347424	0.315697	0.956675	FALSE
GO:0005634//nucleus	604	145	CUST_10068_PI429347424;CUST_10215_PI429347424;CUST_10429_PI429347424;CUST_1128_PI429347424;CUST_12022_PI429347424;CUST_12172_PI429347424;CUST_12216_PI429347424;CUST_12238_PI429347424;CUST_12305_PI429347424;CUST_1246_PI429347424;CUST_1372_PI429347424;CUST_1441_PI429347424;CUST_1531_PI429347424;CUST_16601_PI429347424;CUST_16620_PI429347424;CUST_16657_PI429347424;CUST_16708_PI429347424;CUST_17066_PI…	CUST_10068_PI429347424;CUST_10215_PI429347424;CUST_10429_PI429347424;CUST_1128_PI429347424;CUST_12022_PI429347424;CUST_12172_PI429347424;CUST_12216_PI429347424;CUST_12238_PI429347424;CUST_12305_PI429347424;CUST_1246_PI429347424;CUST_1372_PI429347424;CUST_1441_PI429347424;CUST_1531_PI429347424;CUST_16601_PI429347424;CUST_16620_PI429347424;CUST_16657_PI429347424;CUST_16708_PI429347424;CUST_17066_PI…	0.316329	0.956675	FALSE
GO:0016020//membrane	836	199	CUST_10025_PI429347424;CUST_10074_PI429347424;CUST_10109_PI429347424;CUST_10192_PI429347424;CUST_10245_PI429347424;CUST_10314_PI429347424;CUST_1170_PI429347424;CUST_1189_PI429347424;CUST_12022_PI429347424;CUST_1409_PI429347424;CUST_1441_PI429347424;CUST_1447_PI429347424;CUST_1537_PI429347424;CUST_16467_PI429347424;CUST_16532_PI429347424;CUST_16548_PI429347424;CUST_16601_PI429347424;CUST_16880_PI4…	CUST_10025_PI429347424;CUST_10074_PI429347424;CUST_10109_PI429347424;CUST_10192_PI429347424;CUST_10245_PI429347424;CUST_10314_PI429347424;CUST_1170_PI429347424;CUST_1189_PI429347424;CUST_12022_PI429347424;CUST_1409_PI429347424;CUST_1441_PI429347424;CUST_1447_PI429347424;CUST_1537_PI429347424;CUST_16467_PI429347424;CUST_16532_PI429347424;CUST_16548_PI429347424;CUST_16601_PI429347424;CUST_16880_PI4…	0.326997	0.956675	FALSE
GO:0000803//sex chromosome	5	2	CUST_8707_PI429347424;CUST_9034_PI429347424	CUST_8707_PI429347424;CUST_9034_PI429347424	0.329726	0.956675	FALSE
GO:0005871//kinesin complex	5	2	CUST_2423_PI429347424;CUST_5823_PI429347424	CUST_2423_PI429347424;CUST_5823_PI429347424	0.329726	0.956675	FALSE
GO:0009898//internal side of plasma membrane	5	2	CUST_20002_PI429347424;CUST_2423_PI429347424	CUST_20002_PI429347424;CUST_2423_PI429347424	0.329726	0.956675	FALSE
GO:0016585//chromatin remodeling complex	5	2	CUST_43187_PI429347424;CUST_50436_PI429347424	CUST_43187_PI429347424;CUST_50436_PI429347424	0.329726	0.956675	FALSE
GO:0017053//transcriptional repressor complex	5	2	CUST_43187_PI429347424;CUST_50436_PI429347424	CUST_43187_PI429347424;CUST_50436_PI429347424	0.329726	0.956675	FALSE
GO:0019897//extrinsic to plasma membrane	5	2	CUST_20002_PI429347424;CUST_2423_PI429347424	CUST_20002_PI429347424;CUST_2423_PI429347424	0.329726	0.956675	FALSE
GO:0031512//motile primary cilium	5	2	CUST_6618_PI429347424;CUST_9124_PI429347424	CUST_6618_PI429347424;CUST_9124_PI429347424	0.329726	0.956675	FALSE
GO:0070461//SAGA-type complex	5	2	CUST_22429_PI429347424;CUST_8959_PI429347424	CUST_22429_PI429347424;CUST_8959_PI429347424	0.329726	0.956675	FALSE
GO:0045202//synapse	65	17	CUST_10192_PI429347424;CUST_12022_PI429347424;CUST_19004_PI429347424;CUST_20263_PI429347424;CUST_24183_PI429347424;CUST_27545_PI429347424;CUST_38797_PI429347424;CUST_38837_PI429347424;CUST_38919_PI429347424;CUST_39810_PI429347424;CUST_42650_PI429347424;CUST_43239_PI429347424;CUST_50242_PI429347424;CUST_50293_PI429347424;CUST_56559_PI429347424;CUST_6809_PI429347424;CUST_959_PI429347424	CUST_10192_PI429347424;CUST_12022_PI429347424;CUST_19004_PI429347424;CUST_20263_PI429347424;CUST_24183_PI429347424;CUST_27545_PI429347424;CUST_38797_PI429347424;CUST_38837_PI429347424;CUST_38919_PI429347424;CUST_39810_PI429347424;CUST_42650_PI429347424;CUST_43239_PI429347424;CUST_50242_PI429347424;CUST_50293_PI429347424;CUST_56559_PI429347424;CUST_6809_PI429347424;CUST_959_PI429347424	0.33037	0.956675	FALSE
GO:0005929//cilium	41	11	CUST_10018_PI429347424;CUST_16503_PI429347424;CUST_17484_PI429347424;CUST_27382_PI429347424;CUST_36499_PI429347424;CUST_50473_PI429347424;CUST_56158_PI429347424;CUST_5863_PI429347424;CUST_6618_PI429347424;CUST_6795_PI429347424;CUST_9124_PI429347424	CUST_10018_PI429347424;CUST_16503_PI429347424;CUST_17484_PI429347424;CUST_27382_PI429347424;CUST_36499_PI429347424;CUST_50473_PI429347424;CUST_56158_PI429347424;CUST_5863_PI429347424;CUST_6618_PI429347424;CUST_6795_PI429347424;CUST_9124_PI429347424	0.347344	0.956675	FALSE
GO:0030532//small nuclear ribonucleoprotein complex	9	3	CUST_28101_PI429347424;CUST_42211_PI429347424;CUST_43430_PI429347424	CUST_28101_PI429347424;CUST_42211_PI429347424;CUST_43430_PI429347424	0.349554	0.956675	FALSE
GO:0031301//integral to organelle membrane	9	3	CUST_16601_PI429347424;CUST_20411_PI429347424;CUST_28280_PI429347424	CUST_16601_PI429347424;CUST_20411_PI429347424;CUST_28280_PI429347424	0.349554	0.956675	FALSE
GO:0042470//melanosome	9	3	CUST_10215_PI429347424;CUST_18959_PI429347424;CUST_24576_PI429347424	CUST_10215_PI429347424;CUST_18959_PI429347424;CUST_24576_PI429347424	0.349554	0.956675	FALSE
GO:0048770//pigment granule	9	3	CUST_10215_PI429347424;CUST_18959_PI429347424;CUST_24576_PI429347424	CUST_10215_PI429347424;CUST_18959_PI429347424;CUST_24576_PI429347424	0.349554	0.956675	FALSE
GO:0031674//I band	17	5	CUST_23416_PI429347424;CUST_23663_PI429347424;CUST_27545_PI429347424;CUST_28189_PI429347424;CUST_50164_PI429347424	CUST_23416_PI429347424;CUST_23663_PI429347424;CUST_27545_PI429347424;CUST_28189_PI429347424;CUST_50164_PI429347424	0.358182	0.956675	FALSE
GO:0044420//extracellular matrix part	17	5	CUST_19984_PI429347424;CUST_22444_PI429347424;CUST_39117_PI429347424;CUST_39780_PI429347424;CUST_56427_PI429347424	CUST_19984_PI429347424;CUST_22444_PI429347424;CUST_39117_PI429347424;CUST_39780_PI429347424;CUST_56427_PI429347424	0.358182	0.956675	FALSE
GO:0005575//cellular_component	2290	533	CUST_10018_PI429347424;CUST_10025_PI429347424;CUST_10068_PI429347424;CUST_10074_PI429347424;CUST_10109_PI429347424;CUST_1011_PI429347424;CUST_10192_PI429347424;CUST_10215_PI429347424;CUST_10243_PI429347424;CUST_10245_PI429347424;CUST_10314_PI429347424;CUST_10429_PI429347424;CUST_1128_PI429347424;CUST_1170_PI429347424;CUST_1177_PI429347424;CUST_1189_PI429347424;CUST_11980_PI429347424;CUST_12011_PI…	CUST_10018_PI429347424;CUST_10025_PI429347424;CUST_10068_PI429347424;CUST_10074_PI429347424;CUST_10109_PI429347424;CUST_1011_PI429347424;CUST_10192_PI429347424;CUST_10215_PI429347424;CUST_10243_PI429347424;CUST_10245_PI429347424;CUST_10314_PI429347424;CUST_10429_PI429347424;CUST_1128_PI429347424;CUST_1170_PI429347424;CUST_1177_PI429347424;CUST_1189_PI429347424;CUST_11980_PI429347424;CUST_12011_PI…	0.368914	0.956675	FALSE
GO:0005794//Golgi apparatus	130	32	CUST_1216_PI429347424;CUST_1441_PI429347424;CUST_1447_PI429347424;CUST_16874_PI429347424;CUST_17395_PI429347424;CUST_18774_PI429347424;CUST_18959_PI429347424;CUST_19667_PI429347424;CUST_20002_PI429347424;CUST_20408_PI429347424;CUST_20549_PI429347424;CUST_22222_PI429347424;CUST_22520_PI429347424;CUST_22800_PI429347424;CUST_23198_PI429347424;CUST_23846_PI429347424;CUST_27408_PI429347424;CUST_28437_…	CUST_1216_PI429347424;CUST_1441_PI429347424;CUST_1447_PI429347424;CUST_16874_PI429347424;CUST_17395_PI429347424;CUST_18774_PI429347424;CUST_18959_PI429347424;CUST_19667_PI429347424;CUST_20002_PI429347424;CUST_20408_PI429347424;CUST_20549_PI429347424;CUST_22222_PI429347424;CUST_22520_PI429347424;CUST_22800_PI429347424;CUST_23198_PI429347424;CUST_23846_PI429347424;CUST_27408_PI429347424;CUST_28437_…	0.383835	0.956675	FALSE
GO:0009986//cell surface	26	7	CUST_20034_PI429347424;CUST_22819_PI429347424;CUST_23211_PI429347424;CUST_24183_PI429347424;CUST_27198_PI429347424;CUST_3118_PI429347424;CUST_50494_PI429347424	CUST_20034_PI429347424;CUST_22819_PI429347424;CUST_23211_PI429347424;CUST_24183_PI429347424;CUST_27198_PI429347424;CUST_3118_PI429347424;CUST_50494_PI429347424	0.399554	0.956675	FALSE
GO:0005819//spindle	14	4	CUST_22813_PI429347424;CUST_27454_PI429347424;CUST_36336_PI429347424;CUST_50494_PI429347424	CUST_22813_PI429347424;CUST_27454_PI429347424;CUST_36336_PI429347424;CUST_50494_PI429347424	0.415567	0.956675	FALSE
GO:0019867//outer membrane	14	4	CUST_12022_PI429347424;CUST_19660_PI429347424;CUST_42766_PI429347424;CUST_42990_PI429347424	CUST_12022_PI429347424;CUST_19660_PI429347424;CUST_42766_PI429347424;CUST_42990_PI429347424	0.415567	0.956675	FALSE
GO:0031968//organelle outer membrane	14	4	CUST_12022_PI429347424;CUST_19660_PI429347424;CUST_42766_PI429347424;CUST_42990_PI429347424	CUST_12022_PI429347424;CUST_19660_PI429347424;CUST_42766_PI429347424;CUST_42990_PI429347424	0.415567	0.956675	FALSE
GO:0044463//cell projection part	60	15	CUST_10018_PI429347424;CUST_1011_PI429347424;CUST_12326_PI429347424;CUST_17484_PI429347424;CUST_2378_PI429347424;CUST_2381_PI429347424;CUST_23995_PI429347424;CUST_42337_PI429347424;CUST_42650_PI429347424;CUST_50473_PI429347424;CUST_56325_PI429347424;CUST_6550_PI429347424;CUST_6795_PI429347424;CUST_6809_PI429347424;CUST_9124_PI429347424	CUST_10018_PI429347424;CUST_1011_PI429347424;CUST_12326_PI429347424;CUST_17484_PI429347424;CUST_2378_PI429347424;CUST_2381_PI429347424;CUST_23995_PI429347424;CUST_42337_PI429347424;CUST_42650_PI429347424;CUST_50473_PI429347424;CUST_56325_PI429347424;CUST_6550_PI429347424;CUST_6795_PI429347424;CUST_6809_PI429347424;CUST_9124_PI429347424	0.420495	0.956675	FALSE
GO:0001726//ruffle	10	3	CUST_19004_PI429347424;CUST_42650_PI429347424;CUST_56559_PI429347424	CUST_19004_PI429347424;CUST_42650_PI429347424;CUST_56559_PI429347424	0.420606	0.956675	FALSE
GO:0000118//histone deacetylase complex	6	2	CUST_43187_PI429347424;CUST_50436_PI429347424	CUST_43187_PI429347424;CUST_50436_PI429347424	0.423544	0.956675	FALSE
GO:0000781//chromosome, telomeric region	6	2	CUST_10068_PI429347424;CUST_20171_PI429347424	CUST_10068_PI429347424;CUST_20171_PI429347424	0.423544	0.956675	FALSE
GO:0005876//spindle microtubule	6	2	CUST_22813_PI429347424;CUST_36336_PI429347424	CUST_22813_PI429347424;CUST_36336_PI429347424	0.423544	0.956675	FALSE
GO:0005882//intermediate filament	6	2	CUST_36531_PI429347424;CUST_43535_PI429347424	CUST_36531_PI429347424;CUST_43535_PI429347424	0.423544	0.956675	FALSE
GO:0019898//extrinsic to membrane	6	2	CUST_20002_PI429347424;CUST_2423_PI429347424	CUST_20002_PI429347424;CUST_2423_PI429347424	0.423544	0.956675	FALSE
GO:0030118//clathrin coat	6	2	CUST_19667_PI429347424;CUST_28437_PI429347424	CUST_19667_PI429347424;CUST_28437_PI429347424	0.423544	0.956675	FALSE
GO:0031227//intrinsic to endoplasmic reticulum membrane	6	2	CUST_16601_PI429347424;CUST_28280_PI429347424	CUST_16601_PI429347424;CUST_28280_PI429347424	0.423544	0.956675	FALSE
GO:0045111//intermediate filament cytoskeleton	6	2	CUST_36531_PI429347424;CUST_43535_PI429347424	CUST_36531_PI429347424;CUST_43535_PI429347424	0.423544	0.956675	FALSE
GO:0005886//plasma membrane	230	55	CUST_10025_PI429347424;CUST_10245_PI429347424;CUST_10314_PI429347424;CUST_12022_PI429347424;CUST_16532_PI429347424;CUST_16880_PI429347424;CUST_17505_PI429347424;CUST_20002_PI429347424;CUST_20034_PI429347424;CUST_20263_PI429347424;CUST_2074_PI429347424;CUST_22315_PI429347424;CUST_22617_PI429347424;CUST_22768_PI429347424;CUST_22819_PI429347424;CUST_2292_PI429347424;CUST_2306_PI429347424;CUST_23211_…	CUST_10025_PI429347424;CUST_10245_PI429347424;CUST_10314_PI429347424;CUST_12022_PI429347424;CUST_16532_PI429347424;CUST_16880_PI429347424;CUST_17505_PI429347424;CUST_20002_PI429347424;CUST_20034_PI429347424;CUST_20263_PI429347424;CUST_2074_PI429347424;CUST_22315_PI429347424;CUST_22617_PI429347424;CUST_22768_PI429347424;CUST_22819_PI429347424;CUST_2292_PI429347424;CUST_2306_PI429347424;CUST_23211_…	0.424644	0.956675	FALSE
GO:0015629//actin cytoskeleton	35	9	CUST_19004_PI429347424;CUST_20075_PI429347424;CUST_2378_PI429347424;CUST_2381_PI429347424;CUST_24717_PI429347424;CUST_28387_PI429347424;CUST_28541_PI429347424;CUST_56559_PI429347424;CUST_9131_PI429347424	CUST_19004_PI429347424;CUST_20075_PI429347424;CUST_2378_PI429347424;CUST_2381_PI429347424;CUST_24717_PI429347424;CUST_28387_PI429347424;CUST_28541_PI429347424;CUST_56559_PI429347424;CUST_9131_PI429347424	0.426947	0.956675	FALSE
GO:0031012//extracellular matrix	35	9	CUST_19984_PI429347424;CUST_20041_PI429347424;CUST_22444_PI429347424;CUST_39117_PI429347424;CUST_39780_PI429347424;CUST_39968_PI429347424;CUST_56427_PI429347424;CUST_6939_PI429347424;CUST_8526_PI429347424	CUST_19984_PI429347424;CUST_20041_PI429347424;CUST_22444_PI429347424;CUST_39117_PI429347424;CUST_39780_PI429347424;CUST_39968_PI429347424;CUST_56427_PI429347424;CUST_6939_PI429347424;CUST_8526_PI429347424	0.426947	0.956675	FALSE
GO:0031090//organelle membrane	188	45	CUST_12022_PI429347424;CUST_1441_PI429347424;CUST_1537_PI429347424;CUST_16548_PI429347424;CUST_16601_PI429347424;CUST_17395_PI429347424;CUST_17505_PI429347424;CUST_19660_PI429347424;CUST_19679_PI429347424;CUST_20263_PI429347424;CUST_20411_PI429347424;CUST_22800_PI429347424;CUST_2302_PI429347424;CUST_23198_PI429347424;CUST_23846_PI429347424;CUST_23903_PI429347424;CUST_24314_PI429347424;CUST_24557_…	CUST_12022_PI429347424;CUST_1441_PI429347424;CUST_1537_PI429347424;CUST_16548_PI429347424;CUST_16601_PI429347424;CUST_17395_PI429347424;CUST_17505_PI429347424;CUST_19660_PI429347424;CUST_19679_PI429347424;CUST_20263_PI429347424;CUST_20411_PI429347424;CUST_22800_PI429347424;CUST_2302_PI429347424;CUST_23198_PI429347424;CUST_23846_PI429347424;CUST_23903_PI429347424;CUST_24314_PI429347424;CUST_24557_…	0.434693	0.956675	FALSE
GO:0000228//nuclear chromosome	23	6	CUST_10068_PI429347424;CUST_10429_PI429347424;CUST_19631_PI429347424;CUST_23663_PI429347424;CUST_6579_PI429347424;CUST_8707_PI429347424	CUST_10068_PI429347424;CUST_10429_PI429347424;CUST_19631_PI429347424;CUST_23663_PI429347424;CUST_6579_PI429347424;CUST_8707_PI429347424	0.451238	0.956675	FALSE
GO:0005783//endoplasmic reticulum	143	34	CUST_1177_PI429347424;CUST_12022_PI429347424;CUST_1216_PI429347424;CUST_1441_PI429347424;CUST_1537_PI429347424;CUST_16601_PI429347424;CUST_17397_PI429347424;CUST_17505_PI429347424;CUST_19679_PI429347424;CUST_20263_PI429347424;CUST_22353_PI429347424;CUST_23198_PI429347424;CUST_23846_PI429347424;CUST_24113_PI429347424;CUST_24631_PI429347424;CUST_24880_PI429347424;CUST_28280_PI429347424;CUST_29172_P…	CUST_1177_PI429347424;CUST_12022_PI429347424;CUST_1216_PI429347424;CUST_1441_PI429347424;CUST_1537_PI429347424;CUST_16601_PI429347424;CUST_17397_PI429347424;CUST_17505_PI429347424;CUST_19679_PI429347424;CUST_20263_PI429347424;CUST_22353_PI429347424;CUST_23198_PI429347424;CUST_23846_PI429347424;CUST_24113_PI429347424;CUST_24631_PI429347424;CUST_24880_PI429347424;CUST_28280_PI429347424;CUST_29172_P…	0.469982	0.956675	FALSE
GO:0042995//cell projection	139	33	CUST_10018_PI429347424;CUST_1011_PI429347424;CUST_12022_PI429347424;CUST_12326_PI429347424;CUST_16503_PI429347424;CUST_17484_PI429347424;CUST_19004_PI429347424;CUST_19660_PI429347424;CUST_2378_PI429347424;CUST_2381_PI429347424;CUST_23995_PI429347424;CUST_24796_PI429347424;CUST_27382_PI429347424;CUST_36405_PI429347424;CUST_36499_PI429347424;CUST_38837_PI429347424;CUST_42337_PI429347424;CUST_42650_…	CUST_10018_PI429347424;CUST_1011_PI429347424;CUST_12022_PI429347424;CUST_12326_PI429347424;CUST_16503_PI429347424;CUST_17484_PI429347424;CUST_19004_PI429347424;CUST_19660_PI429347424;CUST_2378_PI429347424;CUST_2381_PI429347424;CUST_23995_PI429347424;CUST_24796_PI429347424;CUST_27382_PI429347424;CUST_36405_PI429347424;CUST_36499_PI429347424;CUST_38837_PI429347424;CUST_42337_PI429347424;CUST_42650_…	0.475401	0.956675	FALSE
GO:0005829//cytosol	178	42	CUST_1128_PI429347424;CUST_11980_PI429347424;CUST_12022_PI429347424;CUST_12238_PI429347424;CUST_18959_PI429347424;CUST_19004_PI429347424;CUST_20034_PI429347424;CUST_20263_PI429347424;CUST_20310_PI429347424;CUST_2074_PI429347424;CUST_2217_PI429347424;CUST_22764_PI429347424;CUST_23230_PI429347424;CUST_23755_PI429347424;CUST_24269_PI429347424;CUST_24576_PI429347424;CUST_24731_PI429347424;CUST_25027_…	CUST_1128_PI429347424;CUST_11980_PI429347424;CUST_12022_PI429347424;CUST_12238_PI429347424;CUST_18959_PI429347424;CUST_19004_PI429347424;CUST_20034_PI429347424;CUST_20263_PI429347424;CUST_20310_PI429347424;CUST_2074_PI429347424;CUST_2217_PI429347424;CUST_22764_PI429347424;CUST_23230_PI429347424;CUST_23755_PI429347424;CUST_24269_PI429347424;CUST_24576_PI429347424;CUST_24731_PI429347424;CUST_25027_…	0.482488	0.956675	FALSE
GO:0005578//proteinaceous extracellular matrix	28	7	CUST_19984_PI429347424;CUST_22444_PI429347424;CUST_39117_PI429347424;CUST_39780_PI429347424;CUST_39968_PI429347424;CUST_56427_PI429347424;CUST_6939_PI429347424	CUST_19984_PI429347424;CUST_22444_PI429347424;CUST_39117_PI429347424;CUST_39780_PI429347424;CUST_39968_PI429347424;CUST_56427_PI429347424;CUST_6939_PI429347424	0.484475	0.956675	FALSE
GO:0030017//sarcomere	28	7	CUST_23416_PI429347424;CUST_23663_PI429347424;CUST_2419_PI429347424;CUST_27545_PI429347424;CUST_28189_PI429347424;CUST_50164_PI429347424;CUST_9285_PI429347424	CUST_23416_PI429347424;CUST_23663_PI429347424;CUST_2419_PI429347424;CUST_27545_PI429347424;CUST_28189_PI429347424;CUST_50164_PI429347424;CUST_9285_PI429347424	0.484475	0.956675	FALSE
GO:0043234//protein complex	419	98	CUST_10018_PI429347424;CUST_1011_PI429347424;CUST_10429_PI429347424;CUST_12172_PI429347424;CUST_12326_PI429347424;CUST_1506_PI429347424;CUST_1528_PI429347424;CUST_1531_PI429347424;CUST_17234_PI429347424;CUST_17422_PI429347424;CUST_17456_PI429347424;CUST_18780_PI429347424;CUST_19667_PI429347424;CUST_2004_PI429347424;CUST_2074_PI429347424;CUST_22222_PI429347424;CUST_22366_PI429347424;CUST_22429_PI4…	CUST_10018_PI429347424;CUST_1011_PI429347424;CUST_10429_PI429347424;CUST_12172_PI429347424;CUST_12326_PI429347424;CUST_1506_PI429347424;CUST_1528_PI429347424;CUST_1531_PI429347424;CUST_17234_PI429347424;CUST_17422_PI429347424;CUST_17456_PI429347424;CUST_18780_PI429347424;CUST_19667_PI429347424;CUST_2004_PI429347424;CUST_2074_PI429347424;CUST_22222_PI429347424;CUST_22366_PI429347424;CUST_22429_PI4…	0.487242	0.956675	FALSE
GO:0031300//intrinsic to organelle membrane	11	3	CUST_16601_PI429347424;CUST_20411_PI429347424;CUST_28280_PI429347424	CUST_16601_PI429347424;CUST_20411_PI429347424;CUST_28280_PI429347424	0.488822	0.956675	FALSE
GO:0071944//cell periphery	243	57	CUST_10025_PI429347424;CUST_10245_PI429347424;CUST_10314_PI429347424;CUST_12022_PI429347424;CUST_16532_PI429347424;CUST_16880_PI429347424;CUST_17505_PI429347424;CUST_20002_PI429347424;CUST_20034_PI429347424;CUST_20263_PI429347424;CUST_2074_PI429347424;CUST_22315_PI429347424;CUST_22617_PI429347424;CUST_22768_PI429347424;CUST_22819_PI429347424;CUST_2292_PI429347424;CUST_2306_PI429347424;CUST_23211_…	CUST_10025_PI429347424;CUST_10245_PI429347424;CUST_10314_PI429347424;CUST_12022_PI429347424;CUST_16532_PI429347424;CUST_16880_PI429347424;CUST_17505_PI429347424;CUST_20002_PI429347424;CUST_20034_PI429347424;CUST_20263_PI429347424;CUST_2074_PI429347424;CUST_22315_PI429347424;CUST_22617_PI429347424;CUST_22768_PI429347424;CUST_22819_PI429347424;CUST_2292_PI429347424;CUST_2306_PI429347424;CUST_23211_…	0.4912	0.956675	FALSE
GO:0012505//endomembrane system	123	29	CUST_12022_PI429347424;CUST_1441_PI429347424;CUST_1537_PI429347424;CUST_16601_PI429347424;CUST_17395_PI429347424;CUST_17422_PI429347424;CUST_17505_PI429347424;CUST_18780_PI429347424;CUST_19679_PI429347424;CUST_20263_PI429347424;CUST_22366_PI429347424;CUST_22800_PI429347424;CUST_23198_PI429347424;CUST_23846_PI429347424;CUST_24557_PI429347424;CUST_28280_PI429347424;CUST_28437_PI429347424;CUST_29222…	CUST_12022_PI429347424;CUST_1441_PI429347424;CUST_1537_PI429347424;CUST_16601_PI429347424;CUST_17395_PI429347424;CUST_17422_PI429347424;CUST_17505_PI429347424;CUST_18780_PI429347424;CUST_19679_PI429347424;CUST_20263_PI429347424;CUST_22366_PI429347424;CUST_22800_PI429347424;CUST_23198_PI429347424;CUST_23846_PI429347424;CUST_24557_PI429347424;CUST_28280_PI429347424;CUST_28437_PI429347424;CUST_29222…	0.498667	0.956675	FALSE
GO:0043228//non-membrane-bounded organelle	395	92	CUST_10018_PI429347424;CUST_10068_PI429347424;CUST_1011_PI429347424;CUST_10215_PI429347424;CUST_10429_PI429347424;CUST_12022_PI429347424;CUST_12305_PI429347424;CUST_12326_PI429347424;CUST_1441_PI429347424;CUST_1506_PI429347424;CUST_17234_PI429347424;CUST_17460_PI429347424;CUST_17484_PI429347424;CUST_19004_PI429347424;CUST_19631_PI429347424;CUST_19667_PI429347424;CUST_19779_PI429347424;CUST_19782_…	CUST_10018_PI429347424;CUST_10068_PI429347424;CUST_1011_PI429347424;CUST_10215_PI429347424;CUST_10429_PI429347424;CUST_12022_PI429347424;CUST_12305_PI429347424;CUST_12326_PI429347424;CUST_1441_PI429347424;CUST_1506_PI429347424;CUST_17234_PI429347424;CUST_17460_PI429347424;CUST_17484_PI429347424;CUST_19004_PI429347424;CUST_19631_PI429347424;CUST_19667_PI429347424;CUST_19779_PI429347424;CUST_19782_…	0.509099	0.956675	FALSE
GO:0043232//intracellular non-membrane-bounded organelle	395	92	CUST_10018_PI429347424;CUST_10068_PI429347424;CUST_1011_PI429347424;CUST_10215_PI429347424;CUST_10429_PI429347424;CUST_12022_PI429347424;CUST_12305_PI429347424;CUST_12326_PI429347424;CUST_1441_PI429347424;CUST_1506_PI429347424;CUST_17234_PI429347424;CUST_17460_PI429347424;CUST_17484_PI429347424;CUST_19004_PI429347424;CUST_19631_PI429347424;CUST_19667_PI429347424;CUST_19779_PI429347424;CUST_19782_…	CUST_10018_PI429347424;CUST_10068_PI429347424;CUST_1011_PI429347424;CUST_10215_PI429347424;CUST_10429_PI429347424;CUST_12022_PI429347424;CUST_12305_PI429347424;CUST_12326_PI429347424;CUST_1441_PI429347424;CUST_1506_PI429347424;CUST_17234_PI429347424;CUST_17460_PI429347424;CUST_17484_PI429347424;CUST_19004_PI429347424;CUST_19631_PI429347424;CUST_19667_PI429347424;CUST_19779_PI429347424;CUST_19782_…	0.509099	0.956675	FALSE
GO:0000123//histone acetyltransferase complex	7	2	CUST_22429_PI429347424;CUST_8959_PI429347424	CUST_22429_PI429347424;CUST_8959_PI429347424	0.510009	0.956675	FALSE
GO:0014069//postsynaptic density	7	2	CUST_42650_PI429347424;CUST_6809_PI429347424	CUST_42650_PI429347424;CUST_6809_PI429347424	0.510009	0.956675	FALSE
GO:0031902//late endosome membrane	7	2	CUST_40336_PI429347424;CUST_56432_PI429347424	CUST_40336_PI429347424;CUST_56432_PI429347424	0.510009	0.956675	FALSE
GO:0043204//perikaryon	7	2	CUST_16503_PI429347424;CUST_56158_PI429347424	CUST_16503_PI429347424;CUST_56158_PI429347424	0.510009	0.956675	FALSE
GO:0044422//organelle part	711	165	CUST_10018_PI429347424;CUST_10068_PI429347424;CUST_1011_PI429347424;CUST_10429_PI429347424;CUST_1177_PI429347424;CUST_12022_PI429347424;CUST_12172_PI429347424;CUST_12238_PI429347424;CUST_12305_PI429347424;CUST_12326_PI429347424;CUST_1441_PI429347424;CUST_1506_PI429347424;CUST_1531_PI429347424;CUST_1537_PI429347424;CUST_16548_PI429347424;CUST_16601_PI429347424;CUST_16620_PI429347424;CUST_17234_PI4…	CUST_10018_PI429347424;CUST_10068_PI429347424;CUST_1011_PI429347424;CUST_10429_PI429347424;CUST_1177_PI429347424;CUST_12022_PI429347424;CUST_12172_PI429347424;CUST_12238_PI429347424;CUST_12305_PI429347424;CUST_12326_PI429347424;CUST_1441_PI429347424;CUST_1506_PI429347424;CUST_1531_PI429347424;CUST_1537_PI429347424;CUST_16548_PI429347424;CUST_16601_PI429347424;CUST_16620_PI429347424;CUST_17234_PI4…	0.524917	0.956675	FALSE
GO:0005681//spliceosomal complex	29	7	CUST_1977_PI429347424;CUST_20108_PI429347424;CUST_23383_PI429347424;CUST_36567_PI429347424;CUST_43430_PI429347424;CUST_6622_PI429347424;CUST_8633_PI429347424	CUST_1977_PI429347424;CUST_20108_PI429347424;CUST_23383_PI429347424;CUST_36567_PI429347424;CUST_43430_PI429347424;CUST_6622_PI429347424;CUST_8633_PI429347424	0.525717	0.956675	FALSE
GO:0005777//peroxisome	38	9	CUST_16452_PI429347424;CUST_20411_PI429347424;CUST_24319_PI429347424;CUST_28209_PI429347424;CUST_29326_PI429347424;CUST_38131_PI429347424;CUST_40478_PI429347424;CUST_56433_PI429347424;CUST_6743_PI429347424	CUST_16452_PI429347424;CUST_20411_PI429347424;CUST_24319_PI429347424;CUST_28209_PI429347424;CUST_29326_PI429347424;CUST_38131_PI429347424;CUST_40478_PI429347424;CUST_56433_PI429347424;CUST_6743_PI429347424	0.53664	0.956675	FALSE
GO:0042579//microbody	38	9	CUST_16452_PI429347424;CUST_20411_PI429347424;CUST_24319_PI429347424;CUST_28209_PI429347424;CUST_29326_PI429347424;CUST_38131_PI429347424;CUST_40478_PI429347424;CUST_56433_PI429347424;CUST_6743_PI429347424	CUST_16452_PI429347424;CUST_20411_PI429347424;CUST_24319_PI429347424;CUST_28209_PI429347424;CUST_29326_PI429347424;CUST_38131_PI429347424;CUST_40478_PI429347424;CUST_56433_PI429347424;CUST_6743_PI429347424	0.53664	0.956675	FALSE
GO:0000502//proteasome complex	12	3	CUST_23755_PI429347424;CUST_46312_PI429347424;CUST_46488_PI429347424	CUST_23755_PI429347424;CUST_46312_PI429347424;CUST_46488_PI429347424	0.55285	0.956675	FALSE
GO:0005765//lysosomal membrane	12	3	CUST_40336_PI429347424;CUST_42451_PI429347424;CUST_9043_PI429347424	CUST_40336_PI429347424;CUST_42451_PI429347424;CUST_9043_PI429347424	0.55285	0.956675	FALSE
GO:0016324//apical plasma membrane	12	3	CUST_22768_PI429347424;CUST_36598_PI429347424;CUST_50355_PI429347424	CUST_22768_PI429347424;CUST_36598_PI429347424;CUST_50355_PI429347424	0.55285	0.956675	FALSE
GO:0005624//membrane fraction	65	15	CUST_16809_PI429347424;CUST_19667_PI429347424;CUST_19984_PI429347424;CUST_20263_PI429347424;CUST_22819_PI429347424;CUST_24183_PI429347424;CUST_27198_PI429347424;CUST_28280_PI429347424;CUST_3118_PI429347424;CUST_3329_PI429347424;CUST_38051_PI429347424;CUST_38797_PI429347424;CUST_50437_PI429347424;CUST_6546_PI429347424;CUST_6618_PI429347424	CUST_16809_PI429347424;CUST_19667_PI429347424;CUST_19984_PI429347424;CUST_20263_PI429347424;CUST_22819_PI429347424;CUST_24183_PI429347424;CUST_27198_PI429347424;CUST_28280_PI429347424;CUST_3118_PI429347424;CUST_3329_PI429347424;CUST_38051_PI429347424;CUST_38797_PI429347424;CUST_50437_PI429347424;CUST_6546_PI429347424;CUST_6618_PI429347424	0.560599	0.956675	FALSE
GO:0030136//clathrin-coated vesicle	17	4	CUST_10192_PI429347424;CUST_19667_PI429347424;CUST_28437_PI429347424;CUST_43239_PI429347424	CUST_10192_PI429347424;CUST_19667_PI429347424;CUST_28437_PI429347424;CUST_43239_PI429347424	0.581989	0.956675	FALSE
GO:0030425//dendrite	17	4	CUST_12022_PI429347424;CUST_19660_PI429347424;CUST_38837_PI429347424;CUST_42650_PI429347424	CUST_12022_PI429347424;CUST_19660_PI429347424;CUST_38837_PI429347424;CUST_42650_PI429347424	0.581989	0.956675	FALSE
GO:0044437//vacuolar part	17	4	CUST_23504_PI429347424;CUST_40336_PI429347424;CUST_42451_PI429347424;CUST_9043_PI429347424	CUST_23504_PI429347424;CUST_40336_PI429347424;CUST_42451_PI429347424;CUST_9043_PI429347424	0.581989	0.956675	FALSE
GO:0000790//nuclear chromatin	8	2	CUST_10068_PI429347424;CUST_8707_PI429347424	CUST_10068_PI429347424;CUST_8707_PI429347424	0.587474	0.956675	FALSE
GO:0005798//Golgi-associated vesicle	8	2	CUST_20549_PI429347424;CUST_28437_PI429347424	CUST_20549_PI429347424;CUST_28437_PI429347424	0.587474	0.956675	FALSE
GO:0016363//nuclear matrix	8	2	CUST_18662_PI429347424;CUST_6908_PI429347424	CUST_18662_PI429347424;CUST_6908_PI429347424	0.587474	0.956675	FALSE
GO:0030426//growth cone	8	2	CUST_2378_PI429347424;CUST_2381_PI429347424	CUST_2378_PI429347424;CUST_2381_PI429347424	0.587474	0.956675	FALSE
GO:0030427//site of polarized growth	8	2	CUST_2378_PI429347424;CUST_2381_PI429347424	CUST_2378_PI429347424;CUST_2381_PI429347424	0.587474	0.956675	FALSE
GO:0042383//sarcolemma	8	2	CUST_12022_PI429347424;CUST_27545_PI429347424	CUST_12022_PI429347424;CUST_27545_PI429347424	0.587474	0.956675	FALSE
GO:0042555//MCM complex	8	2	CUST_42723_PI429347424;CUST_5753_PI429347424	CUST_42723_PI429347424;CUST_5753_PI429347424	0.587474	0.956675	FALSE
GO:0044450//microtubule organizing center part	8	2	CUST_17234_PI429347424;CUST_24372_PI429347424	CUST_17234_PI429347424;CUST_24372_PI429347424	0.587474	0.956675	FALSE
GO:0044446//intracellular organelle part	679	156	CUST_10018_PI429347424;CUST_10068_PI429347424;CUST_1011_PI429347424;CUST_10429_PI429347424;CUST_1177_PI429347424;CUST_12022_PI429347424;CUST_12172_PI429347424;CUST_12238_PI429347424;CUST_12305_PI429347424;CUST_12326_PI429347424;CUST_1441_PI429347424;CUST_1506_PI429347424;CUST_1531_PI429347424;CUST_1537_PI429347424;CUST_16548_PI429347424;CUST_16601_PI429347424;CUST_16620_PI429347424;CUST_17234_PI4…	CUST_10018_PI429347424;CUST_10068_PI429347424;CUST_1011_PI429347424;CUST_10429_PI429347424;CUST_1177_PI429347424;CUST_12022_PI429347424;CUST_12172_PI429347424;CUST_12238_PI429347424;CUST_12305_PI429347424;CUST_12326_PI429347424;CUST_1441_PI429347424;CUST_1506_PI429347424;CUST_1531_PI429347424;CUST_1537_PI429347424;CUST_16548_PI429347424;CUST_16601_PI429347424;CUST_16620_PI429347424;CUST_17234_PI4…	0.592085	0.956675	FALSE
GO:0000139//Golgi membrane	31	7	CUST_17395_PI429347424;CUST_22800_PI429347424;CUST_23846_PI429347424;CUST_28437_PI429347424;CUST_36463_PI429347424;CUST_50438_PI429347424;CUST_56458_PI429347424	CUST_17395_PI429347424;CUST_22800_PI429347424;CUST_23846_PI429347424;CUST_28437_PI429347424;CUST_36463_PI429347424;CUST_50438_PI429347424;CUST_56458_PI429347424	0.60397	0.956675	FALSE
GO:0044431//Golgi apparatus part	45	10	CUST_17395_PI429347424;CUST_20549_PI429347424;CUST_22222_PI429347424;CUST_22800_PI429347424;CUST_23846_PI429347424;CUST_28437_PI429347424;CUST_36463_PI429347424;CUST_43029_PI429347424;CUST_50438_PI429347424;CUST_56458_PI429347424	CUST_17395_PI429347424;CUST_20549_PI429347424;CUST_22222_PI429347424;CUST_22800_PI429347424;CUST_23846_PI429347424;CUST_28437_PI429347424;CUST_36463_PI429347424;CUST_43029_PI429347424;CUST_50438_PI429347424;CUST_56458_PI429347424	0.621927	0.956675	FALSE
GO:0030055//cell-substrate junction	18	4	CUST_19004_PI429347424;CUST_27545_PI429347424;CUST_56215_PI429347424;CUST_56559_PI429347424	CUST_19004_PI429347424;CUST_27545_PI429347424;CUST_56215_PI429347424;CUST_56559_PI429347424	0.631086	0.956675	FALSE
GO:0019866//organelle inner membrane	50	11	CUST_16548_PI429347424;CUST_16601_PI429347424;CUST_19660_PI429347424;CUST_23903_PI429347424;CUST_24314_PI429347424;CUST_24557_PI429347424;CUST_29356_PI429347424;CUST_38762_PI429347424;CUST_42689_PI429347424;CUST_42766_PI429347424;CUST_56433_PI429347424	CUST_16548_PI429347424;CUST_16601_PI429347424;CUST_19660_PI429347424;CUST_23903_PI429347424;CUST_24314_PI429347424;CUST_24557_PI429347424;CUST_29356_PI429347424;CUST_38762_PI429347424;CUST_42689_PI429347424;CUST_42766_PI429347424;CUST_56433_PI429347424	0.636999	0.956675	FALSE
GO:0005654//nucleoplasm	139	31	CUST_10429_PI429347424;CUST_12172_PI429347424;CUST_1531_PI429347424;CUST_16620_PI429347424;CUST_17422_PI429347424;CUST_18836_PI429347424;CUST_1977_PI429347424;CUST_22429_PI429347424;CUST_22491_PI429347424;CUST_23925_PI429347424;CUST_24795_PI429347424;CUST_24938_PI429347424;CUST_28299_PI429347424;CUST_28316_PI429347424;CUST_29547_PI429347424;CUST_3217_PI429347424;CUST_3438_PI429347424;CUST_37747_P…	CUST_10429_PI429347424;CUST_12172_PI429347424;CUST_1531_PI429347424;CUST_16620_PI429347424;CUST_17422_PI429347424;CUST_18836_PI429347424;CUST_1977_PI429347424;CUST_22429_PI429347424;CUST_22491_PI429347424;CUST_23925_PI429347424;CUST_24795_PI429347424;CUST_24938_PI429347424;CUST_28299_PI429347424;CUST_28316_PI429347424;CUST_29547_PI429347424;CUST_3217_PI429347424;CUST_3438_PI429347424;CUST_37747_P…	0.638552	0.956675	FALSE
GO:0005792//microsome	32	7	CUST_17397_PI429347424;CUST_17505_PI429347424;CUST_23905_PI429347424;CUST_27545_PI429347424;CUST_42650_PI429347424;CUST_46307_PI429347424;CUST_56433_PI429347424	CUST_17397_PI429347424;CUST_17505_PI429347424;CUST_23905_PI429347424;CUST_27545_PI429347424;CUST_42650_PI429347424;CUST_46307_PI429347424;CUST_56433_PI429347424	0.64045	0.956675	FALSE
GO:0031252//cell leading edge	23	5	CUST_19004_PI429347424;CUST_42650_PI429347424;CUST_50293_PI429347424;CUST_56325_PI429347424;CUST_56559_PI429347424	CUST_19004_PI429347424;CUST_42650_PI429347424;CUST_50293_PI429347424;CUST_56325_PI429347424;CUST_56559_PI429347424	0.647454	0.956675	FALSE
GO:0005778//peroxisomal membrane	9	2	CUST_20411_PI429347424;CUST_56433_PI429347424	CUST_20411_PI429347424;CUST_56433_PI429347424	0.655451	0.956675	FALSE
GO:0031903//microbody membrane	9	2	CUST_20411_PI429347424;CUST_56433_PI429347424	CUST_20411_PI429347424;CUST_56433_PI429347424	0.655451	0.956675	FALSE
GO:0034399//nuclear periphery	9	2	CUST_18662_PI429347424;CUST_6908_PI429347424	CUST_18662_PI429347424;CUST_6908_PI429347424	0.655451	0.956675	FALSE
GO:0072372//primary cilium	9	2	CUST_6618_PI429347424;CUST_9124_PI429347424	CUST_6618_PI429347424;CUST_9124_PI429347424	0.655451	0.956675	FALSE
GO:0005887//integral to plasma membrane	60	13	CUST_17505_PI429347424;CUST_22819_PI429347424;CUST_2292_PI429347424;CUST_2306_PI429347424;CUST_24183_PI429347424;CUST_24349_PI429347424;CUST_38002_PI429347424;CUST_38762_PI429347424;CUST_43301_PI429347424;CUST_43335_PI429347424;CUST_50169_PI429347424;CUST_826_PI429347424;CUST_8990_PI429347424	CUST_17505_PI429347424;CUST_22819_PI429347424;CUST_2292_PI429347424;CUST_2306_PI429347424;CUST_24183_PI429347424;CUST_24349_PI429347424;CUST_38002_PI429347424;CUST_38762_PI429347424;CUST_43301_PI429347424;CUST_43335_PI429347424;CUST_50169_PI429347424;CUST_826_PI429347424;CUST_8990_PI429347424	0.663577	0.956675	FALSE
GO:0031981//nuclear lumen	220	49	CUST_10068_PI429347424;CUST_10429_PI429347424;CUST_12172_PI429347424;CUST_12305_PI429347424;CUST_1441_PI429347424;CUST_1531_PI429347424;CUST_16620_PI429347424;CUST_17422_PI429347424;CUST_17460_PI429347424;CUST_18662_PI429347424;CUST_18836_PI429347424;CUST_19631_PI429347424;CUST_1977_PI429347424;CUST_19782_PI429347424;CUST_22429_PI429347424;CUST_22440_PI429347424;CUST_22491_PI429347424;CUST_23663_…	CUST_10068_PI429347424;CUST_10429_PI429347424;CUST_12172_PI429347424;CUST_12305_PI429347424;CUST_1441_PI429347424;CUST_1531_PI429347424;CUST_16620_PI429347424;CUST_17422_PI429347424;CUST_17460_PI429347424;CUST_18662_PI429347424;CUST_18836_PI429347424;CUST_19631_PI429347424;CUST_1977_PI429347424;CUST_19782_PI429347424;CUST_22429_PI429347424;CUST_22440_PI429347424;CUST_22491_PI429347424;CUST_23663_…	0.664598	0.956675	FALSE
GO:0005769//early endosome	14	3	CUST_2302_PI429347424;CUST_42650_PI429347424;CUST_50446_PI429347424	CUST_2302_PI429347424;CUST_42650_PI429347424;CUST_50446_PI429347424	0.665377	0.956675	FALSE
GO:0005770//late endosome	14	3	CUST_23198_PI429347424;CUST_40336_PI429347424;CUST_56432_PI429347424	CUST_23198_PI429347424;CUST_40336_PI429347424;CUST_56432_PI429347424	0.665377	0.956675	FALSE
GO:0044428//nuclear part	291	65	CUST_10068_PI429347424;CUST_10429_PI429347424;CUST_12022_PI429347424;CUST_12172_PI429347424;CUST_12305_PI429347424;CUST_1441_PI429347424;CUST_1531_PI429347424;CUST_16601_PI429347424;CUST_16620_PI429347424;CUST_17422_PI429347424;CUST_17460_PI429347424;CUST_17510_PI429347424;CUST_18662_PI429347424;CUST_18780_PI429347424;CUST_18836_PI429347424;CUST_19631_PI429347424;CUST_1977_PI429347424;CUST_19782_…	CUST_10068_PI429347424;CUST_10429_PI429347424;CUST_12022_PI429347424;CUST_12172_PI429347424;CUST_12305_PI429347424;CUST_1441_PI429347424;CUST_1531_PI429347424;CUST_16601_PI429347424;CUST_16620_PI429347424;CUST_17422_PI429347424;CUST_17460_PI429347424;CUST_17510_PI429347424;CUST_18662_PI429347424;CUST_18780_PI429347424;CUST_18836_PI429347424;CUST_19631_PI429347424;CUST_1977_PI429347424;CUST_19782_…	0.673462	0.956675	FALSE
GO:0031966//mitochondrial membrane	56	12	CUST_12022_PI429347424;CUST_16548_PI429347424;CUST_19660_PI429347424;CUST_23903_PI429347424;CUST_24314_PI429347424;CUST_29356_PI429347424;CUST_38762_PI429347424;CUST_42689_PI429347424;CUST_42766_PI429347424;CUST_42990_PI429347424;CUST_5471_PI429347424;CUST_56433_PI429347424	CUST_12022_PI429347424;CUST_16548_PI429347424;CUST_19660_PI429347424;CUST_23903_PI429347424;CUST_24314_PI429347424;CUST_29356_PI429347424;CUST_38762_PI429347424;CUST_42689_PI429347424;CUST_42766_PI429347424;CUST_42990_PI429347424;CUST_5471_PI429347424;CUST_56433_PI429347424	0.677334	0.956675	FALSE
GO:0031226//intrinsic to plasma membrane	61	13	CUST_17505_PI429347424;CUST_22819_PI429347424;CUST_2292_PI429347424;CUST_2306_PI429347424;CUST_24183_PI429347424;CUST_24349_PI429347424;CUST_38002_PI429347424;CUST_38762_PI429347424;CUST_43301_PI429347424;CUST_43335_PI429347424;CUST_50169_PI429347424;CUST_826_PI429347424;CUST_8990_PI429347424	CUST_17505_PI429347424;CUST_22819_PI429347424;CUST_2292_PI429347424;CUST_2306_PI429347424;CUST_24183_PI429347424;CUST_24349_PI429347424;CUST_38002_PI429347424;CUST_38762_PI429347424;CUST_43301_PI429347424;CUST_43335_PI429347424;CUST_50169_PI429347424;CUST_826_PI429347424;CUST_8990_PI429347424	0.68862	0.956675	FALSE
GO:0097458//neuron part	62	13	CUST_12022_PI429347424;CUST_16503_PI429347424;CUST_19660_PI429347424;CUST_2378_PI429347424;CUST_2381_PI429347424;CUST_24796_PI429347424;CUST_38837_PI429347424;CUST_42650_PI429347424;CUST_50242_PI429347424;CUST_56158_PI429347424;CUST_56325_PI429347424;CUST_6809_PI429347424;CUST_9005_PI429347424	CUST_12022_PI429347424;CUST_16503_PI429347424;CUST_19660_PI429347424;CUST_2378_PI429347424;CUST_2381_PI429347424;CUST_24796_PI429347424;CUST_38837_PI429347424;CUST_42650_PI429347424;CUST_50242_PI429347424;CUST_56158_PI429347424;CUST_56325_PI429347424;CUST_6809_PI429347424;CUST_9005_PI429347424	0.712539	0.956675	FALSE
GO:0005643//nuclear pore	15	3	CUST_17422_PI429347424;CUST_18780_PI429347424;CUST_22366_PI429347424	CUST_17422_PI429347424;CUST_18780_PI429347424;CUST_22366_PI429347424	0.71332	0.956675	FALSE
GO:0044438//microbody part	15	3	CUST_20411_PI429347424;CUST_38131_PI429347424;CUST_56433_PI429347424	CUST_20411_PI429347424;CUST_38131_PI429347424;CUST_56433_PI429347424	0.71332	0.956675	FALSE
GO:0044439//peroxisomal part	15	3	CUST_20411_PI429347424;CUST_38131_PI429347424;CUST_56433_PI429347424	CUST_20411_PI429347424;CUST_38131_PI429347424;CUST_56433_PI429347424	0.71332	0.956675	FALSE
GO:0005788//endoplasmic reticulum lumen	10	2	CUST_1177_PI429347424;CUST_50438_PI429347424	CUST_1177_PI429347424;CUST_50438_PI429347424	0.714162	0.956675	FALSE
GO:0005932//microtubule basal body	10	2	CUST_17484_PI429347424;CUST_9124_PI429347424	CUST_17484_PI429347424;CUST_9124_PI429347424	0.714162	0.956675	FALSE
GO:0008021//synaptic vesicle	10	2	CUST_10192_PI429347424;CUST_43239_PI429347424	CUST_10192_PI429347424;CUST_43239_PI429347424	0.714162	0.956675	FALSE
GO:0044448//cell cortex part	10	2	CUST_22768_PI429347424;CUST_50494_PI429347424	CUST_22768_PI429347424;CUST_50494_PI429347424	0.714162	0.956675	FALSE
GO:0005938//cell cortex	20	4	CUST_22768_PI429347424;CUST_39117_PI429347424;CUST_39780_PI429347424;CUST_50494_PI429347424	CUST_22768_PI429347424;CUST_39117_PI429347424;CUST_39780_PI429347424;CUST_50494_PI429347424	0.71754	0.956675	FALSE
GO:0043233//organelle lumen	278	61	CUST_10068_PI429347424;CUST_10429_PI429347424;CUST_1177_PI429347424;CUST_12172_PI429347424;CUST_12238_PI429347424;CUST_12305_PI429347424;CUST_1441_PI429347424;CUST_1531_PI429347424;CUST_16620_PI429347424;CUST_17422_PI429347424;CUST_17460_PI429347424;CUST_18662_PI429347424;CUST_18836_PI429347424;CUST_19631_PI429347424;CUST_1977_PI429347424;CUST_19782_PI429347424;CUST_22429_PI429347424;CUST_22440_P…	CUST_10068_PI429347424;CUST_10429_PI429347424;CUST_1177_PI429347424;CUST_12172_PI429347424;CUST_12238_PI429347424;CUST_12305_PI429347424;CUST_1441_PI429347424;CUST_1531_PI429347424;CUST_16620_PI429347424;CUST_17422_PI429347424;CUST_17460_PI429347424;CUST_18662_PI429347424;CUST_18836_PI429347424;CUST_19631_PI429347424;CUST_1977_PI429347424;CUST_19782_PI429347424;CUST_22429_PI429347424;CUST_22440_P…	0.728603	0.956675	FALSE
GO:0070013//intracellular organelle lumen	278	61	CUST_10068_PI429347424;CUST_10429_PI429347424;CUST_1177_PI429347424;CUST_12172_PI429347424;CUST_12238_PI429347424;CUST_12305_PI429347424;CUST_1441_PI429347424;CUST_1531_PI429347424;CUST_16620_PI429347424;CUST_17422_PI429347424;CUST_17460_PI429347424;CUST_18662_PI429347424;CUST_18836_PI429347424;CUST_19631_PI429347424;CUST_1977_PI429347424;CUST_19782_PI429347424;CUST_22429_PI429347424;CUST_22440_P…	CUST_10068_PI429347424;CUST_10429_PI429347424;CUST_1177_PI429347424;CUST_12172_PI429347424;CUST_12238_PI429347424;CUST_12305_PI429347424;CUST_1441_PI429347424;CUST_1531_PI429347424;CUST_16620_PI429347424;CUST_17422_PI429347424;CUST_17460_PI429347424;CUST_18662_PI429347424;CUST_18836_PI429347424;CUST_19631_PI429347424;CUST_1977_PI429347424;CUST_19782_PI429347424;CUST_22429_PI429347424;CUST_22440_P…	0.728603	0.956675	FALSE
GO:0005666//DNA-directed RNA polymerase III complex	5	1	CUST_12172_PI429347424	CUST_12172_PI429347424	0.733578	0.956675	FALSE
GO:0005903//brush border	5	1	CUST_36405_PI429347424	CUST_36405_PI429347424	0.733578	0.956675	FALSE
GO:0008076//voltage-gated potassium channel complex	5	1	CUST_2292_PI429347424	CUST_2292_PI429347424	0.733578	0.956675	FALSE
GO:0009295//nucleoid	5	1	CUST_29356_PI429347424	CUST_29356_PI429347424	0.733578	0.956675	FALSE
GO:0030119//AP-type membrane coat adaptor complex	5	1	CUST_28437_PI429347424	CUST_28437_PI429347424	0.733578	0.956675	FALSE
GO:0030131//clathrin adaptor complex	5	1	CUST_28437_PI429347424	CUST_28437_PI429347424	0.733578	0.956675	FALSE
GO:0030665//clathrin-coated vesicle membrane	5	1	CUST_28437_PI429347424	CUST_28437_PI429347424	0.733578	0.956675	FALSE
GO:0031970//organelle envelope lumen	5	1	CUST_19660_PI429347424	CUST_19660_PI429347424	0.733578	0.956675	FALSE
GO:0033178//proton-transporting two-sector ATPase complex, catalytic domain	5	1	CUST_23903_PI429347424	CUST_23903_PI429347424	0.733578	0.956675	FALSE
GO:0034705//potassium channel complex	5	1	CUST_2292_PI429347424	CUST_2292_PI429347424	0.733578	0.956675	FALSE
GO:0042645//mitochondrial nucleoid	5	1	CUST_29356_PI429347424	CUST_29356_PI429347424	0.733578	0.956675	FALSE
GO:0044441//cilium part	5	1	CUST_17484_PI429347424	CUST_17484_PI429347424	0.733578	0.956675	FALSE
GO:0031974//membrane-enclosed lumen	283	62	CUST_10068_PI429347424;CUST_10429_PI429347424;CUST_1177_PI429347424;CUST_12172_PI429347424;CUST_12238_PI429347424;CUST_12305_PI429347424;CUST_1441_PI429347424;CUST_1531_PI429347424;CUST_16620_PI429347424;CUST_17422_PI429347424;CUST_17460_PI429347424;CUST_18662_PI429347424;CUST_18836_PI429347424;CUST_19631_PI429347424;CUST_19660_PI429347424;CUST_1977_PI429347424;CUST_19782_PI429347424;CUST_22429_P…	CUST_10068_PI429347424;CUST_10429_PI429347424;CUST_1177_PI429347424;CUST_12172_PI429347424;CUST_12238_PI429347424;CUST_12305_PI429347424;CUST_1441_PI429347424;CUST_1531_PI429347424;CUST_16620_PI429347424;CUST_17422_PI429347424;CUST_17460_PI429347424;CUST_18662_PI429347424;CUST_18836_PI429347424;CUST_19631_PI429347424;CUST_19660_PI429347424;CUST_1977_PI429347424;CUST_19782_PI429347424;CUST_22429_P…	0.735146	0.956675	FALSE
GO:0044424//intracellular part	1703	390	CUST_10018_PI429347424;CUST_10068_PI429347424;CUST_1011_PI429347424;CUST_10192_PI429347424;CUST_10215_PI429347424;CUST_10243_PI429347424;CUST_10429_PI429347424;CUST_1128_PI429347424;CUST_1177_PI429347424;CUST_11980_PI429347424;CUST_12011_PI429347424;CUST_12022_PI429347424;CUST_12158_PI429347424;CUST_12162_PI429347424;CUST_1216_PI429347424;CUST_12172_PI429347424;CUST_12216_PI429347424;CUST_12238_P…	CUST_10018_PI429347424;CUST_10068_PI429347424;CUST_1011_PI429347424;CUST_10192_PI429347424;CUST_10215_PI429347424;CUST_10243_PI429347424;CUST_10429_PI429347424;CUST_1128_PI429347424;CUST_1177_PI429347424;CUST_11980_PI429347424;CUST_12011_PI429347424;CUST_12022_PI429347424;CUST_12158_PI429347424;CUST_12162_PI429347424;CUST_1216_PI429347424;CUST_12172_PI429347424;CUST_12216_PI429347424;CUST_12238_P…	0.750097	0.956675	FALSE
GO:0005774//vacuolar membrane	16	3	CUST_40336_PI429347424;CUST_42451_PI429347424;CUST_9043_PI429347424	CUST_40336_PI429347424;CUST_42451_PI429347424;CUST_9043_PI429347424	0.755779	0.956675	FALSE
GO:0012506//vesicle membrane	16	3	CUST_28437_PI429347424;CUST_29072_PI429347424;CUST_50279_PI429347424	CUST_28437_PI429347424;CUST_29072_PI429347424;CUST_50279_PI429347424	0.755779	0.956675	FALSE
GO:0044454//nuclear chromosome part	16	3	CUST_10068_PI429347424;CUST_10429_PI429347424;CUST_8707_PI429347424	CUST_10068_PI429347424;CUST_10429_PI429347424;CUST_8707_PI429347424	0.755779	0.956675	FALSE
GO:0046930//pore complex	16	3	CUST_17422_PI429347424;CUST_18780_PI429347424;CUST_22366_PI429347424	CUST_17422_PI429347424;CUST_18780_PI429347424;CUST_22366_PI429347424	0.755779	0.956675	FALSE
GO:0000785//chromatin	26	5	CUST_10068_PI429347424;CUST_20171_PI429347424;CUST_24673_PI429347424;CUST_50436_PI429347424;CUST_8707_PI429347424	CUST_10068_PI429347424;CUST_20171_PI429347424;CUST_24673_PI429347424;CUST_50436_PI429347424;CUST_8707_PI429347424	0.756947	0.956675	FALSE
GO:0005635//nuclear envelope	31	6	CUST_12022_PI429347424;CUST_16601_PI429347424;CUST_17422_PI429347424;CUST_18780_PI429347424;CUST_22366_PI429347424;CUST_24557_PI429347424	CUST_12022_PI429347424;CUST_16601_PI429347424;CUST_17422_PI429347424;CUST_18780_PI429347424;CUST_22366_PI429347424;CUST_24557_PI429347424	0.760696	0.956675	FALSE
GO:0030018//Z disc	11	2	CUST_23663_PI429347424;CUST_27545_PI429347424	CUST_23663_PI429347424;CUST_27545_PI429347424	0.764237	0.956675	FALSE
GO:0030117//membrane coat	11	2	CUST_19667_PI429347424;CUST_28437_PI429347424	CUST_19667_PI429347424;CUST_28437_PI429347424	0.764237	0.956675	FALSE
GO:0048475//coated membrane	11	2	CUST_19667_PI429347424;CUST_28437_PI429347424	CUST_19667_PI429347424;CUST_28437_PI429347424	0.764237	0.956675	FALSE
GO:0044456//synapse part	36	7	CUST_10192_PI429347424;CUST_24183_PI429347424;CUST_38797_PI429347424;CUST_42650_PI429347424;CUST_43239_PI429347424;CUST_50242_PI429347424;CUST_6809_PI429347424	CUST_10192_PI429347424;CUST_24183_PI429347424;CUST_38797_PI429347424;CUST_42650_PI429347424;CUST_43239_PI429347424;CUST_50242_PI429347424;CUST_6809_PI429347424	0.765255	0.956675	FALSE
GO:0044427//chromosomal part	41	8	CUST_10068_PI429347424;CUST_10429_PI429347424;CUST_20171_PI429347424;CUST_2378_PI429347424;CUST_2381_PI429347424;CUST_24673_PI429347424;CUST_50436_PI429347424;CUST_8707_PI429347424	CUST_10068_PI429347424;CUST_10429_PI429347424;CUST_20171_PI429347424;CUST_2378_PI429347424;CUST_2381_PI429347424;CUST_24673_PI429347424;CUST_50436_PI429347424;CUST_8707_PI429347424	0.770238	0.956675	FALSE
GO:0005740//mitochondrial envelope	60	12	CUST_12022_PI429347424;CUST_16548_PI429347424;CUST_19660_PI429347424;CUST_23903_PI429347424;CUST_24314_PI429347424;CUST_29356_PI429347424;CUST_38762_PI429347424;CUST_42689_PI429347424;CUST_42766_PI429347424;CUST_42990_PI429347424;CUST_5471_PI429347424;CUST_56433_PI429347424	CUST_12022_PI429347424;CUST_16548_PI429347424;CUST_19660_PI429347424;CUST_23903_PI429347424;CUST_24314_PI429347424;CUST_29356_PI429347424;CUST_38762_PI429347424;CUST_42689_PI429347424;CUST_42766_PI429347424;CUST_42990_PI429347424;CUST_5471_PI429347424;CUST_56433_PI429347424	0.771013	0.956675	FALSE
GO:0030135//coated vesicle	22	4	CUST_10192_PI429347424;CUST_19667_PI429347424;CUST_28437_PI429347424;CUST_43239_PI429347424	CUST_10192_PI429347424;CUST_19667_PI429347424;CUST_28437_PI429347424;CUST_43239_PI429347424	0.788089	0.956675	FALSE
GO:0005924//cell-substrate adherens junction	17	3	CUST_19004_PI429347424;CUST_56215_PI429347424;CUST_56559_PI429347424	CUST_19004_PI429347424;CUST_56215_PI429347424;CUST_56559_PI429347424	0.79302	0.956675	FALSE
GO:0005925//focal adhesion	17	3	CUST_19004_PI429347424;CUST_56215_PI429347424;CUST_56559_PI429347424	CUST_19004_PI429347424;CUST_56215_PI429347424;CUST_56559_PI429347424	0.79302	0.956675	FALSE
GO:0044445//cytosolic part	17	3	CUST_24576_PI429347424;CUST_39788_PI429347424;CUST_56281_PI429347424	CUST_24576_PI429347424;CUST_39788_PI429347424;CUST_56281_PI429347424	0.79302	0.956675	FALSE
GO:0005782//peroxisomal matrix	6	1	CUST_38131_PI429347424	CUST_38131_PI429347424	0.795585	0.956675	FALSE
GO:0008287//protein serine/threonine phosphatase complex	6	1	CUST_43239_PI429347424	CUST_43239_PI429347424	0.795585	0.956675	FALSE
GO:0031907//microbody lumen	6	1	CUST_38131_PI429347424	CUST_38131_PI429347424	0.795585	0.956675	FALSE
GO:0032838//cell projection cytoplasm	6	1	CUST_17484_PI429347424	CUST_17484_PI429347424	0.795585	0.956675	FALSE
GO:0032993//protein-DNA complex	6	1	CUST_10429_PI429347424	CUST_10429_PI429347424	0.795585	0.956675	FALSE
GO:0005743//mitochondrial inner membrane	47	9	CUST_16548_PI429347424;CUST_19660_PI429347424;CUST_23903_PI429347424;CUST_24314_PI429347424;CUST_29356_PI429347424;CUST_38762_PI429347424;CUST_42689_PI429347424;CUST_42766_PI429347424;CUST_56433_PI429347424	CUST_16548_PI429347424;CUST_19660_PI429347424;CUST_23903_PI429347424;CUST_24314_PI429347424;CUST_29356_PI429347424;CUST_38762_PI429347424;CUST_42689_PI429347424;CUST_42766_PI429347424;CUST_56433_PI429347424	0.797839	0.956675	FALSE
GO:0030027//lamellipodium	12	2	CUST_42650_PI429347424;CUST_50293_PI429347424	CUST_42650_PI429347424;CUST_50293_PI429347424	0.806515	0.956675	FALSE
GO:0032991//macromolecular complex	508	111	CUST_10018_PI429347424;CUST_1011_PI429347424;CUST_10429_PI429347424;CUST_12172_PI429347424;CUST_12326_PI429347424;CUST_1506_PI429347424;CUST_1528_PI429347424;CUST_1531_PI429347424;CUST_17234_PI429347424;CUST_17422_PI429347424;CUST_17456_PI429347424;CUST_18780_PI429347424;CUST_19667_PI429347424;CUST_1977_PI429347424;CUST_2004_PI429347424;CUST_20108_PI429347424;CUST_2074_PI429347424;CUST_22222_PI42…	CUST_10018_PI429347424;CUST_1011_PI429347424;CUST_10429_PI429347424;CUST_12172_PI429347424;CUST_12326_PI429347424;CUST_1506_PI429347424;CUST_1528_PI429347424;CUST_1531_PI429347424;CUST_17234_PI429347424;CUST_17422_PI429347424;CUST_17456_PI429347424;CUST_18780_PI429347424;CUST_19667_PI429347424;CUST_1977_PI429347424;CUST_2004_PI429347424;CUST_20108_PI429347424;CUST_2074_PI429347424;CUST_22222_PI42…	0.812786	0.956675	FALSE
GO:0005625//soluble fraction	73	14	CUST_16532_PI429347424;CUST_20034_PI429347424;CUST_20310_PI429347424;CUST_29326_PI429347424;CUST_3118_PI429347424;CUST_3160_PI429347424;CUST_38837_PI429347424;CUST_40087_PI429347424;CUST_46590_PI429347424;CUST_56322_PI429347424;CUST_6546_PI429347424;CUST_6908_PI429347424;CUST_836_PI429347424;CUST_9005_PI429347424	CUST_16532_PI429347424;CUST_20034_PI429347424;CUST_20310_PI429347424;CUST_29326_PI429347424;CUST_3118_PI429347424;CUST_3160_PI429347424;CUST_38837_PI429347424;CUST_40087_PI429347424;CUST_46590_PI429347424;CUST_56322_PI429347424;CUST_6546_PI429347424;CUST_6908_PI429347424;CUST_836_PI429347424;CUST_9005_PI429347424	0.834456	0.956675	FALSE
GO:0044433//cytoplasmic vesicle part	13	2	CUST_23504_PI429347424;CUST_28437_PI429347424	CUST_23504_PI429347424;CUST_28437_PI429347424	0.841909	0.956675	FALSE
GO:0005657//replication fork	7	1	CUST_10429_PI429347424	CUST_10429_PI429347424	0.843181	0.956675	FALSE
GO:0016469//proton-transporting two-sector ATPase complex	7	1	CUST_23903_PI429347424	CUST_23903_PI429347424	0.843181	0.956675	FALSE
GO:0030662//coated vesicle membrane	7	1	CUST_28437_PI429347424	CUST_28437_PI429347424	0.843181	0.956675	FALSE
GO:0031514//motile cilium	7	1	CUST_17484_PI429347424	CUST_17484_PI429347424	0.843181	0.956675	FALSE
GO:0032039//integrator complex	7	1	CUST_6802_PI429347424	CUST_6802_PI429347424	0.843181	0.956675	FALSE
GO:0043190//ATP-binding cassette (ABC) transporter complex	7	1	CUST_24165_PI429347424	CUST_24165_PI429347424	0.843181	0.956675	FALSE
GO:0043025//neuronal cell body	24	4	CUST_16503_PI429347424;CUST_42650_PI429347424;CUST_56158_PI429347424;CUST_6809_PI429347424	CUST_16503_PI429347424;CUST_42650_PI429347424;CUST_56158_PI429347424;CUST_6809_PI429347424	0.843818	0.956675	FALSE
GO:0044297//cell body	24	4	CUST_16503_PI429347424;CUST_42650_PI429347424;CUST_56158_PI429347424;CUST_6809_PI429347424	CUST_16503_PI429347424;CUST_42650_PI429347424;CUST_56158_PI429347424;CUST_6809_PI429347424	0.843818	0.956675	FALSE
GO:0016604//nuclear body	19	3	CUST_10429_PI429347424;CUST_1977_PI429347424;CUST_23925_PI429347424	CUST_10429_PI429347424;CUST_1977_PI429347424;CUST_23925_PI429347424	0.853361	0.956675	FALSE
GO:0005622//intracellular	1769	402	CUST_10018_PI429347424;CUST_10068_PI429347424;CUST_1011_PI429347424;CUST_10192_PI429347424;CUST_10215_PI429347424;CUST_10243_PI429347424;CUST_10429_PI429347424;CUST_1128_PI429347424;CUST_1177_PI429347424;CUST_11980_PI429347424;CUST_12011_PI429347424;CUST_12022_PI429347424;CUST_12158_PI429347424;CUST_12162_PI429347424;CUST_1216_PI429347424;CUST_12172_PI429347424;CUST_12216_PI429347424;CUST_12238_P…	CUST_10018_PI429347424;CUST_10068_PI429347424;CUST_1011_PI429347424;CUST_10192_PI429347424;CUST_10215_PI429347424;CUST_10243_PI429347424;CUST_10429_PI429347424;CUST_1128_PI429347424;CUST_1177_PI429347424;CUST_11980_PI429347424;CUST_12011_PI429347424;CUST_12022_PI429347424;CUST_12158_PI429347424;CUST_12162_PI429347424;CUST_1216_PI429347424;CUST_12172_PI429347424;CUST_12216_PI429347424;CUST_12238_P…	0.86117	0.956675	FALSE
GO:0031967//organelle envelope	90	17	CUST_12022_PI429347424;CUST_16548_PI429347424;CUST_16601_PI429347424;CUST_17422_PI429347424;CUST_18780_PI429347424;CUST_19660_PI429347424;CUST_22366_PI429347424;CUST_23903_PI429347424;CUST_24314_PI429347424;CUST_24557_PI429347424;CUST_29356_PI429347424;CUST_38762_PI429347424;CUST_42689_PI429347424;CUST_42766_PI429347424;CUST_42990_PI429347424;CUST_5471_PI429347424;CUST_56433_PI429347424	CUST_12022_PI429347424;CUST_16548_PI429347424;CUST_16601_PI429347424;CUST_17422_PI429347424;CUST_18780_PI429347424;CUST_19660_PI429347424;CUST_22366_PI429347424;CUST_23903_PI429347424;CUST_24314_PI429347424;CUST_24557_PI429347424;CUST_29356_PI429347424;CUST_38762_PI429347424;CUST_42689_PI429347424;CUST_42766_PI429347424;CUST_42990_PI429347424;CUST_5471_PI429347424;CUST_56433_PI429347424	0.870224	0.956675	FALSE
GO:0031975//envelope	90	17	CUST_12022_PI429347424;CUST_16548_PI429347424;CUST_16601_PI429347424;CUST_17422_PI429347424;CUST_18780_PI429347424;CUST_19660_PI429347424;CUST_22366_PI429347424;CUST_23903_PI429347424;CUST_24314_PI429347424;CUST_24557_PI429347424;CUST_29356_PI429347424;CUST_38762_PI429347424;CUST_42689_PI429347424;CUST_42766_PI429347424;CUST_42990_PI429347424;CUST_5471_PI429347424;CUST_56433_PI429347424	CUST_12022_PI429347424;CUST_16548_PI429347424;CUST_16601_PI429347424;CUST_17422_PI429347424;CUST_18780_PI429347424;CUST_19660_PI429347424;CUST_22366_PI429347424;CUST_23903_PI429347424;CUST_24314_PI429347424;CUST_24557_PI429347424;CUST_29356_PI429347424;CUST_38762_PI429347424;CUST_42689_PI429347424;CUST_42766_PI429347424;CUST_42990_PI429347424;CUST_5471_PI429347424;CUST_56433_PI429347424	0.870224	0.956675	FALSE
GO:0043005//neuron projection	51	9	CUST_12022_PI429347424;CUST_19660_PI429347424;CUST_2378_PI429347424;CUST_2381_PI429347424;CUST_24796_PI429347424;CUST_38837_PI429347424;CUST_42650_PI429347424;CUST_56325_PI429347424;CUST_9005_PI429347424	CUST_12022_PI429347424;CUST_19660_PI429347424;CUST_2378_PI429347424;CUST_2381_PI429347424;CUST_24796_PI429347424;CUST_38837_PI429347424;CUST_42650_PI429347424;CUST_56325_PI429347424;CUST_9005_PI429347424	0.87102	0.956675	FALSE
GO:0045211//postsynaptic membrane	14	2	CUST_24183_PI429347424;CUST_38797_PI429347424	CUST_24183_PI429347424;CUST_38797_PI429347424	0.871331	0.956675	FALSE
GO:0005795//Golgi stack	8	1	CUST_50438_PI429347424	CUST_50438_PI429347424	0.879711	0.956675	FALSE
GO:0016528//sarcoplasm	8	1	CUST_12022_PI429347424	CUST_12022_PI429347424	0.879711	0.956675	FALSE
GO:0016529//sarcoplasmic reticulum	8	1	CUST_12022_PI429347424	CUST_12022_PI429347424	0.879711	0.956675	FALSE
GO:0030133//transport vesicle	8	1	CUST_28437_PI429347424	CUST_28437_PI429347424	0.879711	0.956675	FALSE
GO:0044429//mitochondrial part	91	17	CUST_12022_PI429347424;CUST_12238_PI429347424;CUST_16548_PI429347424;CUST_19660_PI429347424;CUST_23229_PI429347424;CUST_23504_PI429347424;CUST_23903_PI429347424;CUST_24314_PI429347424;CUST_24566_PI429347424;CUST_28465_PI429347424;CUST_29356_PI429347424;CUST_38762_PI429347424;CUST_42689_PI429347424;CUST_42766_PI429347424;CUST_42990_PI429347424;CUST_5471_PI429347424;CUST_56433_PI429347424	CUST_12022_PI429347424;CUST_12238_PI429347424;CUST_16548_PI429347424;CUST_19660_PI429347424;CUST_23229_PI429347424;CUST_23504_PI429347424;CUST_23903_PI429347424;CUST_24314_PI429347424;CUST_24566_PI429347424;CUST_28465_PI429347424;CUST_29356_PI429347424;CUST_38762_PI429347424;CUST_42689_PI429347424;CUST_42766_PI429347424;CUST_42990_PI429347424;CUST_5471_PI429347424;CUST_56433_PI429347424	0.881642	0.956675	FALSE
GO:0030424//axon	26	4	CUST_24796_PI429347424;CUST_42650_PI429347424;CUST_56325_PI429347424;CUST_9005_PI429347424	CUST_24796_PI429347424;CUST_42650_PI429347424;CUST_56325_PI429347424;CUST_9005_PI429347424	0.886676	0.95806	FALSE
GO:0044444//cytoplasmic part	804	175	CUST_10192_PI429347424;CUST_10215_PI429347424;CUST_10243_PI429347424;CUST_1128_PI429347424;CUST_1177_PI429347424;CUST_11980_PI429347424;CUST_12011_PI429347424;CUST_12022_PI429347424;CUST_1216_PI429347424;CUST_12238_PI429347424;CUST_1322_PI429347424;CUST_1441_PI429347424;CUST_1447_PI429347424;CUST_1528_PI429347424;CUST_1537_PI429347424;CUST_16452_PI429347424;CUST_16548_PI429347424;CUST_16601_PI429…	CUST_10192_PI429347424;CUST_10215_PI429347424;CUST_10243_PI429347424;CUST_1128_PI429347424;CUST_1177_PI429347424;CUST_11980_PI429347424;CUST_12011_PI429347424;CUST_12022_PI429347424;CUST_1216_PI429347424;CUST_12238_PI429347424;CUST_1322_PI429347424;CUST_1441_PI429347424;CUST_1447_PI429347424;CUST_1528_PI429347424;CUST_1537_PI429347424;CUST_16452_PI429347424;CUST_16548_PI429347424;CUST_16601_PI429…	0.897217	0.96536	FALSE
GO:0005759//mitochondrial matrix	38	6	CUST_12238_PI429347424;CUST_23229_PI429347424;CUST_23504_PI429347424;CUST_24566_PI429347424;CUST_28465_PI429347424;CUST_29356_PI429347424	CUST_12238_PI429347424;CUST_23229_PI429347424;CUST_23504_PI429347424;CUST_24566_PI429347424;CUST_28465_PI429347424;CUST_29356_PI429347424	0.906151	0.966491	FALSE
GO:0033267//axon part	9	1	CUST_56325_PI429347424	CUST_56325_PI429347424	0.907744	0.966491	FALSE
GO:0034703//cation channel complex	9	1	CUST_2292_PI429347424	CUST_2292_PI429347424	0.907744	0.966491	FALSE
GO:0005730//nucleolus	76	13	CUST_12305_PI429347424;CUST_1441_PI429347424;CUST_17460_PI429347424;CUST_19782_PI429347424;CUST_22440_PI429347424;CUST_27293_PI429347424;CUST_29537_PI429347424;CUST_3217_PI429347424;CUST_40262_PI429347424;CUST_43345_PI429347424;CUST_50165_PI429347424;CUST_50179_PI429347424;CUST_50285_PI429347424	CUST_12305_PI429347424;CUST_1441_PI429347424;CUST_17460_PI429347424;CUST_19782_PI429347424;CUST_22440_PI429347424;CUST_27293_PI429347424;CUST_29537_PI429347424;CUST_3217_PI429347424;CUST_40262_PI429347424;CUST_43345_PI429347424;CUST_50165_PI429347424;CUST_50179_PI429347424;CUST_50285_PI429347424	0.926685	0.976264	FALSE
GO:0097060//synaptic membrane	17	2	CUST_24183_PI429347424;CUST_38797_PI429347424	CUST_24183_PI429347424;CUST_38797_PI429347424	0.931968	0.976264	FALSE
GO:0005623//cell	1965	446	CUST_10018_PI429347424;CUST_10025_PI429347424;CUST_10068_PI429347424;CUST_1011_PI429347424;CUST_10192_PI429347424;CUST_10215_PI429347424;CUST_10243_PI429347424;CUST_10245_PI429347424;CUST_10314_PI429347424;CUST_10429_PI429347424;CUST_1128_PI429347424;CUST_1177_PI429347424;CUST_11980_PI429347424;CUST_12011_PI429347424;CUST_12022_PI429347424;CUST_12158_PI429347424;CUST_12162_PI429347424;CUST_1216_P…	CUST_10018_PI429347424;CUST_10025_PI429347424;CUST_10068_PI429347424;CUST_1011_PI429347424;CUST_10192_PI429347424;CUST_10215_PI429347424;CUST_10243_PI429347424;CUST_10245_PI429347424;CUST_10314_PI429347424;CUST_10429_PI429347424;CUST_1128_PI429347424;CUST_1177_PI429347424;CUST_11980_PI429347424;CUST_12011_PI429347424;CUST_12022_PI429347424;CUST_12158_PI429347424;CUST_12162_PI429347424;CUST_1216_P…	0.932237	0.976264	FALSE
GO:0044464//cell part	1965	446	CUST_10018_PI429347424;CUST_10025_PI429347424;CUST_10068_PI429347424;CUST_1011_PI429347424;CUST_10192_PI429347424;CUST_10215_PI429347424;CUST_10243_PI429347424;CUST_10245_PI429347424;CUST_10314_PI429347424;CUST_10429_PI429347424;CUST_1128_PI429347424;CUST_1177_PI429347424;CUST_11980_PI429347424;CUST_12011_PI429347424;CUST_12022_PI429347424;CUST_12158_PI429347424;CUST_12162_PI429347424;CUST_1216_P…	CUST_10018_PI429347424;CUST_10025_PI429347424;CUST_10068_PI429347424;CUST_1011_PI429347424;CUST_10192_PI429347424;CUST_10215_PI429347424;CUST_10243_PI429347424;CUST_10245_PI429347424;CUST_10314_PI429347424;CUST_10429_PI429347424;CUST_1128_PI429347424;CUST_1177_PI429347424;CUST_11980_PI429347424;CUST_12011_PI429347424;CUST_12022_PI429347424;CUST_12158_PI429347424;CUST_12162_PI429347424;CUST_1216_P…	0.932237	0.976264	FALSE
GO:0005739//mitochondrion	180	34	CUST_10215_PI429347424;CUST_10243_PI429347424;CUST_12011_PI429347424;CUST_12022_PI429347424;CUST_1216_PI429347424;CUST_12238_PI429347424;CUST_16548_PI429347424;CUST_16956_PI429347424;CUST_17440_PI429347424;CUST_19660_PI429347424;CUST_20034_PI429347424;CUST_20165_PI429347424;CUST_2074_PI429347424;CUST_22819_PI429347424;CUST_23229_PI429347424;CUST_23504_PI429347424;CUST_23654_PI429347424;CUST_23903…	CUST_10215_PI429347424;CUST_10243_PI429347424;CUST_12011_PI429347424;CUST_12022_PI429347424;CUST_1216_PI429347424;CUST_12238_PI429347424;CUST_16548_PI429347424;CUST_16956_PI429347424;CUST_17440_PI429347424;CUST_19660_PI429347424;CUST_20034_PI429347424;CUST_20165_PI429347424;CUST_2074_PI429347424;CUST_22819_PI429347424;CUST_23229_PI429347424;CUST_23504_PI429347424;CUST_23654_PI429347424;CUST_23903…	0.939095	0.977426	FALSE
GO:0016459//myosin complex	11	1	CUST_28387_PI429347424	CUST_28387_PI429347424	0.945754	0.978366	FALSE
GO:0016607//nuclear speck	11	1	CUST_1977_PI429347424	CUST_1977_PI429347424	0.945754	0.978366	FALSE
GO:0005737//cytoplasm	1144	249	CUST_10192_PI429347424;CUST_10215_PI429347424;CUST_10243_PI429347424;CUST_10429_PI429347424;CUST_1128_PI429347424;CUST_1177_PI429347424;CUST_11980_PI429347424;CUST_12011_PI429347424;CUST_12022_PI429347424;CUST_12158_PI429347424;CUST_12162_PI429347424;CUST_1216_PI429347424;CUST_12238_PI429347424;CUST_1246_PI429347424;CUST_1322_PI429347424;CUST_1441_PI429347424;CUST_1447_PI429347424;CUST_1528_PI429…	CUST_10192_PI429347424;CUST_10215_PI429347424;CUST_10243_PI429347424;CUST_10429_PI429347424;CUST_1128_PI429347424;CUST_1177_PI429347424;CUST_11980_PI429347424;CUST_12011_PI429347424;CUST_12022_PI429347424;CUST_12158_PI429347424;CUST_12162_PI429347424;CUST_1216_PI429347424;CUST_12238_PI429347424;CUST_1246_PI429347424;CUST_1322_PI429347424;CUST_1441_PI429347424;CUST_1447_PI429347424;CUST_1528_PI429…	0.954872	0.97954	FALSE
GO:0030659//cytoplasmic vesicle membrane	12	1	CUST_28437_PI429347424	CUST_28437_PI429347424	0.958412	0.97954	FALSE
GO:0034702//ion channel complex	12	1	CUST_2292_PI429347424	CUST_2292_PI429347424	0.958412	0.97954	FALSE
GO:0044455//mitochondrial membrane part	13	1	CUST_19660_PI429347424	CUST_19660_PI429347424	0.968121	0.983549	FALSE
GO:0000151//ubiquitin ligase complex	23	2	CUST_43029_PI429347424;CUST_56266_PI429347424	CUST_43029_PI429347424;CUST_56266_PI429347424	0.982167	0.991151	FALSE
GO:0030529//ribonucleoprotein complex	88	13	CUST_1977_PI429347424;CUST_2004_PI429347424;CUST_20108_PI429347424;CUST_23383_PI429347424;CUST_28101_PI429347424;CUST_36567_PI429347424;CUST_37740_PI429347424;CUST_42211_PI429347424;CUST_42841_PI429347424;CUST_43430_PI429347424;CUST_50165_PI429347424;CUST_6622_PI429347424;CUST_8633_PI429347424	CUST_1977_PI429347424;CUST_2004_PI429347424;CUST_20108_PI429347424;CUST_23383_PI429347424;CUST_28101_PI429347424;CUST_36567_PI429347424;CUST_37740_PI429347424;CUST_42211_PI429347424;CUST_42841_PI429347424;CUST_43430_PI429347424;CUST_50165_PI429347424;CUST_6622_PI429347424;CUST_8633_PI429347424	0.983378	0.991151	FALSE
GO:0048471//perinuclear region of cytoplasm	35	3	CUST_38051_PI429347424;CUST_50494_PI429347424;CUST_56266_PI429347424	CUST_38051_PI429347424;CUST_50494_PI429347424;CUST_56266_PI429347424	0.993935	0.997849	FALSE
GO:0005840//ribosome	29	1	CUST_37740_PI429347424	CUST_37740_PI429347424	0.999555	0.999555	FALSE

## Sheet: Jstage_vs_Ustage
Names	Genes_In_Term	DEG	Input_gene	Gene_Symbol	P_value	Q_value	Significant
Total	2308	488	-	-	-	-	-
GO:0005929//cilium	41	22	CUST_10018_PI429347424;CUST_16503_PI429347424;CUST_17062_PI429347424;CUST_17484_PI429347424;CUST_18591_PI429347424;CUST_2258_PI429347424;CUST_22807_PI429347424;CUST_24077_PI429347424;CUST_27382_PI429347424;CUST_36499_PI429347424;CUST_38968_PI429347424;CUST_39921_PI429347424;CUST_42554_PI429347424;CUST_43163_PI429347424;CUST_43212_PI429347424;CUST_43274_PI429347424;CUST_50473_PI429347424;CUST_5863…	CUST_10018_PI429347424;CUST_16503_PI429347424;CUST_17062_PI429347424;CUST_17484_PI429347424;CUST_18591_PI429347424;CUST_2258_PI429347424;CUST_22807_PI429347424;CUST_24077_PI429347424;CUST_27382_PI429347424;CUST_36499_PI429347424;CUST_38968_PI429347424;CUST_39921_PI429347424;CUST_42554_PI429347424;CUST_43163_PI429347424;CUST_43212_PI429347424;CUST_43274_PI429347424;CUST_50473_PI429347424;CUST_5863…	3.88748e-06	0.000917446	TRUE
GO:0005930//axoneme	25	15	CUST_10018_PI429347424;CUST_12326_PI429347424;CUST_17062_PI429347424;CUST_17484_PI429347424;CUST_22807_PI429347424;CUST_23995_PI429347424;CUST_39921_PI429347424;CUST_42554_PI429347424;CUST_43163_PI429347424;CUST_43212_PI429347424;CUST_43274_PI429347424;CUST_50473_PI429347424;CUST_6550_PI429347424;CUST_6795_PI429347424;CUST_8700_PI429347424	CUST_10018_PI429347424;CUST_12326_PI429347424;CUST_17062_PI429347424;CUST_17484_PI429347424;CUST_22807_PI429347424;CUST_23995_PI429347424;CUST_39921_PI429347424;CUST_42554_PI429347424;CUST_43163_PI429347424;CUST_43212_PI429347424;CUST_43274_PI429347424;CUST_50473_PI429347424;CUST_6550_PI429347424;CUST_6795_PI429347424;CUST_8700_PI429347424	2.4381e-05	0.00287696	TRUE
GO:0005576//extracellular region	80	32	CUST_1083_PI429347424;CUST_11963_PI429347424;CUST_17542_PI429347424;CUST_17556_PI429347424;CUST_19901_PI429347424;CUST_22949_PI429347424;CUST_24113_PI429347424;CUST_24543_PI429347424;CUST_27120_PI429347424;CUST_28408_PI429347424;CUST_29326_PI429347424;CUST_29506_PI429347424;CUST_37870_PI429347424;CUST_39780_PI429347424;CUST_39820_PI429347424;CUST_39821_PI429347424;CUST_40421_PI429347424;CUST_4249…	CUST_1083_PI429347424;CUST_11963_PI429347424;CUST_17542_PI429347424;CUST_17556_PI429347424;CUST_19901_PI429347424;CUST_22949_PI429347424;CUST_24113_PI429347424;CUST_24543_PI429347424;CUST_27120_PI429347424;CUST_28408_PI429347424;CUST_29326_PI429347424;CUST_29506_PI429347424;CUST_37870_PI429347424;CUST_39780_PI429347424;CUST_39820_PI429347424;CUST_39821_PI429347424;CUST_40421_PI429347424;CUST_4249…	7.40892e-05	0.00582835	TRUE
GO:0030286//dynein complex	36	18	CUST_10018_PI429347424;CUST_12326_PI429347424;CUST_17062_PI429347424;CUST_23128_PI429347424;CUST_23995_PI429347424;CUST_27382_PI429347424;CUST_36499_PI429347424;CUST_39921_PI429347424;CUST_40412_PI429347424;CUST_43163_PI429347424;CUST_43274_PI429347424;CUST_50473_PI429347424;CUST_5731_PI429347424;CUST_5863_PI429347424;CUST_6550_PI429347424;CUST_6795_PI429347424;CUST_8700_PI429347424;CUST_8988_PI4…	CUST_10018_PI429347424;CUST_12326_PI429347424;CUST_17062_PI429347424;CUST_23128_PI429347424;CUST_23995_PI429347424;CUST_27382_PI429347424;CUST_36499_PI429347424;CUST_39921_PI429347424;CUST_40412_PI429347424;CUST_43163_PI429347424;CUST_43274_PI429347424;CUST_50473_PI429347424;CUST_5731_PI429347424;CUST_5863_PI429347424;CUST_6550_PI429347424;CUST_6795_PI429347424;CUST_8700_PI429347424;CUST_8988_PI4…	0.000104159	0.0061454	TRUE
GO:0005856//cytoskeleton	210	66	CUST_10018_PI429347424;CUST_11951_PI429347424;CUST_12022_PI429347424;CUST_12326_PI429347424;CUST_17062_PI429347424;CUST_17484_PI429347424;CUST_18591_PI429347424;CUST_18652_PI429347424;CUST_18943_PI429347424;CUST_19731_PI429347424;CUST_19884_PI429347424;CUST_20408_PI429347424;CUST_2181_PI429347424;CUST_22344_PI429347424;CUST_2258_PI429347424;CUST_22742_PI429347424;CUST_22807_PI429347424;CUST_22813…	CUST_10018_PI429347424;CUST_11951_PI429347424;CUST_12022_PI429347424;CUST_12326_PI429347424;CUST_17062_PI429347424;CUST_17484_PI429347424;CUST_18591_PI429347424;CUST_18652_PI429347424;CUST_18943_PI429347424;CUST_19731_PI429347424;CUST_19884_PI429347424;CUST_20408_PI429347424;CUST_2181_PI429347424;CUST_22344_PI429347424;CUST_2258_PI429347424;CUST_22742_PI429347424;CUST_22807_PI429347424;CUST_22813…	0.000162856	0.00768682	TRUE
GO:0044463//cell projection part	60	25	CUST_10018_PI429347424;CUST_12138_PI429347424;CUST_12326_PI429347424;CUST_17062_PI429347424;CUST_17484_PI429347424;CUST_19731_PI429347424;CUST_2035_PI429347424;CUST_22807_PI429347424;CUST_23837_PI429347424;CUST_23995_PI429347424;CUST_24077_PI429347424;CUST_28278_PI429347424;CUST_38968_PI429347424;CUST_39921_PI429347424;CUST_42554_PI429347424;CUST_42632_PI429347424;CUST_43163_PI429347424;CUST_4321…	CUST_10018_PI429347424;CUST_12138_PI429347424;CUST_12326_PI429347424;CUST_17062_PI429347424;CUST_17484_PI429347424;CUST_19731_PI429347424;CUST_2035_PI429347424;CUST_22807_PI429347424;CUST_23837_PI429347424;CUST_23995_PI429347424;CUST_24077_PI429347424;CUST_28278_PI429347424;CUST_38968_PI429347424;CUST_39921_PI429347424;CUST_42554_PI429347424;CUST_42632_PI429347424;CUST_43163_PI429347424;CUST_4321…	0.000216132	0.0085012	TRUE
GO:0044421//extracellular region part	58	24	CUST_17542_PI429347424;CUST_17556_PI429347424;CUST_19901_PI429347424;CUST_24543_PI429347424;CUST_28408_PI429347424;CUST_29326_PI429347424;CUST_29506_PI429347424;CUST_39780_PI429347424;CUST_39820_PI429347424;CUST_39821_PI429347424;CUST_42495_PI429347424;CUST_43142_PI429347424;CUST_43294_PI429347424;CUST_43407_PI429347424;CUST_46178_PI429347424;CUST_50314_PI429347424;CUST_56213_PI429347424;CUST_564…	CUST_17542_PI429347424;CUST_17556_PI429347424;CUST_19901_PI429347424;CUST_24543_PI429347424;CUST_28408_PI429347424;CUST_29326_PI429347424;CUST_29506_PI429347424;CUST_39780_PI429347424;CUST_39820_PI429347424;CUST_39821_PI429347424;CUST_42495_PI429347424;CUST_43142_PI429347424;CUST_43294_PI429347424;CUST_43407_PI429347424;CUST_46178_PI429347424;CUST_50314_PI429347424;CUST_56213_PI429347424;CUST_564…	0.000327951	0.0110566	TRUE
GO:0044447//axoneme part	19	11	CUST_10018_PI429347424;CUST_12326_PI429347424;CUST_17062_PI429347424;CUST_22807_PI429347424;CUST_23995_PI429347424;CUST_39921_PI429347424;CUST_43163_PI429347424;CUST_50473_PI429347424;CUST_6550_PI429347424;CUST_6795_PI429347424;CUST_8700_PI429347424	CUST_10018_PI429347424;CUST_12326_PI429347424;CUST_17062_PI429347424;CUST_22807_PI429347424;CUST_23995_PI429347424;CUST_39921_PI429347424;CUST_43163_PI429347424;CUST_50473_PI429347424;CUST_6550_PI429347424;CUST_6795_PI429347424;CUST_8700_PI429347424	0.00048612	0.0137015	TRUE
GO:0015630//microtubule cytoskeleton	128	43	CUST_10018_PI429347424;CUST_11951_PI429347424;CUST_12326_PI429347424;CUST_17062_PI429347424;CUST_17484_PI429347424;CUST_18591_PI429347424;CUST_19884_PI429347424;CUST_20408_PI429347424;CUST_22344_PI429347424;CUST_2258_PI429347424;CUST_22742_PI429347424;CUST_22807_PI429347424;CUST_22813_PI429347424;CUST_22928_PI429347424;CUST_23128_PI429347424;CUST_23272_PI429347424;CUST_23995_PI429347424;CUST_2407…	CUST_10018_PI429347424;CUST_11951_PI429347424;CUST_12326_PI429347424;CUST_17062_PI429347424;CUST_17484_PI429347424;CUST_18591_PI429347424;CUST_19884_PI429347424;CUST_20408_PI429347424;CUST_22344_PI429347424;CUST_2258_PI429347424;CUST_22742_PI429347424;CUST_22807_PI429347424;CUST_22813_PI429347424;CUST_22928_PI429347424;CUST_23128_PI429347424;CUST_23272_PI429347424;CUST_23995_PI429347424;CUST_2407…	0.000522515	0.0137015	TRUE
GO:0044430//cytoskeletal part	151	48	CUST_10018_PI429347424;CUST_11951_PI429347424;CUST_12326_PI429347424;CUST_17062_PI429347424;CUST_17484_PI429347424;CUST_18591_PI429347424;CUST_19731_PI429347424;CUST_20408_PI429347424;CUST_2181_PI429347424;CUST_22344_PI429347424;CUST_2258_PI429347424;CUST_22742_PI429347424;CUST_22807_PI429347424;CUST_22813_PI429347424;CUST_22928_PI429347424;CUST_23128_PI429347424;CUST_23995_PI429347424;CUST_24077…	CUST_10018_PI429347424;CUST_11951_PI429347424;CUST_12326_PI429347424;CUST_17062_PI429347424;CUST_17484_PI429347424;CUST_18591_PI429347424;CUST_19731_PI429347424;CUST_20408_PI429347424;CUST_2181_PI429347424;CUST_22344_PI429347424;CUST_2258_PI429347424;CUST_22742_PI429347424;CUST_22807_PI429347424;CUST_22813_PI429347424;CUST_22928_PI429347424;CUST_23128_PI429347424;CUST_23995_PI429347424;CUST_24077…	0.00102804	0.0242617	TRUE
GO:0005858//axonemal dynein complex	18	10	CUST_10018_PI429347424;CUST_12326_PI429347424;CUST_17062_PI429347424;CUST_23995_PI429347424;CUST_39921_PI429347424;CUST_43163_PI429347424;CUST_50473_PI429347424;CUST_6550_PI429347424;CUST_6795_PI429347424;CUST_8700_PI429347424	CUST_10018_PI429347424;CUST_12326_PI429347424;CUST_17062_PI429347424;CUST_23995_PI429347424;CUST_39921_PI429347424;CUST_43163_PI429347424;CUST_50473_PI429347424;CUST_6550_PI429347424;CUST_6795_PI429347424;CUST_8700_PI429347424	0.0013728	0.0294528	TRUE
GO:0042995//cell projection	139	44	CUST_10018_PI429347424;CUST_10046_PI429347424;CUST_12022_PI429347424;CUST_12138_PI429347424;CUST_12326_PI429347424;CUST_1434_PI429347424;CUST_16503_PI429347424;CUST_16827_PI429347424;CUST_16914_PI429347424;CUST_17062_PI429347424;CUST_17484_PI429347424;CUST_18591_PI429347424;CUST_19731_PI429347424;CUST_19785_PI429347424;CUST_2035_PI429347424;CUST_2181_PI429347424;CUST_2258_PI429347424;CUST_22807_P…	CUST_10018_PI429347424;CUST_10046_PI429347424;CUST_12022_PI429347424;CUST_12138_PI429347424;CUST_12326_PI429347424;CUST_1434_PI429347424;CUST_16503_PI429347424;CUST_16827_PI429347424;CUST_16914_PI429347424;CUST_17062_PI429347424;CUST_17484_PI429347424;CUST_18591_PI429347424;CUST_19731_PI429347424;CUST_19785_PI429347424;CUST_2035_PI429347424;CUST_2181_PI429347424;CUST_2258_PI429347424;CUST_22807_P…	0.00183619	0.0361117	TRUE
GO:0005874//microtubule	54	21	CUST_10018_PI429347424;CUST_17062_PI429347424;CUST_22344_PI429347424;CUST_22807_PI429347424;CUST_22813_PI429347424;CUST_23995_PI429347424;CUST_2423_PI429347424;CUST_24372_PI429347424;CUST_27382_PI429347424;CUST_27454_PI429347424;CUST_36499_PI429347424;CUST_39921_PI429347424;CUST_43163_PI429347424;CUST_43274_PI429347424;CUST_50473_PI429347424;CUST_56280_PI429347424;CUST_5863_PI429347424;CUST_6795_…	CUST_10018_PI429347424;CUST_17062_PI429347424;CUST_22344_PI429347424;CUST_22807_PI429347424;CUST_22813_PI429347424;CUST_23995_PI429347424;CUST_2423_PI429347424;CUST_24372_PI429347424;CUST_27382_PI429347424;CUST_27454_PI429347424;CUST_36499_PI429347424;CUST_39921_PI429347424;CUST_43163_PI429347424;CUST_43274_PI429347424;CUST_50473_PI429347424;CUST_56280_PI429347424;CUST_5863_PI429347424;CUST_6795_…	0.00199733	0.0362592	TRUE
GO:0005578//proteinaceous extracellular matrix	28	13	CUST_17556_PI429347424;CUST_19901_PI429347424;CUST_24543_PI429347424;CUST_28408_PI429347424;CUST_39780_PI429347424;CUST_42495_PI429347424;CUST_43407_PI429347424;CUST_46178_PI429347424;CUST_50314_PI429347424;CUST_56213_PI429347424;CUST_56427_PI429347424;CUST_56487_PI429347424;CUST_56565_PI429347424	CUST_17556_PI429347424;CUST_19901_PI429347424;CUST_24543_PI429347424;CUST_28408_PI429347424;CUST_39780_PI429347424;CUST_42495_PI429347424;CUST_43407_PI429347424;CUST_46178_PI429347424;CUST_50314_PI429347424;CUST_56213_PI429347424;CUST_56427_PI429347424;CUST_56487_PI429347424;CUST_56565_PI429347424	0.00232195	0.0391415	TRUE
GO:0031012//extracellular matrix	35	15	CUST_17295_PI429347424;CUST_17556_PI429347424;CUST_19901_PI429347424;CUST_24543_PI429347424;CUST_28408_PI429347424;CUST_39780_PI429347424;CUST_42495_PI429347424;CUST_43407_PI429347424;CUST_46178_PI429347424;CUST_50314_PI429347424;CUST_56213_PI429347424;CUST_56427_PI429347424;CUST_56487_PI429347424;CUST_56565_PI429347424;CUST_8526_PI429347424	CUST_17295_PI429347424;CUST_17556_PI429347424;CUST_19901_PI429347424;CUST_24543_PI429347424;CUST_28408_PI429347424;CUST_39780_PI429347424;CUST_42495_PI429347424;CUST_43407_PI429347424;CUST_46178_PI429347424;CUST_50314_PI429347424;CUST_56213_PI429347424;CUST_56427_PI429347424;CUST_56487_PI429347424;CUST_56565_PI429347424;CUST_8526_PI429347424	0.00289821	0.0455984	TRUE
GO:0005875//microtubule associated complex	56	21	CUST_10018_PI429347424;CUST_12326_PI429347424;CUST_17062_PI429347424;CUST_22344_PI429347424;CUST_23128_PI429347424;CUST_23995_PI429347424;CUST_2423_PI429347424;CUST_27382_PI429347424;CUST_36499_PI429347424;CUST_39921_PI429347424;CUST_40412_PI429347424;CUST_43163_PI429347424;CUST_43274_PI429347424;CUST_50473_PI429347424;CUST_5731_PI429347424;CUST_5863_PI429347424;CUST_6550_PI429347424;CUST_6795_PI…	CUST_10018_PI429347424;CUST_12326_PI429347424;CUST_17062_PI429347424;CUST_22344_PI429347424;CUST_23128_PI429347424;CUST_23995_PI429347424;CUST_2423_PI429347424;CUST_27382_PI429347424;CUST_36499_PI429347424;CUST_39921_PI429347424;CUST_40412_PI429347424;CUST_43163_PI429347424;CUST_43274_PI429347424;CUST_50473_PI429347424;CUST_5731_PI429347424;CUST_5863_PI429347424;CUST_6550_PI429347424;CUST_6795_PI…	0.00336838	0.0496836	TRUE
GO:0031514//motile cilium	7	5	CUST_17484_PI429347424;CUST_22807_PI429347424;CUST_24077_PI429347424;CUST_43212_PI429347424;CUST_43274_PI429347424	CUST_17484_PI429347424;CUST_22807_PI429347424;CUST_24077_PI429347424;CUST_43212_PI429347424;CUST_43274_PI429347424	0.00595342	0.0826475	FALSE
GO:0016020//membrane	836	197	CUST_10046_PI429347424;CUST_10074_PI429347424;CUST_10101_PI429347424;CUST_10238_PI429347424;CUST_10277_PI429347424;CUST_10334_PI429347424;CUST_1111_PI429347424;CUST_11947_PI429347424;CUST_11992_PI429347424;CUST_12022_PI429347424;CUST_12138_PI429347424;CUST_12227_PI429347424;CUST_1447_PI429347424;CUST_16467_PI429347424;CUST_16709_PI429347424;CUST_16745_PI429347424;CUST_16880_PI429347424;CUST_16905…	CUST_10046_PI429347424;CUST_10074_PI429347424;CUST_10101_PI429347424;CUST_10238_PI429347424;CUST_10277_PI429347424;CUST_10334_PI429347424;CUST_1111_PI429347424;CUST_11947_PI429347424;CUST_11992_PI429347424;CUST_12022_PI429347424;CUST_12138_PI429347424;CUST_12227_PI429347424;CUST_1447_PI429347424;CUST_16467_PI429347424;CUST_16709_PI429347424;CUST_16745_PI429347424;CUST_16880_PI429347424;CUST_16905…	0.0185431	0.243121	FALSE
GO:0005813//centrosome	29	11	CUST_17484_PI429347424;CUST_18591_PI429347424;CUST_20408_PI429347424;CUST_22742_PI429347424;CUST_22813_PI429347424;CUST_24372_PI429347424;CUST_39834_PI429347424;CUST_42749_PI429347424;CUST_43212_PI429347424;CUST_5940_PI429347424;CUST_9201_PI429347424	CUST_17484_PI429347424;CUST_18591_PI429347424;CUST_20408_PI429347424;CUST_22742_PI429347424;CUST_22813_PI429347424;CUST_24372_PI429347424;CUST_39834_PI429347424;CUST_42749_PI429347424;CUST_43212_PI429347424;CUST_5940_PI429347424;CUST_9201_PI429347424	0.0282467	0.345561	FALSE
GO:0005815//microtubule organizing center	40	14	CUST_17484_PI429347424;CUST_18591_PI429347424;CUST_20408_PI429347424;CUST_22742_PI429347424;CUST_22813_PI429347424;CUST_24077_PI429347424;CUST_24372_PI429347424;CUST_38968_PI429347424;CUST_39834_PI429347424;CUST_42749_PI429347424;CUST_43212_PI429347424;CUST_5940_PI429347424;CUST_9124_PI429347424;CUST_9201_PI429347424	CUST_17484_PI429347424;CUST_18591_PI429347424;CUST_20408_PI429347424;CUST_22742_PI429347424;CUST_22813_PI429347424;CUST_24077_PI429347424;CUST_24372_PI429347424;CUST_38968_PI429347424;CUST_39834_PI429347424;CUST_42749_PI429347424;CUST_43212_PI429347424;CUST_5940_PI429347424;CUST_9124_PI429347424;CUST_9201_PI429347424	0.0292849	0.345561	FALSE
GO:0042599//lamellar body	7	4	CUST_19776_PI429347424;CUST_39820_PI429347424;CUST_39821_PI429347424;CUST_43142_PI429347424	CUST_19776_PI429347424;CUST_39820_PI429347424;CUST_39821_PI429347424;CUST_43142_PI429347424	0.0400882	0.414781	FALSE
GO:0043190//ATP-binding cassette (ABC) transporter complex	7	4	CUST_19700_PI429347424;CUST_22246_PI429347424;CUST_24165_PI429347424;CUST_43103_PI429347424	CUST_19700_PI429347424;CUST_22246_PI429347424;CUST_24165_PI429347424;CUST_43103_PI429347424	0.0400882	0.414781	FALSE
GO:0005932//microtubule basal body	10	5	CUST_17484_PI429347424;CUST_24077_PI429347424;CUST_38968_PI429347424;CUST_43212_PI429347424;CUST_9124_PI429347424	CUST_17484_PI429347424;CUST_24077_PI429347424;CUST_38968_PI429347424;CUST_43212_PI429347424;CUST_9124_PI429347424	0.0406078	0.414781	FALSE
GO:0005615//extracellular space	27	10	CUST_17542_PI429347424;CUST_19901_PI429347424;CUST_29326_PI429347424;CUST_39820_PI429347424;CUST_39821_PI429347424;CUST_43142_PI429347424;CUST_43294_PI429347424;CUST_56502_PI429347424;CUST_5663_PI429347424;CUST_8526_PI429347424	CUST_17542_PI429347424;CUST_19901_PI429347424;CUST_29326_PI429347424;CUST_39820_PI429347424;CUST_39821_PI429347424;CUST_43142_PI429347424;CUST_43294_PI429347424;CUST_56502_PI429347424;CUST_5663_PI429347424;CUST_8526_PI429347424	0.0421811	0.414781	FALSE
GO:0044420//extracellular matrix part	17	7	CUST_17556_PI429347424;CUST_39780_PI429347424;CUST_42495_PI429347424;CUST_43407_PI429347424;CUST_56213_PI429347424;CUST_56427_PI429347424;CUST_56565_PI429347424	CUST_17556_PI429347424;CUST_39780_PI429347424;CUST_42495_PI429347424;CUST_43407_PI429347424;CUST_56213_PI429347424;CUST_56427_PI429347424;CUST_56565_PI429347424	0.0488246	0.451867	FALSE
GO:0097060//synaptic membrane	17	7	CUST_10046_PI429347424;CUST_2035_PI429347424;CUST_23837_PI429347424;CUST_23987_PI429347424;CUST_24183_PI429347424;CUST_50376_PI429347424;CUST_589_PI429347424	CUST_10046_PI429347424;CUST_2035_PI429347424;CUST_23837_PI429347424;CUST_23987_PI429347424;CUST_24183_PI429347424;CUST_50376_PI429347424;CUST_589_PI429347424	0.0488246	0.451867	FALSE
GO:0045211//postsynaptic membrane	14	6	CUST_10046_PI429347424;CUST_2035_PI429347424;CUST_23837_PI429347424;CUST_23987_PI429347424;CUST_24183_PI429347424;CUST_50376_PI429347424	CUST_10046_PI429347424;CUST_2035_PI429347424;CUST_23837_PI429347424;CUST_23987_PI429347424;CUST_24183_PI429347424;CUST_50376_PI429347424	0.0553322	0.483644	FALSE
GO:0005911//cell-cell junction	18	7	CUST_22551_PI429347424;CUST_23837_PI429347424;CUST_24719_PI429347424;CUST_42693_PI429347424;CUST_42851_PI429347424;CUST_50166_PI429347424;CUST_50293_PI429347424	CUST_22551_PI429347424;CUST_23837_PI429347424;CUST_24719_PI429347424;CUST_42693_PI429347424;CUST_42851_PI429347424;CUST_50166_PI429347424;CUST_50293_PI429347424	0.0658462	0.50229	FALSE
GO:0019897//extrinsic to plasma membrane	5	3	CUST_20002_PI429347424;CUST_2423_PI429347424;CUST_42851_PI429347424	CUST_20002_PI429347424;CUST_2423_PI429347424;CUST_42851_PI429347424	0.0668732	0.50229	FALSE
GO:0044441//cilium part	5	3	CUST_17484_PI429347424;CUST_43212_PI429347424;CUST_43274_PI429347424	CUST_17484_PI429347424;CUST_43212_PI429347424;CUST_43274_PI429347424	0.0668732	0.50229	FALSE
GO:0016528//sarcoplasm	8	4	CUST_12022_PI429347424;CUST_16827_PI429347424;CUST_56461_PI429347424;CUST_6865_PI429347424	CUST_12022_PI429347424;CUST_16827_PI429347424;CUST_56461_PI429347424;CUST_6865_PI429347424	0.067043	0.50229	FALSE
GO:0016529//sarcoplasmic reticulum	8	4	CUST_12022_PI429347424;CUST_16827_PI429347424;CUST_56461_PI429347424;CUST_6865_PI429347424	CUST_12022_PI429347424;CUST_16827_PI429347424;CUST_56461_PI429347424;CUST_6865_PI429347424	0.067043	0.50229	FALSE
GO:0071944//cell periphery	243	60	CUST_10238_PI429347424;CUST_11947_PI429347424;CUST_12022_PI429347424;CUST_12227_PI429347424;CUST_16709_PI429347424;CUST_16827_PI429347424;CUST_16880_PI429347424;CUST_17093_PI429347424;CUST_17542_PI429347424;CUST_18591_PI429347424;CUST_19776_PI429347424;CUST_20002_PI429347424;CUST_20263_PI429347424;CUST_2035_PI429347424;CUST_20377_PI429347424;CUST_22063_PI429347424;CUST_22579_PI429347424;CUST_2258…	CUST_10238_PI429347424;CUST_11947_PI429347424;CUST_12022_PI429347424;CUST_12227_PI429347424;CUST_16709_PI429347424;CUST_16827_PI429347424;CUST_16880_PI429347424;CUST_17093_PI429347424;CUST_17542_PI429347424;CUST_18591_PI429347424;CUST_19776_PI429347424;CUST_20002_PI429347424;CUST_20263_PI429347424;CUST_2035_PI429347424;CUST_20377_PI429347424;CUST_22063_PI429347424;CUST_22579_PI429347424;CUST_2258…	0.0902087	0.645129	FALSE
GO:0044425//membrane part	412	97	CUST_10074_PI429347424;CUST_10101_PI429347424;CUST_10238_PI429347424;CUST_10277_PI429347424;CUST_1111_PI429347424;CUST_11947_PI429347424;CUST_12138_PI429347424;CUST_1447_PI429347424;CUST_16467_PI429347424;CUST_17093_PI429347424;CUST_17397_PI429347424;CUST_17411_PI429347424;CUST_17422_PI429347424;CUST_17542_PI429347424;CUST_18780_PI429347424;CUST_19700_PI429347424;CUST_19776_PI429347424;CUST_19792…	CUST_10074_PI429347424;CUST_10101_PI429347424;CUST_10238_PI429347424;CUST_10277_PI429347424;CUST_1111_PI429347424;CUST_11947_PI429347424;CUST_12138_PI429347424;CUST_1447_PI429347424;CUST_16467_PI429347424;CUST_17093_PI429347424;CUST_17397_PI429347424;CUST_17411_PI429347424;CUST_17422_PI429347424;CUST_17542_PI429347424;CUST_18780_PI429347424;CUST_19700_PI429347424;CUST_19776_PI429347424;CUST_19792…	0.106494	0.712178	FALSE
GO:0044459//plasma membrane part	119	31	CUST_10238_PI429347424;CUST_11947_PI429347424;CUST_17093_PI429347424;CUST_17542_PI429347424;CUST_20002_PI429347424;CUST_20263_PI429347424;CUST_2035_PI429347424;CUST_22063_PI429347424;CUST_22579_PI429347424;CUST_22582_PI429347424;CUST_23601_PI429347424;CUST_23655_PI429347424;CUST_23837_PI429347424;CUST_24183_PI429347424;CUST_2423_PI429347424;CUST_24315_PI429347424;CUST_24719_PI429347424;CUST_27120…	CUST_10238_PI429347424;CUST_11947_PI429347424;CUST_17093_PI429347424;CUST_17542_PI429347424;CUST_20002_PI429347424;CUST_20263_PI429347424;CUST_2035_PI429347424;CUST_22063_PI429347424;CUST_22579_PI429347424;CUST_22582_PI429347424;CUST_23601_PI429347424;CUST_23655_PI429347424;CUST_23837_PI429347424;CUST_24183_PI429347424;CUST_2423_PI429347424;CUST_24315_PI429347424;CUST_24719_PI429347424;CUST_27120…	0.110827	0.712178	FALSE
GO:0019898//extrinsic to membrane	6	3	CUST_20002_PI429347424;CUST_2423_PI429347424;CUST_42851_PI429347424	CUST_20002_PI429347424;CUST_2423_PI429347424;CUST_42851_PI429347424	0.113164	0.712178	FALSE
GO:0032838//cell projection cytoplasm	6	3	CUST_17484_PI429347424;CUST_43212_PI429347424;CUST_43274_PI429347424	CUST_17484_PI429347424;CUST_43212_PI429347424;CUST_43274_PI429347424	0.113164	0.712178	FALSE
GO:0043679//axon terminus	6	3	CUST_12138_PI429347424;CUST_2035_PI429347424;CUST_23837_PI429347424	CUST_12138_PI429347424;CUST_2035_PI429347424;CUST_23837_PI429347424	0.113164	0.712178	FALSE
GO:0044306//neuron projection terminus	6	3	CUST_12138_PI429347424;CUST_2035_PI429347424;CUST_23837_PI429347424	CUST_12138_PI429347424;CUST_2035_PI429347424;CUST_23837_PI429347424	0.113164	0.712178	FALSE
GO:0005886//plasma membrane	230	56	CUST_10238_PI429347424;CUST_11947_PI429347424;CUST_12022_PI429347424;CUST_12227_PI429347424;CUST_16709_PI429347424;CUST_16880_PI429347424;CUST_17093_PI429347424;CUST_17542_PI429347424;CUST_18591_PI429347424;CUST_19776_PI429347424;CUST_20002_PI429347424;CUST_20263_PI429347424;CUST_2035_PI429347424;CUST_20377_PI429347424;CUST_22063_PI429347424;CUST_22579_PI429347424;CUST_22582_PI429347424;CUST_2312…	CUST_10238_PI429347424;CUST_11947_PI429347424;CUST_12022_PI429347424;CUST_12227_PI429347424;CUST_16709_PI429347424;CUST_16880_PI429347424;CUST_17093_PI429347424;CUST_17542_PI429347424;CUST_18591_PI429347424;CUST_19776_PI429347424;CUST_20002_PI429347424;CUST_20263_PI429347424;CUST_2035_PI429347424;CUST_20377_PI429347424;CUST_22063_PI429347424;CUST_22579_PI429347424;CUST_22582_PI429347424;CUST_2312…	0.122042	0.720047	FALSE
GO:0031224//intrinsic to membrane	273	65	CUST_10074_PI429347424;CUST_10101_PI429347424;CUST_1111_PI429347424;CUST_11947_PI429347424;CUST_12138_PI429347424;CUST_1447_PI429347424;CUST_16467_PI429347424;CUST_17093_PI429347424;CUST_17411_PI429347424;CUST_17422_PI429347424;CUST_18780_PI429347424;CUST_19776_PI429347424;CUST_19792_PI429347424;CUST_19837_PI429347424;CUST_20241_PI429347424;CUST_20263_PI429347424;CUST_2035_PI429347424;CUST_20481_…	CUST_10074_PI429347424;CUST_10101_PI429347424;CUST_1111_PI429347424;CUST_11947_PI429347424;CUST_12138_PI429347424;CUST_1447_PI429347424;CUST_16467_PI429347424;CUST_17093_PI429347424;CUST_17411_PI429347424;CUST_17422_PI429347424;CUST_18780_PI429347424;CUST_19776_PI429347424;CUST_19792_PI429347424;CUST_19837_PI429347424;CUST_20241_PI429347424;CUST_20263_PI429347424;CUST_2035_PI429347424;CUST_20481_…	0.142662	0.821175	FALSE
GO:0016021//integral to membrane	266	63	CUST_10074_PI429347424;CUST_10101_PI429347424;CUST_1111_PI429347424;CUST_11947_PI429347424;CUST_12138_PI429347424;CUST_1447_PI429347424;CUST_16467_PI429347424;CUST_17093_PI429347424;CUST_17411_PI429347424;CUST_17422_PI429347424;CUST_18780_PI429347424;CUST_19776_PI429347424;CUST_19792_PI429347424;CUST_19837_PI429347424;CUST_20241_PI429347424;CUST_20263_PI429347424;CUST_2035_PI429347424;CUST_20481_…	CUST_10074_PI429347424;CUST_10101_PI429347424;CUST_1111_PI429347424;CUST_11947_PI429347424;CUST_12138_PI429347424;CUST_1447_PI429347424;CUST_16467_PI429347424;CUST_17093_PI429347424;CUST_17411_PI429347424;CUST_17422_PI429347424;CUST_18780_PI429347424;CUST_19776_PI429347424;CUST_19792_PI429347424;CUST_19837_PI429347424;CUST_20241_PI429347424;CUST_20263_PI429347424;CUST_2035_PI429347424;CUST_20481_…	0.158858	0.86713	FALSE
GO:0030141//secretory granule	18	6	CUST_12022_PI429347424;CUST_17488_PI429347424;CUST_19776_PI429347424;CUST_39820_PI429347424;CUST_39821_PI429347424;CUST_43142_PI429347424	CUST_12022_PI429347424;CUST_17488_PI429347424;CUST_19776_PI429347424;CUST_39820_PI429347424;CUST_39821_PI429347424;CUST_43142_PI429347424	0.161672	0.86713	FALSE
GO:0045177//apical part of cell	18	6	CUST_19700_PI429347424;CUST_22582_PI429347424;CUST_23837_PI429347424;CUST_24719_PI429347424;CUST_56433_PI429347424;CUST_56586_PI429347424	CUST_19700_PI429347424;CUST_22582_PI429347424;CUST_23837_PI429347424;CUST_24719_PI429347424;CUST_56433_PI429347424;CUST_56586_PI429347424	0.161672	0.86713	FALSE
GO:0009986//cell surface	26	8	CUST_16709_PI429347424;CUST_17542_PI429347424;CUST_24183_PI429347424;CUST_3118_PI429347424;CUST_42558_PI429347424;CUST_5609_PI429347424;CUST_56228_PI429347424;CUST_56586_PI429347424	CUST_16709_PI429347424;CUST_17542_PI429347424;CUST_24183_PI429347424;CUST_3118_PI429347424;CUST_42558_PI429347424;CUST_5609_PI429347424;CUST_56228_PI429347424;CUST_56586_PI429347424	0.165343	0.86713	FALSE
GO:0005783//endoplasmic reticulum	143	35	CUST_12022_PI429347424;CUST_12304_PI429347424;CUST_16827_PI429347424;CUST_17397_PI429347424;CUST_19785_PI429347424;CUST_1995_PI429347424;CUST_20263_PI429347424;CUST_20513_PI429347424;CUST_22246_PI429347424;CUST_23198_PI429347424;CUST_23289_PI429347424;CUST_23891_PI429347424;CUST_24113_PI429347424;CUST_27118_PI429347424;CUST_29222_PI429347424;CUST_29417_PI429347424;CUST_3118_PI429347424;CUST_36409…	CUST_12022_PI429347424;CUST_12304_PI429347424;CUST_16827_PI429347424;CUST_17397_PI429347424;CUST_19785_PI429347424;CUST_1995_PI429347424;CUST_20263_PI429347424;CUST_20513_PI429347424;CUST_22246_PI429347424;CUST_23198_PI429347424;CUST_23289_PI429347424;CUST_23891_PI429347424;CUST_24113_PI429347424;CUST_27118_PI429347424;CUST_29222_PI429347424;CUST_29417_PI429347424;CUST_3118_PI429347424;CUST_36409…	0.182663	0.937142	FALSE
GO:0042175//nuclear outer membrane-endoplasmic reticulum membrane network	56	15	CUST_20263_PI429347424;CUST_23891_PI429347424;CUST_29222_PI429347424;CUST_36409_PI429347424;CUST_38791_PI429347424;CUST_38856_PI429347424;CUST_39736_PI429347424;CUST_39951_PI429347424;CUST_40515_PI429347424;CUST_40583_PI429347424;CUST_43419_PI429347424;CUST_46478_PI429347424;CUST_50376_PI429347424;CUST_56461_PI429347424;CUST_6865_PI429347424	CUST_20263_PI429347424;CUST_23891_PI429347424;CUST_29222_PI429347424;CUST_36409_PI429347424;CUST_38791_PI429347424;CUST_38856_PI429347424;CUST_39736_PI429347424;CUST_39951_PI429347424;CUST_40515_PI429347424;CUST_40583_PI429347424;CUST_43419_PI429347424;CUST_46478_PI429347424;CUST_50376_PI429347424;CUST_56461_PI429347424;CUST_6865_PI429347424	0.187138	0.939674	FALSE
GO:0012505//endomembrane system	123	30	CUST_10277_PI429347424;CUST_1111_PI429347424;CUST_12022_PI429347424;CUST_17422_PI429347424;CUST_18780_PI429347424;CUST_19785_PI429347424;CUST_20263_PI429347424;CUST_23198_PI429347424;CUST_2319_PI429347424;CUST_23891_PI429347424;CUST_23987_PI429347424;CUST_24910_PI429347424;CUST_28332_PI429347424;CUST_28437_PI429347424;CUST_29222_PI429347424;CUST_36409_PI429347424;CUST_38791_PI429347424;CUST_38856…	CUST_10277_PI429347424;CUST_1111_PI429347424;CUST_12022_PI429347424;CUST_17422_PI429347424;CUST_18780_PI429347424;CUST_19785_PI429347424;CUST_20263_PI429347424;CUST_23198_PI429347424;CUST_2319_PI429347424;CUST_23891_PI429347424;CUST_23987_PI429347424;CUST_24910_PI429347424;CUST_28332_PI429347424;CUST_28437_PI429347424;CUST_29222_PI429347424;CUST_36409_PI429347424;CUST_38791_PI429347424;CUST_38856…	0.211842	0.978139	FALSE
GO:0005789//endoplasmic reticulum membrane	53	14	CUST_20263_PI429347424;CUST_23891_PI429347424;CUST_29222_PI429347424;CUST_36409_PI429347424;CUST_38791_PI429347424;CUST_38856_PI429347424;CUST_39736_PI429347424;CUST_39951_PI429347424;CUST_40515_PI429347424;CUST_40583_PI429347424;CUST_43419_PI429347424;CUST_46478_PI429347424;CUST_56461_PI429347424;CUST_6865_PI429347424	CUST_20263_PI429347424;CUST_23891_PI429347424;CUST_29222_PI429347424;CUST_36409_PI429347424;CUST_38791_PI429347424;CUST_38856_PI429347424;CUST_39736_PI429347424;CUST_39951_PI429347424;CUST_40515_PI429347424;CUST_40583_PI429347424;CUST_43419_PI429347424;CUST_46478_PI429347424;CUST_56461_PI429347424;CUST_6865_PI429347424	0.21389	0.978139	FALSE
GO:0005792//microsome	32	9	CUST_16827_PI429347424;CUST_17397_PI429347424;CUST_19785_PI429347424;CUST_23905_PI429347424;CUST_36409_PI429347424;CUST_42285_PI429347424;CUST_42632_PI429347424;CUST_56433_PI429347424;CUST_56461_PI429347424	CUST_16827_PI429347424;CUST_17397_PI429347424;CUST_19785_PI429347424;CUST_23905_PI429347424;CUST_36409_PI429347424;CUST_42285_PI429347424;CUST_42632_PI429347424;CUST_56433_PI429347424;CUST_56461_PI429347424	0.219579	0.978139	FALSE
GO:0009897//external side of plasma membrane	8	3	CUST_17542_PI429347424;CUST_24183_PI429347424;CUST_42558_PI429347424	CUST_17542_PI429347424;CUST_24183_PI429347424;CUST_42558_PI429347424	0.228527	0.978139	FALSE
GO:0016363//nuclear matrix	8	3	CUST_18662_PI429347424;CUST_50409_PI429347424;CUST_6908_PI429347424	CUST_18662_PI429347424;CUST_50409_PI429347424;CUST_6908_PI429347424	0.228527	0.978139	FALSE
GO:0030054//cell junction	58	15	CUST_10046_PI429347424;CUST_1167_PI429347424;CUST_20263_PI429347424;CUST_2035_PI429347424;CUST_22551_PI429347424;CUST_23600_PI429347424;CUST_23837_PI429347424;CUST_23987_PI429347424;CUST_24183_PI429347424;CUST_24719_PI429347424;CUST_39780_PI429347424;CUST_42693_PI429347424;CUST_42851_PI429347424;CUST_50166_PI429347424;CUST_50293_PI429347424	CUST_10046_PI429347424;CUST_1167_PI429347424;CUST_20263_PI429347424;CUST_2035_PI429347424;CUST_22551_PI429347424;CUST_23600_PI429347424;CUST_23837_PI429347424;CUST_23987_PI429347424;CUST_24183_PI429347424;CUST_24719_PI429347424;CUST_39780_PI429347424;CUST_42693_PI429347424;CUST_42851_PI429347424;CUST_50166_PI429347424;CUST_50293_PI429347424	0.228935	0.978139	FALSE
GO:0043025//neuronal cell body	24	7	CUST_10046_PI429347424;CUST_12138_PI429347424;CUST_16503_PI429347424;CUST_18600_PI429347424;CUST_19731_PI429347424;CUST_2035_PI429347424;CUST_6809_PI429347424	CUST_10046_PI429347424;CUST_12138_PI429347424;CUST_16503_PI429347424;CUST_18600_PI429347424;CUST_19731_PI429347424;CUST_2035_PI429347424;CUST_6809_PI429347424	0.229825	0.978139	FALSE
GO:0044297//cell body	24	7	CUST_10046_PI429347424;CUST_12138_PI429347424;CUST_16503_PI429347424;CUST_18600_PI429347424;CUST_19731_PI429347424;CUST_2035_PI429347424;CUST_6809_PI429347424	CUST_10046_PI429347424;CUST_12138_PI429347424;CUST_16503_PI429347424;CUST_18600_PI429347424;CUST_19731_PI429347424;CUST_2035_PI429347424;CUST_6809_PI429347424	0.229825	0.978139	FALSE
GO:0005938//cell cortex	20	6	CUST_16827_PI429347424;CUST_23837_PI429347424;CUST_3018_PI429347424;CUST_3227_PI429347424;CUST_37926_PI429347424;CUST_39780_PI429347424	CUST_16827_PI429347424;CUST_23837_PI429347424;CUST_3018_PI429347424;CUST_3227_PI429347424;CUST_37926_PI429347424;CUST_39780_PI429347424	0.234001	0.978139	FALSE
GO:0030027//lamellipodium	12	4	CUST_19785_PI429347424;CUST_24719_PI429347424;CUST_28278_PI429347424;CUST_50293_PI429347424	CUST_19785_PI429347424;CUST_24719_PI429347424;CUST_28278_PI429347424;CUST_50293_PI429347424	0.236245	0.978139	FALSE
GO:0005794//Golgi apparatus	130	31	CUST_10046_PI429347424;CUST_1447_PI429347424;CUST_18774_PI429347424;CUST_18959_PI429347424;CUST_19785_PI429347424;CUST_20002_PI429347424;CUST_20125_PI429347424;CUST_20408_PI429347424;CUST_20513_PI429347424;CUST_22222_PI429347424;CUST_22740_PI429347424;CUST_23198_PI429347424;CUST_2319_PI429347424;CUST_23289_PI429347424;CUST_2444_PI429347424;CUST_24910_PI429347424;CUST_28332_PI429347424;CUST_28437_…	CUST_10046_PI429347424;CUST_1447_PI429347424;CUST_18774_PI429347424;CUST_18959_PI429347424;CUST_19785_PI429347424;CUST_20002_PI429347424;CUST_20125_PI429347424;CUST_20408_PI429347424;CUST_20513_PI429347424;CUST_22222_PI429347424;CUST_22740_PI429347424;CUST_23198_PI429347424;CUST_2319_PI429347424;CUST_23289_PI429347424;CUST_2444_PI429347424;CUST_24910_PI429347424;CUST_28332_PI429347424;CUST_28437_…	0.249338	1	FALSE
GO:0000803//sex chromosome	5	2	CUST_22742_PI429347424;CUST_9034_PI429347424	CUST_22742_PI429347424;CUST_9034_PI429347424	0.28623	1	FALSE
GO:0009898//internal side of plasma membrane	5	2	CUST_20002_PI429347424;CUST_2423_PI429347424	CUST_20002_PI429347424;CUST_2423_PI429347424	0.28623	1	FALSE
GO:0042734//presynaptic membrane	5	2	CUST_23837_PI429347424;CUST_589_PI429347424	CUST_23837_PI429347424;CUST_589_PI429347424	0.28623	1	FALSE
GO:0070160//occluding junction	5	2	CUST_23837_PI429347424;CUST_42851_PI429347424	CUST_23837_PI429347424;CUST_42851_PI429347424	0.28623	1	FALSE
GO:0005624//membrane fraction	65	16	CUST_10277_PI429347424;CUST_17411_PI429347424;CUST_17542_PI429347424;CUST_19700_PI429347424;CUST_19776_PI429347424;CUST_20263_PI429347424;CUST_20481_PI429347424;CUST_22063_PI429347424;CUST_23123_PI429347424;CUST_23655_PI429347424;CUST_24183_PI429347424;CUST_3118_PI429347424;CUST_3329_PI429347424;CUST_39951_PI429347424;CUST_43294_PI429347424;CUST_50387_PI429347424	CUST_10277_PI429347424;CUST_17411_PI429347424;CUST_17542_PI429347424;CUST_19700_PI429347424;CUST_19776_PI429347424;CUST_20263_PI429347424;CUST_20481_PI429347424;CUST_22063_PI429347424;CUST_23123_PI429347424;CUST_23655_PI429347424;CUST_24183_PI429347424;CUST_3118_PI429347424;CUST_3329_PI429347424;CUST_39951_PI429347424;CUST_43294_PI429347424;CUST_50387_PI429347424	0.287512	1	FALSE
GO:0000323//lytic vacuole	30	8	CUST_12022_PI429347424;CUST_17488_PI429347424;CUST_22246_PI429347424;CUST_23198_PI429347424;CUST_23256_PI429347424;CUST_24538_PI429347424;CUST_5630_PI429347424;CUST_9043_PI429347424	CUST_12022_PI429347424;CUST_17488_PI429347424;CUST_22246_PI429347424;CUST_23198_PI429347424;CUST_23256_PI429347424;CUST_24538_PI429347424;CUST_5630_PI429347424;CUST_9043_PI429347424	0.290883	1	FALSE
GO:0005764//lysosome	30	8	CUST_12022_PI429347424;CUST_17488_PI429347424;CUST_22246_PI429347424;CUST_23198_PI429347424;CUST_23256_PI429347424;CUST_24538_PI429347424;CUST_5630_PI429347424;CUST_9043_PI429347424	CUST_12022_PI429347424;CUST_17488_PI429347424;CUST_22246_PI429347424;CUST_23198_PI429347424;CUST_23256_PI429347424;CUST_24538_PI429347424;CUST_5630_PI429347424;CUST_9043_PI429347424	0.290883	1	FALSE
GO:0033267//axon part	9	3	CUST_12138_PI429347424;CUST_2035_PI429347424;CUST_23837_PI429347424	CUST_12138_PI429347424;CUST_2035_PI429347424;CUST_23837_PI429347424	0.292243	1	FALSE
GO:0034399//nuclear periphery	9	3	CUST_18662_PI429347424;CUST_50409_PI429347424;CUST_6908_PI429347424	CUST_18662_PI429347424;CUST_50409_PI429347424;CUST_6908_PI429347424	0.292243	1	FALSE
GO:0042470//melanosome	9	3	CUST_17334_PI429347424;CUST_18959_PI429347424;CUST_56461_PI429347424	CUST_17334_PI429347424;CUST_18959_PI429347424;CUST_56461_PI429347424	0.292243	1	FALSE
GO:0048770//pigment granule	9	3	CUST_17334_PI429347424;CUST_18959_PI429347424;CUST_56461_PI429347424	CUST_17334_PI429347424;CUST_18959_PI429347424;CUST_56461_PI429347424	0.292243	1	FALSE
GO:0005635//nuclear envelope	31	8	CUST_1111_PI429347424;CUST_12022_PI429347424;CUST_17422_PI429347424;CUST_18780_PI429347424;CUST_50376_PI429347424;CUST_50618_PI429347424;CUST_56257_PI429347424;CUST_6909_PI429347424	CUST_1111_PI429347424;CUST_12022_PI429347424;CUST_17422_PI429347424;CUST_18780_PI429347424;CUST_50376_PI429347424;CUST_50618_PI429347424;CUST_56257_PI429347424;CUST_6909_PI429347424	0.325529	1	FALSE
GO:0016323//basolateral plasma membrane	18	5	CUST_20263_PI429347424;CUST_22582_PI429347424;CUST_23601_PI429347424;CUST_23837_PI429347424;CUST_50480_PI429347424	CUST_20263_PI429347424;CUST_22582_PI429347424;CUST_23601_PI429347424;CUST_23837_PI429347424;CUST_50480_PI429347424	0.327227	1	FALSE
GO:0005819//spindle	14	4	CUST_11951_PI429347424;CUST_22813_PI429347424;CUST_27454_PI429347424;CUST_9201_PI429347424	CUST_11951_PI429347424;CUST_22813_PI429347424;CUST_27454_PI429347424;CUST_9201_PI429347424	0.341449	1	FALSE
GO:0019867//outer membrane	14	4	CUST_12022_PI429347424;CUST_42766_PI429347424;CUST_43103_PI429347424;CUST_50376_PI429347424	CUST_12022_PI429347424;CUST_42766_PI429347424;CUST_43103_PI429347424;CUST_50376_PI429347424	0.341449	1	FALSE
GO:0031968//organelle outer membrane	14	4	CUST_12022_PI429347424;CUST_42766_PI429347424;CUST_43103_PI429347424;CUST_50376_PI429347424	CUST_12022_PI429347424;CUST_42766_PI429347424;CUST_43103_PI429347424;CUST_50376_PI429347424	0.341449	1	FALSE
GO:0044456//synapse part	36	9	CUST_10046_PI429347424;CUST_19731_PI429347424;CUST_2035_PI429347424;CUST_23837_PI429347424;CUST_23987_PI429347424;CUST_24183_PI429347424;CUST_50376_PI429347424;CUST_589_PI429347424;CUST_6809_PI429347424	CUST_10046_PI429347424;CUST_19731_PI429347424;CUST_2035_PI429347424;CUST_23837_PI429347424;CUST_23987_PI429347424;CUST_24183_PI429347424;CUST_50376_PI429347424;CUST_589_PI429347424;CUST_6809_PI429347424	0.345252	1	FALSE
GO:0044448//cell cortex part	10	3	CUST_23837_PI429347424;CUST_3227_PI429347424;CUST_37926_PI429347424	CUST_23837_PI429347424;CUST_3227_PI429347424;CUST_37926_PI429347424	0.356882	1	FALSE
GO:0005876//spindle microtubule	6	2	CUST_22813_PI429347424;CUST_9201_PI429347424	CUST_22813_PI429347424;CUST_9201_PI429347424	0.372763	1	FALSE
GO:0005913//cell-cell adherens junction	6	2	CUST_22551_PI429347424;CUST_50293_PI429347424	CUST_22551_PI429347424;CUST_50293_PI429347424	0.372763	1	FALSE
GO:0008287//protein serine/threonine phosphatase complex	6	2	CUST_20443_PI429347424;CUST_24992_PI429347424	CUST_20443_PI429347424;CUST_24992_PI429347424	0.372763	1	FALSE
GO:0031227//intrinsic to endoplasmic reticulum membrane	6	2	CUST_23891_PI429347424;CUST_36409_PI429347424	CUST_23891_PI429347424;CUST_36409_PI429347424	0.372763	1	FALSE
GO:0043296//apical junction complex	6	2	CUST_23837_PI429347424;CUST_42851_PI429347424	CUST_23837_PI429347424;CUST_42851_PI429347424	0.372763	1	FALSE
GO:0005643//nuclear pore	15	4	CUST_1111_PI429347424;CUST_17422_PI429347424;CUST_18780_PI429347424;CUST_50618_PI429347424	CUST_1111_PI429347424;CUST_17422_PI429347424;CUST_18780_PI429347424;CUST_50618_PI429347424	0.394946	1	FALSE
GO:0045202//synapse	65	15	CUST_10046_PI429347424;CUST_12022_PI429347424;CUST_19731_PI429347424;CUST_20263_PI429347424;CUST_2035_PI429347424;CUST_23330_PI429347424;CUST_23600_PI429347424;CUST_23837_PI429347424;CUST_23987_PI429347424;CUST_24183_PI429347424;CUST_50293_PI429347424;CUST_50376_PI429347424;CUST_589_PI429347424;CUST_6809_PI429347424;CUST_959_PI429347424	CUST_10046_PI429347424;CUST_12022_PI429347424;CUST_19731_PI429347424;CUST_20263_PI429347424;CUST_2035_PI429347424;CUST_23330_PI429347424;CUST_23600_PI429347424;CUST_23837_PI429347424;CUST_23987_PI429347424;CUST_24183_PI429347424;CUST_50293_PI429347424;CUST_50376_PI429347424;CUST_589_PI429347424;CUST_6809_PI429347424;CUST_959_PI429347424	0.397667	1	FALSE
GO:0005773//vacuole	38	9	CUST_12022_PI429347424;CUST_17488_PI429347424;CUST_22246_PI429347424;CUST_23198_PI429347424;CUST_23256_PI429347424;CUST_23330_PI429347424;CUST_24538_PI429347424;CUST_5630_PI429347424;CUST_9043_PI429347424	CUST_12022_PI429347424;CUST_17488_PI429347424;CUST_22246_PI429347424;CUST_23198_PI429347424;CUST_23256_PI429347424;CUST_23330_PI429347424;CUST_24538_PI429347424;CUST_5630_PI429347424;CUST_9043_PI429347424	0.412013	1	FALSE
GO:0046930//pore complex	16	4	CUST_1111_PI429347424;CUST_17422_PI429347424;CUST_18780_PI429347424;CUST_50618_PI429347424	CUST_1111_PI429347424;CUST_17422_PI429347424;CUST_18780_PI429347424;CUST_50618_PI429347424	0.447702	1	FALSE
GO:0005575//cellular_component	2290	485	CUST_10018_PI429347424;CUST_10046_PI429347424;CUST_10074_PI429347424;CUST_10101_PI429347424;CUST_10141_PI429347424;CUST_10238_PI429347424;CUST_10277_PI429347424;CUST_10334_PI429347424;CUST_1083_PI429347424;CUST_1090_PI429347424;CUST_1111_PI429347424;CUST_1125_PI429347424;CUST_1128_PI429347424;CUST_1167_PI429347424;CUST_11947_PI429347424;CUST_11951_PI429347424;CUST_11963_PI429347424;CUST_11992_PI4…	CUST_10018_PI429347424;CUST_10046_PI429347424;CUST_10074_PI429347424;CUST_10101_PI429347424;CUST_10141_PI429347424;CUST_10238_PI429347424;CUST_10277_PI429347424;CUST_10334_PI429347424;CUST_1083_PI429347424;CUST_1090_PI429347424;CUST_1111_PI429347424;CUST_1125_PI429347424;CUST_1128_PI429347424;CUST_1167_PI429347424;CUST_11947_PI429347424;CUST_11951_PI429347424;CUST_11963_PI429347424;CUST_11992_PI4…	0.452024	1	FALSE
GO:0005802//trans-Golgi network	7	2	CUST_23987_PI429347424;CUST_50480_PI429347424	CUST_23987_PI429347424;CUST_50480_PI429347424	0.45468	1	FALSE
GO:0005884//actin filament	7	2	CUST_2181_PI429347424;CUST_29269_PI429347424	CUST_2181_PI429347424;CUST_29269_PI429347424	0.45468	1	FALSE
GO:0014069//postsynaptic density	7	2	CUST_19731_PI429347424;CUST_6809_PI429347424	CUST_19731_PI429347424;CUST_6809_PI429347424	0.45468	1	FALSE
GO:0048471//perinuclear region of cytoplasm	35	8	CUST_12304_PI429347424;CUST_23600_PI429347424;CUST_28278_PI429347424;CUST_28378_PI429347424;CUST_42632_PI429347424;CUST_50480_PI429347424;CUST_56266_PI429347424;CUST_56461_PI429347424	CUST_12304_PI429347424;CUST_23600_PI429347424;CUST_28278_PI429347424;CUST_28378_PI429347424;CUST_42632_PI429347424;CUST_50480_PI429347424;CUST_56266_PI429347424;CUST_56461_PI429347424	0.467729	1	FALSE
GO:0000502//proteasome complex	12	3	CUST_39718_PI429347424;CUST_42642_PI429347424;CUST_46488_PI429347424	CUST_39718_PI429347424;CUST_42642_PI429347424;CUST_46488_PI429347424	0.482088	1	FALSE
GO:0005741//mitochondrial outer membrane	12	3	CUST_12022_PI429347424;CUST_42766_PI429347424;CUST_43103_PI429347424	CUST_12022_PI429347424;CUST_42766_PI429347424;CUST_43103_PI429347424	0.482088	1	FALSE
GO:0016324//apical plasma membrane	12	3	CUST_22582_PI429347424;CUST_24719_PI429347424;CUST_56586_PI429347424	CUST_22582_PI429347424;CUST_24719_PI429347424;CUST_56586_PI429347424	0.482088	1	FALSE
GO:0044432//endoplasmic reticulum part	64	14	CUST_20263_PI429347424;CUST_23891_PI429347424;CUST_29222_PI429347424;CUST_36409_PI429347424;CUST_38791_PI429347424;CUST_38856_PI429347424;CUST_39736_PI429347424;CUST_39951_PI429347424;CUST_40515_PI429347424;CUST_40583_PI429347424;CUST_43419_PI429347424;CUST_46478_PI429347424;CUST_56461_PI429347424;CUST_6865_PI429347424	CUST_20263_PI429347424;CUST_23891_PI429347424;CUST_29222_PI429347424;CUST_36409_PI429347424;CUST_38791_PI429347424;CUST_38856_PI429347424;CUST_39736_PI429347424;CUST_39951_PI429347424;CUST_40515_PI429347424;CUST_40583_PI429347424;CUST_43419_PI429347424;CUST_46478_PI429347424;CUST_56461_PI429347424;CUST_6865_PI429347424	0.49259	1	FALSE
GO:0005795//Golgi stack	8	2	CUST_19785_PI429347424;CUST_42388_PI429347424	CUST_19785_PI429347424;CUST_42388_PI429347424	0.530064	1	FALSE
GO:0005798//Golgi-associated vesicle	8	2	CUST_28437_PI429347424;CUST_50480_PI429347424	CUST_28437_PI429347424;CUST_50480_PI429347424	0.530064	1	FALSE
GO:0030133//transport vesicle	8	2	CUST_28437_PI429347424;CUST_50480_PI429347424	CUST_28437_PI429347424;CUST_50480_PI429347424	0.530064	1	FALSE
GO:0030139//endocytic vesicle	8	2	CUST_22582_PI429347424;CUST_56266_PI429347424	CUST_22582_PI429347424;CUST_56266_PI429347424	0.530064	1	FALSE
GO:0031965//nuclear membrane	8	2	CUST_12022_PI429347424;CUST_50376_PI429347424	CUST_12022_PI429347424;CUST_50376_PI429347424	0.530064	1	FALSE
GO:0042383//sarcolemma	8	2	CUST_12022_PI429347424;CUST_24719_PI429347424	CUST_12022_PI429347424;CUST_24719_PI429347424	0.530064	1	FALSE
GO:0042555//MCM complex	8	2	CUST_56175_PI429347424;CUST_5759_PI429347424	CUST_56175_PI429347424;CUST_5759_PI429347424	0.530064	1	FALSE
GO:0044450//microtubule organizing center part	8	2	CUST_24372_PI429347424;CUST_5940_PI429347424	CUST_24372_PI429347424;CUST_5940_PI429347424	0.530064	1	FALSE
GO:0005912//adherens junction	23	5	CUST_1167_PI429347424;CUST_22551_PI429347424;CUST_24719_PI429347424;CUST_50166_PI429347424;CUST_50293_PI429347424	CUST_1167_PI429347424;CUST_22551_PI429347424;CUST_24719_PI429347424;CUST_50166_PI429347424;CUST_50293_PI429347424	0.554485	1	FALSE
GO:0031252//cell leading edge	23	5	CUST_19785_PI429347424;CUST_24719_PI429347424;CUST_28278_PI429347424;CUST_50166_PI429347424;CUST_50293_PI429347424	CUST_19785_PI429347424;CUST_24719_PI429347424;CUST_28278_PI429347424;CUST_50166_PI429347424;CUST_50293_PI429347424	0.554485	1	FALSE
GO:0070161//anchoring junction	23	5	CUST_1167_PI429347424;CUST_22551_PI429347424;CUST_24719_PI429347424;CUST_50166_PI429347424;CUST_50293_PI429347424	CUST_1167_PI429347424;CUST_22551_PI429347424;CUST_24719_PI429347424;CUST_50166_PI429347424;CUST_50293_PI429347424	0.554485	1	FALSE
GO:0034703//cation channel complex	9	2	CUST_11947_PI429347424;CUST_22579_PI429347424	CUST_11947_PI429347424;CUST_22579_PI429347424	0.598013	1	FALSE
GO:0043228//non-membrane-bounded organelle	395	82	CUST_10018_PI429347424;CUST_11951_PI429347424;CUST_12022_PI429347424;CUST_12138_PI429347424;CUST_12326_PI429347424;CUST_1328_PI429347424;CUST_1434_PI429347424;CUST_16663_PI429347424;CUST_17062_PI429347424;CUST_17484_PI429347424;CUST_18591_PI429347424;CUST_18652_PI429347424;CUST_18943_PI429347424;CUST_19731_PI429347424;CUST_19884_PI429347424;CUST_20377_PI429347424;CUST_20408_PI429347424;CUST_2181_…	CUST_10018_PI429347424;CUST_11951_PI429347424;CUST_12022_PI429347424;CUST_12138_PI429347424;CUST_12326_PI429347424;CUST_1328_PI429347424;CUST_1434_PI429347424;CUST_16663_PI429347424;CUST_17062_PI429347424;CUST_17484_PI429347424;CUST_18591_PI429347424;CUST_18652_PI429347424;CUST_18943_PI429347424;CUST_19731_PI429347424;CUST_19884_PI429347424;CUST_20377_PI429347424;CUST_20408_PI429347424;CUST_2181_…	0.604551	1	FALSE
GO:0043232//intracellular non-membrane-bounded organelle	395	82	CUST_10018_PI429347424;CUST_11951_PI429347424;CUST_12022_PI429347424;CUST_12138_PI429347424;CUST_12326_PI429347424;CUST_1328_PI429347424;CUST_1434_PI429347424;CUST_16663_PI429347424;CUST_17062_PI429347424;CUST_17484_PI429347424;CUST_18591_PI429347424;CUST_18652_PI429347424;CUST_18943_PI429347424;CUST_19731_PI429347424;CUST_19884_PI429347424;CUST_20377_PI429347424;CUST_20408_PI429347424;CUST_2181_…	CUST_10018_PI429347424;CUST_11951_PI429347424;CUST_12022_PI429347424;CUST_12138_PI429347424;CUST_12326_PI429347424;CUST_1328_PI429347424;CUST_1434_PI429347424;CUST_16663_PI429347424;CUST_17062_PI429347424;CUST_17484_PI429347424;CUST_18591_PI429347424;CUST_18652_PI429347424;CUST_18943_PI429347424;CUST_19731_PI429347424;CUST_19884_PI429347424;CUST_20377_PI429347424;CUST_20408_PI429347424;CUST_2181_…	0.604551	1	FALSE
GO:0016023//cytoplasmic membrane-bounded vesicle	69	14	CUST_12022_PI429347424;CUST_17334_PI429347424;CUST_17488_PI429347424;CUST_18959_PI429347424;CUST_19776_PI429347424;CUST_22582_PI429347424;CUST_28437_PI429347424;CUST_39820_PI429347424;CUST_39821_PI429347424;CUST_42851_PI429347424;CUST_43142_PI429347424;CUST_50480_PI429347424;CUST_56266_PI429347424;CUST_56461_PI429347424	CUST_12022_PI429347424;CUST_17334_PI429347424;CUST_17488_PI429347424;CUST_18959_PI429347424;CUST_19776_PI429347424;CUST_22582_PI429347424;CUST_28437_PI429347424;CUST_39820_PI429347424;CUST_39821_PI429347424;CUST_42851_PI429347424;CUST_43142_PI429347424;CUST_50480_PI429347424;CUST_56266_PI429347424;CUST_56461_PI429347424	0.618297	1	FALSE
GO:0031988//membrane-bounded vesicle	75	15	CUST_12022_PI429347424;CUST_17334_PI429347424;CUST_17488_PI429347424;CUST_18959_PI429347424;CUST_19776_PI429347424;CUST_22582_PI429347424;CUST_28437_PI429347424;CUST_29072_PI429347424;CUST_39820_PI429347424;CUST_39821_PI429347424;CUST_42851_PI429347424;CUST_43142_PI429347424;CUST_50480_PI429347424;CUST_56266_PI429347424;CUST_56461_PI429347424	CUST_12022_PI429347424;CUST_17334_PI429347424;CUST_17488_PI429347424;CUST_18959_PI429347424;CUST_19776_PI429347424;CUST_22582_PI429347424;CUST_28437_PI429347424;CUST_29072_PI429347424;CUST_39820_PI429347424;CUST_39821_PI429347424;CUST_42851_PI429347424;CUST_43142_PI429347424;CUST_50480_PI429347424;CUST_56266_PI429347424;CUST_56461_PI429347424	0.643434	1	FALSE
GO:0031967//organelle envelope	90	18	CUST_1111_PI429347424;CUST_12022_PI429347424;CUST_17422_PI429347424;CUST_18780_PI429347424;CUST_20241_PI429347424;CUST_23289_PI429347424;CUST_23891_PI429347424;CUST_42689_PI429347424;CUST_42766_PI429347424;CUST_42792_PI429347424;CUST_43103_PI429347424;CUST_43370_PI429347424;CUST_50376_PI429347424;CUST_50618_PI429347424;CUST_5613_PI429347424;CUST_56257_PI429347424;CUST_56433_PI429347424;CUST_6909_…	CUST_1111_PI429347424;CUST_12022_PI429347424;CUST_17422_PI429347424;CUST_18780_PI429347424;CUST_20241_PI429347424;CUST_23289_PI429347424;CUST_23891_PI429347424;CUST_42689_PI429347424;CUST_42766_PI429347424;CUST_42792_PI429347424;CUST_43103_PI429347424;CUST_43370_PI429347424;CUST_50376_PI429347424;CUST_50618_PI429347424;CUST_5613_PI429347424;CUST_56257_PI429347424;CUST_56433_PI429347424;CUST_6909_…	0.648967	1	FALSE
GO:0031975//envelope	90	18	CUST_1111_PI429347424;CUST_12022_PI429347424;CUST_17422_PI429347424;CUST_18780_PI429347424;CUST_20241_PI429347424;CUST_23289_PI429347424;CUST_23891_PI429347424;CUST_42689_PI429347424;CUST_42766_PI429347424;CUST_42792_PI429347424;CUST_43103_PI429347424;CUST_43370_PI429347424;CUST_50376_PI429347424;CUST_50618_PI429347424;CUST_5613_PI429347424;CUST_56257_PI429347424;CUST_56433_PI429347424;CUST_6909_…	CUST_1111_PI429347424;CUST_12022_PI429347424;CUST_17422_PI429347424;CUST_18780_PI429347424;CUST_20241_PI429347424;CUST_23289_PI429347424;CUST_23891_PI429347424;CUST_42689_PI429347424;CUST_42766_PI429347424;CUST_42792_PI429347424;CUST_43103_PI429347424;CUST_43370_PI429347424;CUST_50376_PI429347424;CUST_50618_PI429347424;CUST_5613_PI429347424;CUST_56257_PI429347424;CUST_56433_PI429347424;CUST_6909_…	0.648967	1	FALSE
GO:0030424//axon	26	5	CUST_10046_PI429347424;CUST_12138_PI429347424;CUST_16827_PI429347424;CUST_2035_PI429347424;CUST_23837_PI429347424	CUST_10046_PI429347424;CUST_12138_PI429347424;CUST_16827_PI429347424;CUST_2035_PI429347424;CUST_23837_PI429347424	0.67135	1	FALSE
GO:0097458//neuron part	62	12	CUST_10046_PI429347424;CUST_12022_PI429347424;CUST_12138_PI429347424;CUST_16503_PI429347424;CUST_16827_PI429347424;CUST_18600_PI429347424;CUST_19731_PI429347424;CUST_2035_PI429347424;CUST_23837_PI429347424;CUST_42632_PI429347424;CUST_589_PI429347424;CUST_6809_PI429347424	CUST_10046_PI429347424;CUST_12022_PI429347424;CUST_12138_PI429347424;CUST_16503_PI429347424;CUST_16827_PI429347424;CUST_18600_PI429347424;CUST_19731_PI429347424;CUST_2035_PI429347424;CUST_23837_PI429347424;CUST_42632_PI429347424;CUST_589_PI429347424;CUST_6809_PI429347424	0.686155	1	FALSE
GO:0031982//vesicle	92	18	CUST_12022_PI429347424;CUST_17334_PI429347424;CUST_17488_PI429347424;CUST_18959_PI429347424;CUST_19776_PI429347424;CUST_19785_PI429347424;CUST_20263_PI429347424;CUST_22582_PI429347424;CUST_23973_PI429347424;CUST_28437_PI429347424;CUST_29072_PI429347424;CUST_39820_PI429347424;CUST_39821_PI429347424;CUST_42851_PI429347424;CUST_43142_PI429347424;CUST_50480_PI429347424;CUST_56266_PI429347424;CUST_564…	CUST_12022_PI429347424;CUST_17334_PI429347424;CUST_17488_PI429347424;CUST_18959_PI429347424;CUST_19776_PI429347424;CUST_19785_PI429347424;CUST_20263_PI429347424;CUST_22582_PI429347424;CUST_23973_PI429347424;CUST_28437_PI429347424;CUST_29072_PI429347424;CUST_39820_PI429347424;CUST_39821_PI429347424;CUST_42851_PI429347424;CUST_43142_PI429347424;CUST_50480_PI429347424;CUST_56266_PI429347424;CUST_564…	0.688278	1	FALSE
GO:0005774//vacuolar membrane	16	3	CUST_23256_PI429347424;CUST_23330_PI429347424;CUST_9043_PI429347424	CUST_23256_PI429347424;CUST_23330_PI429347424;CUST_9043_PI429347424	0.689751	1	FALSE
GO:0005871//kinesin complex	5	1	CUST_2423_PI429347424	CUST_2423_PI429347424	0.69544	1	FALSE
GO:0005903//brush border	5	1	CUST_29269_PI429347424	CUST_29269_PI429347424	0.69544	1	FALSE
GO:0030119//AP-type membrane coat adaptor complex	5	1	CUST_28437_PI429347424	CUST_28437_PI429347424	0.69544	1	FALSE
GO:0030131//clathrin adaptor complex	5	1	CUST_28437_PI429347424	CUST_28437_PI429347424	0.69544	1	FALSE
GO:0030665//clathrin-coated vesicle membrane	5	1	CUST_28437_PI429347424	CUST_28437_PI429347424	0.69544	1	FALSE
GO:0031512//motile primary cilium	5	1	CUST_9124_PI429347424	CUST_9124_PI429347424	0.69544	1	FALSE
GO:0031932//TORC2 complex	5	1	CUST_18927_PI429347424	CUST_18927_PI429347424	0.69544	1	FALSE
GO:0031970//organelle envelope lumen	5	1	CUST_6909_PI429347424	CUST_6909_PI429347424	0.69544	1	FALSE
GO:0031984//organelle subcompartment	5	1	CUST_19785_PI429347424	CUST_19785_PI429347424	0.69544	1	FALSE
GO:0005604//basement membrane	11	2	CUST_39780_PI429347424;CUST_56213_PI429347424	CUST_39780_PI429347424;CUST_56213_PI429347424	0.711111	1	FALSE
GO:0016459//myosin complex	11	2	CUST_28387_PI429347424;CUST_37959_PI429347424	CUST_28387_PI429347424;CUST_37959_PI429347424	0.711111	1	FALSE
GO:0031300//intrinsic to organelle membrane	11	2	CUST_23891_PI429347424;CUST_36409_PI429347424	CUST_23891_PI429347424;CUST_36409_PI429347424	0.711111	1	FALSE
GO:0031090//organelle membrane	188	37	CUST_12022_PI429347424;CUST_19785_PI429347424;CUST_20241_PI429347424;CUST_20263_PI429347424;CUST_22246_PI429347424;CUST_23198_PI429347424;CUST_2319_PI429347424;CUST_23256_PI429347424;CUST_23289_PI429347424;CUST_23330_PI429347424;CUST_23891_PI429347424;CUST_24910_PI429347424;CUST_28332_PI429347424;CUST_28437_PI429347424;CUST_29072_PI429347424;CUST_29222_PI429347424;CUST_36409_PI429347424;CUST_3879…	CUST_12022_PI429347424;CUST_19785_PI429347424;CUST_20241_PI429347424;CUST_20263_PI429347424;CUST_22246_PI429347424;CUST_23198_PI429347424;CUST_2319_PI429347424;CUST_23256_PI429347424;CUST_23289_PI429347424;CUST_23330_PI429347424;CUST_23891_PI429347424;CUST_24910_PI429347424;CUST_28332_PI429347424;CUST_28437_PI429347424;CUST_29072_PI429347424;CUST_29222_PI429347424;CUST_36409_PI429347424;CUST_3879…	0.724416	1	FALSE
GO:0031410//cytoplasmic vesicle	84	16	CUST_12022_PI429347424;CUST_17334_PI429347424;CUST_17488_PI429347424;CUST_18959_PI429347424;CUST_19776_PI429347424;CUST_20263_PI429347424;CUST_22582_PI429347424;CUST_23973_PI429347424;CUST_28437_PI429347424;CUST_39820_PI429347424;CUST_39821_PI429347424;CUST_42851_PI429347424;CUST_43142_PI429347424;CUST_50480_PI429347424;CUST_56266_PI429347424;CUST_56461_PI429347424	CUST_12022_PI429347424;CUST_17334_PI429347424;CUST_17488_PI429347424;CUST_18959_PI429347424;CUST_19776_PI429347424;CUST_20263_PI429347424;CUST_22582_PI429347424;CUST_23973_PI429347424;CUST_28437_PI429347424;CUST_39820_PI429347424;CUST_39821_PI429347424;CUST_42851_PI429347424;CUST_43142_PI429347424;CUST_50480_PI429347424;CUST_56266_PI429347424;CUST_56461_PI429347424	0.725641	1	FALSE
GO:0005924//cell-substrate adherens junction	17	3	CUST_1167_PI429347424;CUST_24719_PI429347424;CUST_50166_PI429347424	CUST_1167_PI429347424;CUST_24719_PI429347424;CUST_50166_PI429347424	0.730643	1	FALSE
GO:0005925//focal adhesion	17	3	CUST_1167_PI429347424;CUST_24719_PI429347424;CUST_50166_PI429347424	CUST_1167_PI429347424;CUST_24719_PI429347424;CUST_50166_PI429347424	0.730643	1	FALSE
GO:0030425//dendrite	17	3	CUST_10046_PI429347424;CUST_12022_PI429347424;CUST_2035_PI429347424	CUST_10046_PI429347424;CUST_12022_PI429347424;CUST_2035_PI429347424	0.730643	1	FALSE
GO:0044437//vacuolar part	17	3	CUST_23256_PI429347424;CUST_23330_PI429347424;CUST_9043_PI429347424	CUST_23256_PI429347424;CUST_23330_PI429347424;CUST_9043_PI429347424	0.730643	1	FALSE
GO:0044445//cytosolic part	17	3	CUST_18927_PI429347424;CUST_42632_PI429347424;CUST_56281_PI429347424	CUST_18927_PI429347424;CUST_42632_PI429347424;CUST_56281_PI429347424	0.730643	1	FALSE
GO:0043234//protein complex	419	84	CUST_10018_PI429347424;CUST_1111_PI429347424;CUST_11947_PI429347424;CUST_11951_PI429347424;CUST_12326_PI429347424;CUST_17062_PI429347424;CUST_17422_PI429347424;CUST_17456_PI429347424;CUST_18591_PI429347424;CUST_18600_PI429347424;CUST_18780_PI429347424;CUST_18927_PI429347424;CUST_19700_PI429347424;CUST_2035_PI429347424;CUST_20443_PI429347424;CUST_2181_PI429347424;CUST_22187_PI429347424;CUST_22222_…	CUST_10018_PI429347424;CUST_1111_PI429347424;CUST_11947_PI429347424;CUST_11951_PI429347424;CUST_12326_PI429347424;CUST_17062_PI429347424;CUST_17422_PI429347424;CUST_17456_PI429347424;CUST_18591_PI429347424;CUST_18600_PI429347424;CUST_18780_PI429347424;CUST_18927_PI429347424;CUST_19700_PI429347424;CUST_2035_PI429347424;CUST_20443_PI429347424;CUST_2181_PI429347424;CUST_22187_PI429347424;CUST_22222_…	0.748246	1	FALSE
GO:0000228//nuclear chromosome	23	4	CUST_16663_PI429347424;CUST_22742_PI429347424;CUST_25038_PI429347424;CUST_56175_PI429347424	CUST_16663_PI429347424;CUST_22742_PI429347424;CUST_25038_PI429347424;CUST_56175_PI429347424	0.749141	1	FALSE
GO:0005740//mitochondrial envelope	60	11	CUST_12022_PI429347424;CUST_20241_PI429347424;CUST_23289_PI429347424;CUST_23891_PI429347424;CUST_42689_PI429347424;CUST_42766_PI429347424;CUST_42792_PI429347424;CUST_43103_PI429347424;CUST_43370_PI429347424;CUST_5613_PI429347424;CUST_56433_PI429347424	CUST_12022_PI429347424;CUST_20241_PI429347424;CUST_23289_PI429347424;CUST_23891_PI429347424;CUST_42689_PI429347424;CUST_42766_PI429347424;CUST_42792_PI429347424;CUST_43103_PI429347424;CUST_43370_PI429347424;CUST_5613_PI429347424;CUST_56433_PI429347424	0.753242	1	FALSE
GO:0005887//integral to plasma membrane	60	11	CUST_17093_PI429347424;CUST_2035_PI429347424;CUST_22063_PI429347424;CUST_23601_PI429347424;CUST_23655_PI429347424;CUST_24183_PI429347424;CUST_24315_PI429347424;CUST_39951_PI429347424;CUST_42502_PI429347424;CUST_50169_PI429347424;CUST_678_PI429347424	CUST_17093_PI429347424;CUST_2035_PI429347424;CUST_22063_PI429347424;CUST_23601_PI429347424;CUST_23655_PI429347424;CUST_24183_PI429347424;CUST_24315_PI429347424;CUST_39951_PI429347424;CUST_42502_PI429347424;CUST_50169_PI429347424;CUST_678_PI429347424	0.753242	1	FALSE
GO:0000793//condensed chromosome	12	2	CUST_16663_PI429347424;CUST_22742_PI429347424	CUST_16663_PI429347424;CUST_22742_PI429347424	0.756915	1	FALSE
GO:0005765//lysosomal membrane	12	2	CUST_23256_PI429347424;CUST_9043_PI429347424	CUST_23256_PI429347424;CUST_9043_PI429347424	0.756915	1	FALSE
GO:0019717//synaptosome	12	2	CUST_23600_PI429347424;CUST_42824_PI429347424	CUST_23600_PI429347424;CUST_42824_PI429347424	0.756915	1	FALSE
GO:0034702//ion channel complex	12	2	CUST_11947_PI429347424;CUST_22579_PI429347424	CUST_11947_PI429347424;CUST_22579_PI429347424	0.756915	1	FALSE
GO:0000794//condensed nuclear chromosome	6	1	CUST_16663_PI429347424	CUST_16663_PI429347424	0.759976	1	FALSE
GO:0005782//peroxisomal matrix	6	1	CUST_42588_PI429347424	CUST_42588_PI429347424	0.759976	1	FALSE
GO:0030118//clathrin coat	6	1	CUST_28437_PI429347424	CUST_28437_PI429347424	0.759976	1	FALSE
GO:0031907//microbody lumen	6	1	CUST_42588_PI429347424	CUST_42588_PI429347424	0.759976	1	FALSE
GO:0044431//Golgi apparatus part	45	8	CUST_19785_PI429347424;CUST_22222_PI429347424;CUST_2319_PI429347424;CUST_24910_PI429347424;CUST_28332_PI429347424;CUST_28437_PI429347424;CUST_42388_PI429347424;CUST_50480_PI429347424	CUST_19785_PI429347424;CUST_22222_PI429347424;CUST_2319_PI429347424;CUST_24910_PI429347424;CUST_28332_PI429347424;CUST_28437_PI429347424;CUST_42388_PI429347424;CUST_50480_PI429347424	0.766255	1	FALSE
GO:0030055//cell-substrate junction	18	3	CUST_1167_PI429347424;CUST_24719_PI429347424;CUST_50166_PI429347424	CUST_1167_PI429347424;CUST_24719_PI429347424;CUST_50166_PI429347424	0.767177	1	FALSE
GO:0031226//intrinsic to plasma membrane	61	11	CUST_17093_PI429347424;CUST_2035_PI429347424;CUST_22063_PI429347424;CUST_23601_PI429347424;CUST_23655_PI429347424;CUST_24183_PI429347424;CUST_24315_PI429347424;CUST_39951_PI429347424;CUST_42502_PI429347424;CUST_50169_PI429347424;CUST_678_PI429347424	CUST_17093_PI429347424;CUST_2035_PI429347424;CUST_22063_PI429347424;CUST_23601_PI429347424;CUST_23655_PI429347424;CUST_24183_PI429347424;CUST_24315_PI429347424;CUST_39951_PI429347424;CUST_42502_PI429347424;CUST_50169_PI429347424;CUST_678_PI429347424	0.77316	1	FALSE
GO:0005743//mitochondrial inner membrane	47	8	CUST_20241_PI429347424;CUST_23289_PI429347424;CUST_42689_PI429347424;CUST_42766_PI429347424;CUST_43103_PI429347424;CUST_43370_PI429347424;CUST_5613_PI429347424;CUST_56433_PI429347424	CUST_20241_PI429347424;CUST_23289_PI429347424;CUST_42689_PI429347424;CUST_42766_PI429347424;CUST_43103_PI429347424;CUST_43370_PI429347424;CUST_5613_PI429347424;CUST_56433_PI429347424	0.808478	1	FALSE
GO:0016469//proton-transporting two-sector ATPase complex	7	1	CUST_23330_PI429347424	CUST_23330_PI429347424	0.810858	1	FALSE
GO:0030662//coated vesicle membrane	7	1	CUST_28437_PI429347424	CUST_28437_PI429347424	0.810858	1	FALSE
GO:0043204//perikaryon	7	1	CUST_16503_PI429347424	CUST_16503_PI429347424	0.810858	1	FALSE
GO:0005770//late endosome	14	2	CUST_23198_PI429347424;CUST_50480_PI429347424	CUST_23198_PI429347424;CUST_50480_PI429347424	0.829944	1	FALSE
GO:0005777//peroxisome	38	6	CUST_10141_PI429347424;CUST_22968_PI429347424;CUST_29326_PI429347424;CUST_42588_PI429347424;CUST_56433_PI429347424;CUST_942_PI429347424	CUST_10141_PI429347424;CUST_22968_PI429347424;CUST_29326_PI429347424;CUST_42588_PI429347424;CUST_56433_PI429347424;CUST_942_PI429347424	0.845762	1	FALSE
GO:0042579//microbody	38	6	CUST_10141_PI429347424;CUST_22968_PI429347424;CUST_29326_PI429347424;CUST_42588_PI429347424;CUST_56433_PI429347424;CUST_942_PI429347424	CUST_10141_PI429347424;CUST_22968_PI429347424;CUST_29326_PI429347424;CUST_42588_PI429347424;CUST_56433_PI429347424;CUST_942_PI429347424	0.845762	1	FALSE
GO:0000790//nuclear chromatin	8	1	CUST_25038_PI429347424	CUST_25038_PI429347424	0.850972	1	FALSE
GO:0005669//transcription factor TFIID complex	8	1	CUST_3217_PI429347424	CUST_3217_PI429347424	0.850972	1	FALSE
GO:0030426//growth cone	8	1	CUST_42632_PI429347424	CUST_42632_PI429347424	0.850972	1	FALSE
GO:0030427//site of polarized growth	8	1	CUST_42632_PI429347424	CUST_42632_PI429347424	0.850972	1	FALSE
GO:0070603//SWI/SNF superfamily-type complex	8	1	CUST_9034_PI429347424	CUST_9034_PI429347424	0.850972	1	FALSE
GO:0044438//microbody part	15	2	CUST_42588_PI429347424;CUST_56433_PI429347424	CUST_42588_PI429347424;CUST_56433_PI429347424	0.858494	1	FALSE
GO:0044439//peroxisomal part	15	2	CUST_42588_PI429347424;CUST_56433_PI429347424	CUST_42588_PI429347424;CUST_56433_PI429347424	0.858494	1	FALSE
GO:0019866//organelle inner membrane	50	8	CUST_20241_PI429347424;CUST_23289_PI429347424;CUST_42689_PI429347424;CUST_42766_PI429347424;CUST_43103_PI429347424;CUST_43370_PI429347424;CUST_5613_PI429347424;CUST_56433_PI429347424	CUST_20241_PI429347424;CUST_23289_PI429347424;CUST_42689_PI429347424;CUST_42766_PI429347424;CUST_43103_PI429347424;CUST_43370_PI429347424;CUST_5613_PI429347424;CUST_56433_PI429347424	0.860602	1	FALSE
GO:0031966//mitochondrial membrane	56	9	CUST_12022_PI429347424;CUST_20241_PI429347424;CUST_23289_PI429347424;CUST_42689_PI429347424;CUST_42766_PI429347424;CUST_43103_PI429347424;CUST_43370_PI429347424;CUST_5613_PI429347424;CUST_56433_PI429347424	CUST_12022_PI429347424;CUST_20241_PI429347424;CUST_23289_PI429347424;CUST_42689_PI429347424;CUST_42766_PI429347424;CUST_43103_PI429347424;CUST_43370_PI429347424;CUST_5613_PI429347424;CUST_56433_PI429347424	0.867801	1	FALSE
GO:0043005//neuron projection	51	8	CUST_10046_PI429347424;CUST_12022_PI429347424;CUST_12138_PI429347424;CUST_16827_PI429347424;CUST_19731_PI429347424;CUST_2035_PI429347424;CUST_23837_PI429347424;CUST_42632_PI429347424	CUST_10046_PI429347424;CUST_12022_PI429347424;CUST_12138_PI429347424;CUST_16827_PI429347424;CUST_19731_PI429347424;CUST_2035_PI429347424;CUST_23837_PI429347424;CUST_42632_PI429347424	0.875203	1	FALSE
GO:0005625//soluble fraction	73	12	CUST_18927_PI429347424;CUST_22968_PI429347424;CUST_29326_PI429347424;CUST_29334_PI429347424;CUST_3118_PI429347424;CUST_3227_PI429347424;CUST_40421_PI429347424;CUST_42744_PI429347424;CUST_43294_PI429347424;CUST_50409_PI429347424;CUST_6908_PI429347424;CUST_8751_PI429347424	CUST_18927_PI429347424;CUST_22968_PI429347424;CUST_29326_PI429347424;CUST_29334_PI429347424;CUST_3118_PI429347424;CUST_3227_PI429347424;CUST_40421_PI429347424;CUST_42744_PI429347424;CUST_43294_PI429347424;CUST_50409_PI429347424;CUST_6908_PI429347424;CUST_8751_PI429347424	0.876307	1	FALSE
GO:0005778//peroxisomal membrane	9	1	CUST_56433_PI429347424	CUST_56433_PI429347424	0.882592	1	FALSE
GO:0005811//lipid particle	9	1	CUST_10141_PI429347424	CUST_10141_PI429347424	0.882592	1	FALSE
GO:0030532//small nuclear ribonucleoprotein complex	9	1	CUST_2100_PI429347424	CUST_2100_PI429347424	0.882592	1	FALSE
GO:0031301//integral to organelle membrane	9	1	CUST_23891_PI429347424	CUST_23891_PI429347424	0.882592	1	FALSE
GO:0031903//microbody membrane	9	1	CUST_56433_PI429347424	CUST_56433_PI429347424	0.882592	1	FALSE
GO:0072372//primary cilium	9	1	CUST_9124_PI429347424	CUST_9124_PI429347424	0.882592	1	FALSE
GO:0012506//vesicle membrane	16	2	CUST_28437_PI429347424;CUST_29072_PI429347424	CUST_28437_PI429347424;CUST_29072_PI429347424	0.882601	1	FALSE
GO:0044454//nuclear chromosome part	16	2	CUST_25038_PI429347424;CUST_56175_PI429347424	CUST_25038_PI429347424;CUST_56175_PI429347424	0.882601	1	FALSE
GO:0015629//actin cytoskeleton	35	5	CUST_19884_PI429347424;CUST_2181_PI429347424;CUST_28387_PI429347424;CUST_29269_PI429347424;CUST_37959_PI429347424	CUST_19884_PI429347424;CUST_2181_PI429347424;CUST_28387_PI429347424;CUST_29269_PI429347424;CUST_37959_PI429347424	0.891545	1	FALSE
GO:0000151//ubiquitin ligase complex	23	3	CUST_29286_PI429347424;CUST_39718_PI429347424;CUST_56266_PI429347424	CUST_29286_PI429347424;CUST_39718_PI429347424;CUST_56266_PI429347424	0.893707	1	FALSE
GO:0030136//clathrin-coated vesicle	17	2	CUST_28437_PI429347424;CUST_50480_PI429347424	CUST_28437_PI429347424;CUST_50480_PI429347424	0.902862	1	FALSE
GO:0005768//endosome	42	6	CUST_17542_PI429347424;CUST_19785_PI429347424;CUST_23198_PI429347424;CUST_42434_PI429347424;CUST_50480_PI429347424;CUST_5630_PI429347424	CUST_17542_PI429347424;CUST_19785_PI429347424;CUST_23198_PI429347424;CUST_42434_PI429347424;CUST_50480_PI429347424;CUST_5630_PI429347424	0.906666	1	FALSE
GO:0001726//ruffle	10	1	CUST_50166_PI429347424	CUST_50166_PI429347424	0.907514	1	FALSE
GO:0005788//endoplasmic reticulum lumen	10	1	CUST_56461_PI429347424	CUST_56461_PI429347424	0.907514	1	FALSE
GO:0045121//membrane raft	10	1	CUST_42632_PI429347424	CUST_42632_PI429347424	0.907514	1	FALSE
GO:0000139//Golgi membrane	31	4	CUST_2319_PI429347424;CUST_24910_PI429347424;CUST_28332_PI429347424;CUST_28437_PI429347424	CUST_2319_PI429347424;CUST_24910_PI429347424;CUST_28332_PI429347424;CUST_28437_PI429347424	0.919414	1	FALSE
GO:0030018//Z disc	11	1	CUST_16663_PI429347424	CUST_16663_PI429347424	0.927154	1	FALSE
GO:0030117//membrane coat	11	1	CUST_28437_PI429347424	CUST_28437_PI429347424	0.927154	1	FALSE
GO:0031672//A band	11	1	CUST_16663_PI429347424	CUST_16663_PI429347424	0.927154	1	FALSE
GO:0048475//coated membrane	11	1	CUST_28437_PI429347424	CUST_28437_PI429347424	0.927154	1	FALSE
GO:0005667//transcription factor complex	26	3	CUST_3217_PI429347424;CUST_37747_PI429347424;CUST_46632_PI429347424	CUST_3217_PI429347424;CUST_37747_PI429347424;CUST_46632_PI429347424	0.935922	1	FALSE
GO:0010008//endosome membrane	12	1	CUST_42434_PI429347424	CUST_42434_PI429347424	0.94263	1	FALSE
GO:0030659//cytoplasmic vesicle membrane	12	1	CUST_28437_PI429347424	CUST_28437_PI429347424	0.94263	1	FALSE
GO:0044440//endosomal part	12	1	CUST_42434_PI429347424	CUST_42434_PI429347424	0.94263	1	FALSE
GO:0005829//cytosol	178	30	CUST_10046_PI429347424;CUST_1128_PI429347424;CUST_12022_PI429347424;CUST_17204_PI429347424;CUST_17348_PI429347424;CUST_18927_PI429347424;CUST_18959_PI429347424;CUST_20263_PI429347424;CUST_22722_PI429347424;CUST_22764_PI429347424;CUST_23987_PI429347424;CUST_24837_PI429347424;CUST_24910_PI429347424;CUST_28437_PI429347424;CUST_29072_PI429347424;CUST_29450_PI429347424;CUST_3227_PI429347424;CUST_42285…	CUST_10046_PI429347424;CUST_1128_PI429347424;CUST_12022_PI429347424;CUST_17204_PI429347424;CUST_17348_PI429347424;CUST_18927_PI429347424;CUST_18959_PI429347424;CUST_20263_PI429347424;CUST_22722_PI429347424;CUST_22764_PI429347424;CUST_23987_PI429347424;CUST_24837_PI429347424;CUST_24910_PI429347424;CUST_28437_PI429347424;CUST_29072_PI429347424;CUST_29450_PI429347424;CUST_3227_PI429347424;CUST_42285…	0.942937	1	FALSE
GO:0044433//cytoplasmic vesicle part	13	1	CUST_28437_PI429347424	CUST_28437_PI429347424	0.954824	1	FALSE
GO:0030135//coated vesicle	22	2	CUST_28437_PI429347424;CUST_50480_PI429347424	CUST_28437_PI429347424;CUST_50480_PI429347424	0.963547	1	FALSE
[truncated: 41 more rows]
