# Supplementary material for: Microarray: a global analysis of biomineralization-related gene expression profiles during larval development in the pearl oyster, Pinctada fucata
Source: BMC Genomics. 2015 Apr 19;16(1):325. doi: 10.1186/s12864-015-1524-2 (PMC4445274; doi:10.1186/s12864-015-1524-2)
Supplement: Additional file 3: — List of Encyclopedia of Genes and Genomes (KEGG) pathway components enriched between two consecutive developmental stages. Only terms with q-value < 0.05 were considered to be “true” (XLS). [file 12864_2015_1524_MOESM3_ESM.xls]

## Sheet: Tstage_vs_Fertilized eggs
Names	Genes_In_Term	DEG	Input_gene	Gene_Symbol	P_value	Q_value	Significant
Total	9654	3729	-	-	-	-	-
ko03030://DNA replication	90	63	CUST_12687_PI429347424;CUST_12988_PI429347424;CUST_1310_PI429347424;CUST_14712_PI429347424;CUST_14834_PI429347424;CUST_15589_PI429347424;CUST_17733_PI429347424;CUST_18420_PI429347424;CUST_21400_PI429347424;CUST_22184_PI429347424;CUST_22393_PI429347424;CUST_23054_PI429347424;CUST_23076_PI429347424;CUST_23377_PI429347424;CUST_23674_PI429347424;CUST_24950_PI429347424;CUST_2547_PI429347424;CUST_28116…	CUST_12687_PI429347424;CUST_12988_PI429347424;CUST_1310_PI429347424;CUST_14712_PI429347424;CUST_14834_PI429347424;CUST_15589_PI429347424;CUST_17733_PI429347424;CUST_18420_PI429347424;CUST_21400_PI429347424;CUST_22184_PI429347424;CUST_22393_PI429347424;CUST_23054_PI429347424;CUST_23076_PI429347424;CUST_23377_PI429347424;CUST_23674_PI429347424;CUST_24950_PI429347424;CUST_2547_PI429347424;CUST_28116…	1.38848e-09	2.77696e-07	TRUE
ko04110://Cell cycle	286	158	CUST_10215_PI429347424;CUST_10599_PI429347424;CUST_11354_PI429347424;CUST_11409_PI429347424;CUST_12478_PI429347424;CUST_12488_PI429347424;CUST_1310_PI429347424;CUST_13260_PI429347424;CUST_13324_PI429347424;CUST_13773_PI429347424;CUST_13802_PI429347424;CUST_14113_PI429347424;CUST_14317_PI429347424;CUST_14380_PI429347424;CUST_14834_PI429347424;CUST_14917_PI429347424;CUST_15391_PI429347424;CUST_1540…	CUST_10215_PI429347424;CUST_10599_PI429347424;CUST_11354_PI429347424;CUST_11409_PI429347424;CUST_12478_PI429347424;CUST_12488_PI429347424;CUST_1310_PI429347424;CUST_13260_PI429347424;CUST_13324_PI429347424;CUST_13773_PI429347424;CUST_13802_PI429347424;CUST_14113_PI429347424;CUST_14317_PI429347424;CUST_14380_PI429347424;CUST_14834_PI429347424;CUST_14917_PI429347424;CUST_15391_PI429347424;CUST_1540…	5.66641e-09	5.66641e-07	TRUE
ko03050://Proteasome	78	51	CUST_13262_PI429347424;CUST_13693_PI429347424;CUST_14551_PI429347424;CUST_17995_PI429347424;CUST_19682_PI429347424;CUST_21429_PI429347424;CUST_23755_PI429347424;CUST_25_PI429347424;CUST_26210_PI429347424;CUST_28887_PI429347424;CUST_31151_PI429347424;CUST_32006_PI429347424;CUST_32677_PI429347424;CUST_33100_PI429347424;CUST_33332_PI429347424;CUST_33376_PI429347424;CUST_33480_PI429347424;CUST_3396_P…	CUST_13262_PI429347424;CUST_13693_PI429347424;CUST_14551_PI429347424;CUST_17995_PI429347424;CUST_19682_PI429347424;CUST_21429_PI429347424;CUST_23755_PI429347424;CUST_25_PI429347424;CUST_26210_PI429347424;CUST_28887_PI429347424;CUST_31151_PI429347424;CUST_32006_PI429347424;CUST_32677_PI429347424;CUST_33100_PI429347424;CUST_33332_PI429347424;CUST_33376_PI429347424;CUST_33480_PI429347424;CUST_3396_P…	1.44001e-06	9.60006e-05	TRUE
ko04950://Maturity onset diabetes of the young	18	15	CUST_13223_PI429347424;CUST_14163_PI429347424;CUST_20582_PI429347424;CUST_29511_PI429347424;CUST_33769_PI429347424;CUST_33821_PI429347424;CUST_37584_PI429347424;CUST_38653_PI429347424;CUST_39147_PI429347424;CUST_43556_PI429347424;CUST_48693_PI429347424;CUST_5481_PI429347424;CUST_57505_PI429347424;CUST_58108_PI429347424;CUST_9008_PI429347424	CUST_13223_PI429347424;CUST_14163_PI429347424;CUST_20582_PI429347424;CUST_29511_PI429347424;CUST_33769_PI429347424;CUST_33821_PI429347424;CUST_37584_PI429347424;CUST_38653_PI429347424;CUST_39147_PI429347424;CUST_43556_PI429347424;CUST_48693_PI429347424;CUST_5481_PI429347424;CUST_57505_PI429347424;CUST_58108_PI429347424;CUST_9008_PI429347424	0.000133377	0.0058218	TRUE
ko03420://Nucleotide excision repair	98	56	CUST_10077_PI429347424;CUST_11367_PI429347424;CUST_12040_PI429347424;CUST_12687_PI429347424;CUST_14712_PI429347424;CUST_15633_PI429347424;CUST_17267_PI429347424;CUST_21400_PI429347424;CUST_23054_PI429347424;CUST_23377_PI429347424;CUST_23674_PI429347424;CUST_23747_PI429347424;CUST_23769_PI429347424;CUST_24950_PI429347424;CUST_25259_PI429347424;CUST_2547_PI429347424;CUST_26321_PI429347424;CUST_2811…	CUST_10077_PI429347424;CUST_11367_PI429347424;CUST_12040_PI429347424;CUST_12687_PI429347424;CUST_14712_PI429347424;CUST_15633_PI429347424;CUST_17267_PI429347424;CUST_21400_PI429347424;CUST_23054_PI429347424;CUST_23377_PI429347424;CUST_23674_PI429347424;CUST_23747_PI429347424;CUST_23769_PI429347424;CUST_24950_PI429347424;CUST_25259_PI429347424;CUST_2547_PI429347424;CUST_26321_PI429347424;CUST_2811…	0.000145545	0.0058218	TRUE
ko00480://Glutathione metabolism	118	65	CUST_10048_PI429347424;CUST_11562_PI429347424;CUST_11648_PI429347424;CUST_11820_PI429347424;CUST_15425_PI429347424;CUST_17526_PI429347424;CUST_18307_PI429347424;CUST_18671_PI429347424;CUST_20741_PI429347424;CUST_20804_PI429347424;CUST_22377_PI429347424;CUST_22521_PI429347424;CUST_23738_PI429347424;CUST_23758_PI429347424;CUST_23785_PI429347424;CUST_24269_PI429347424;CUST_25681_PI429347424;CUST_272…	CUST_10048_PI429347424;CUST_11562_PI429347424;CUST_11648_PI429347424;CUST_11820_PI429347424;CUST_15425_PI429347424;CUST_17526_PI429347424;CUST_18307_PI429347424;CUST_18671_PI429347424;CUST_20741_PI429347424;CUST_20804_PI429347424;CUST_22377_PI429347424;CUST_22521_PI429347424;CUST_23738_PI429347424;CUST_23758_PI429347424;CUST_23785_PI429347424;CUST_24269_PI429347424;CUST_25681_PI429347424;CUST_272…	0.000194939	0.00649797	TRUE
ko04140://Regulation of autophagy	30	21	CUST_10689_PI429347424;CUST_12552_PI429347424;CUST_13297_PI429347424;CUST_18534_PI429347424;CUST_19675_PI429347424;CUST_20712_PI429347424;CUST_21748_PI429347424;CUST_23448_PI429347424;CUST_24623_PI429347424;CUST_24906_PI429347424;CUST_2802_PI429347424;CUST_34561_PI429347424;CUST_3680_PI429347424;CUST_38033_PI429347424;CUST_39171_PI429347424;CUST_3976_PI429347424;CUST_4595_PI429347424;CUST_48515_P…	CUST_10689_PI429347424;CUST_12552_PI429347424;CUST_13297_PI429347424;CUST_18534_PI429347424;CUST_19675_PI429347424;CUST_20712_PI429347424;CUST_21748_PI429347424;CUST_23448_PI429347424;CUST_24623_PI429347424;CUST_24906_PI429347424;CUST_2802_PI429347424;CUST_34561_PI429347424;CUST_3680_PI429347424;CUST_38033_PI429347424;CUST_39171_PI429347424;CUST_3976_PI429347424;CUST_4595_PI429347424;CUST_48515_P…	0.000485685	0.0131552	TRUE
ko01100://Metabolic pathways	2058	859	CUST_10048_PI429347424;CUST_10141_PI429347424;CUST_10316_PI429347424;CUST_10380_PI429347424;CUST_10391_PI429347424;CUST_10398_PI429347424;CUST_10559_PI429347424;CUST_10755_PI429347424;CUST_10792_PI429347424;CUST_10851_PI429347424;CUST_10867_PI429347424;CUST_1090_PI429347424;CUST_11020_PI429347424;CUST_11049_PI429347424;CUST_11099_PI429347424;CUST_11131_PI429347424;CUST_11184_PI429347424;CUST_1126…	CUST_10048_PI429347424;CUST_10141_PI429347424;CUST_10316_PI429347424;CUST_10380_PI429347424;CUST_10391_PI429347424;CUST_10398_PI429347424;CUST_10559_PI429347424;CUST_10755_PI429347424;CUST_10792_PI429347424;CUST_10851_PI429347424;CUST_10867_PI429347424;CUST_1090_PI429347424;CUST_11020_PI429347424;CUST_11049_PI429347424;CUST_11099_PI429347424;CUST_11131_PI429347424;CUST_11184_PI429347424;CUST_1126…	0.000608691	0.0131552	TRUE
ko03430://Mismatch repair	60	36	CUST_12687_PI429347424;CUST_14712_PI429347424;CUST_1771_PI429347424;CUST_211_PI429347424;CUST_21400_PI429347424;CUST_22986_PI429347424;CUST_23054_PI429347424;CUST_23377_PI429347424;CUST_23674_PI429347424;CUST_24950_PI429347424;CUST_25038_PI429347424;CUST_2547_PI429347424;CUST_28116_PI429347424;CUST_29163_PI429347424;CUST_32830_PI429347424;CUST_34831_PI429347424;CUST_38214_PI429347424;CUST_39778_P…	CUST_12687_PI429347424;CUST_14712_PI429347424;CUST_1771_PI429347424;CUST_211_PI429347424;CUST_21400_PI429347424;CUST_22986_PI429347424;CUST_23054_PI429347424;CUST_23377_PI429347424;CUST_23674_PI429347424;CUST_24950_PI429347424;CUST_25038_PI429347424;CUST_2547_PI429347424;CUST_28116_PI429347424;CUST_29163_PI429347424;CUST_32830_PI429347424;CUST_34831_PI429347424;CUST_38214_PI429347424;CUST_39778_P…	0.000626374	0.0131552	TRUE
ko03440://Homologous recombination	42	27	CUST_11226_PI429347424;CUST_11913_PI429347424;CUST_12687_PI429347424;CUST_14153_PI429347424;CUST_14712_PI429347424;CUST_15610_PI429347424;CUST_21400_PI429347424;CUST_23377_PI429347424;CUST_24263_PI429347424;CUST_24950_PI429347424;CUST_28758_PI429347424;CUST_29945_PI429347424;CUST_32194_PI429347424;CUST_32830_PI429347424;CUST_34043_PI429347424;CUST_36770_PI429347424;CUST_39778_PI429347424;CUST_405…	CUST_11226_PI429347424;CUST_11913_PI429347424;CUST_12687_PI429347424;CUST_14153_PI429347424;CUST_14712_PI429347424;CUST_15610_PI429347424;CUST_21400_PI429347424;CUST_23377_PI429347424;CUST_24263_PI429347424;CUST_24950_PI429347424;CUST_28758_PI429347424;CUST_29945_PI429347424;CUST_32194_PI429347424;CUST_32830_PI429347424;CUST_34043_PI429347424;CUST_36770_PI429347424;CUST_39778_PI429347424;CUST_405…	0.000657759	0.0131552	TRUE
ko05014://Amyotrophic lateral sclerosis (ALS)	211	104	CUST_11324_PI429347424;CUST_11407_PI429347424;CUST_11972_PI429347424;CUST_12022_PI429347424;CUST_12828_PI429347424;CUST_14189_PI429347424;CUST_15173_PI429347424;CUST_15993_PI429347424;CUST_16296_PI429347424;CUST_16521_PI429347424;CUST_16843_PI429347424;CUST_17086_PI429347424;CUST_17345_PI429347424;CUST_17565_PI429347424;CUST_17600_PI429347424;CUST_18609_PI429347424;CUST_20294_PI429347424;CUST_208…	CUST_11324_PI429347424;CUST_11407_PI429347424;CUST_11972_PI429347424;CUST_12022_PI429347424;CUST_12828_PI429347424;CUST_14189_PI429347424;CUST_15173_PI429347424;CUST_15993_PI429347424;CUST_16296_PI429347424;CUST_16521_PI429347424;CUST_16843_PI429347424;CUST_17086_PI429347424;CUST_17345_PI429347424;CUST_17565_PI429347424;CUST_17600_PI429347424;CUST_18609_PI429347424;CUST_20294_PI429347424;CUST_208…	0.000933985	0.0167825	TRUE
ko04210://Apoptosis	157	80	CUST_11091_PI429347424;CUST_11407_PI429347424;CUST_11409_PI429347424;CUST_14277_PI429347424;CUST_1444_PI429347424;CUST_16083_PI429347424;CUST_16709_PI429347424;CUST_17213_PI429347424;CUST_18582_PI429347424;CUST_19321_PI429347424;CUST_19828_PI429347424;CUST_20294_PI429347424;CUST_21083_PI429347424;CUST_21240_PI429347424;CUST_21447_PI429347424;CUST_21502_PI429347424;CUST_23603_PI429347424;CUST_2383…	CUST_11091_PI429347424;CUST_11407_PI429347424;CUST_11409_PI429347424;CUST_14277_PI429347424;CUST_1444_PI429347424;CUST_16083_PI429347424;CUST_16709_PI429347424;CUST_17213_PI429347424;CUST_18582_PI429347424;CUST_19321_PI429347424;CUST_19828_PI429347424;CUST_20294_PI429347424;CUST_21083_PI429347424;CUST_21240_PI429347424;CUST_21447_PI429347424;CUST_21502_PI429347424;CUST_23603_PI429347424;CUST_2383…	0.00103968	0.0167825	TRUE
ko03018://RNA degradation	173	87	CUST_11218_PI429347424;CUST_11894_PI429347424;CUST_12265_PI429347424;CUST_12763_PI429347424;CUST_13143_PI429347424;CUST_13743_PI429347424;CUST_14053_PI429347424;CUST_15362_PI429347424;CUST_1549_PI429347424;CUST_1569_PI429347424;CUST_16313_PI429347424;CUST_17787_PI429347424;CUST_18884_PI429347424;CUST_19008_PI429347424;CUST_20609_PI429347424;CUST_21559_PI429347424;CUST_21870_PI429347424;CUST_21_PI…	CUST_11218_PI429347424;CUST_11894_PI429347424;CUST_12265_PI429347424;CUST_12763_PI429347424;CUST_13143_PI429347424;CUST_13743_PI429347424;CUST_14053_PI429347424;CUST_15362_PI429347424;CUST_1549_PI429347424;CUST_1569_PI429347424;CUST_16313_PI429347424;CUST_17787_PI429347424;CUST_18884_PI429347424;CUST_19008_PI429347424;CUST_20609_PI429347424;CUST_21559_PI429347424;CUST_21870_PI429347424;CUST_21_PI…	0.00109086	0.0167825	TRUE
ko00970://Aminoacyl-tRNA biosynthesis	111	58	CUST_10380_PI429347424;CUST_10828_PI429347424;CUST_11064_PI429347424;CUST_12444_PI429347424;CUST_14335_PI429347424;CUST_14386_PI429347424;CUST_14388_PI429347424;CUST_16069_PI429347424;CUST_16641_PI429347424;CUST_1756_PI429347424;CUST_19099_PI429347424;CUST_20247_PI429347424;CUST_2102_PI429347424;CUST_22535_PI429347424;CUST_22839_PI429347424;CUST_24993_PI429347424;CUST_25864_PI429347424;CUST_2628_…	CUST_10380_PI429347424;CUST_10828_PI429347424;CUST_11064_PI429347424;CUST_12444_PI429347424;CUST_14335_PI429347424;CUST_14386_PI429347424;CUST_14388_PI429347424;CUST_16069_PI429347424;CUST_16641_PI429347424;CUST_1756_PI429347424;CUST_19099_PI429347424;CUST_20247_PI429347424;CUST_2102_PI429347424;CUST_22535_PI429347424;CUST_22839_PI429347424;CUST_24993_PI429347424;CUST_25864_PI429347424;CUST_2628_…	0.00231672	0.033096	TRUE
ko04914://Progesterone-mediated oocyte maturation	161	80	CUST_10445_PI429347424;CUST_10599_PI429347424;CUST_11354_PI429347424;CUST_12478_PI429347424;CUST_13802_PI429347424;CUST_14113_PI429347424;CUST_14277_PI429347424;CUST_14317_PI429347424;CUST_14917_PI429347424;CUST_1540_PI429347424;CUST_15426_PI429347424;CUST_15660_PI429347424;CUST_16708_PI429347424;CUST_16709_PI429347424;CUST_16894_PI429347424;CUST_18442_PI429347424;CUST_18478_PI429347424;CUST_1869…	CUST_10445_PI429347424;CUST_10599_PI429347424;CUST_11354_PI429347424;CUST_12478_PI429347424;CUST_13802_PI429347424;CUST_14113_PI429347424;CUST_14277_PI429347424;CUST_14317_PI429347424;CUST_14917_PI429347424;CUST_1540_PI429347424;CUST_15426_PI429347424;CUST_15660_PI429347424;CUST_16708_PI429347424;CUST_16709_PI429347424;CUST_16894_PI429347424;CUST_18442_PI429347424;CUST_18478_PI429347424;CUST_1869…	0.00259623	0.0346164	TRUE
ko00900://Terpenoid backbone biosynthesis	27	18	CUST_13339_PI429347424;CUST_14544_PI429347424;CUST_16409_PI429347424;CUST_19720_PI429347424;CUST_19857_PI429347424;CUST_23332_PI429347424;CUST_26863_PI429347424;CUST_32473_PI429347424;CUST_32824_PI429347424;CUST_34221_PI429347424;CUST_38609_PI429347424;CUST_4242_PI429347424;CUST_42473_PI429347424;CUST_47077_PI429347424;CUST_55638_PI429347424;CUST_56719_PI429347424;CUST_57012_PI429347424;CUST_5719…	CUST_13339_PI429347424;CUST_14544_PI429347424;CUST_16409_PI429347424;CUST_19720_PI429347424;CUST_19857_PI429347424;CUST_23332_PI429347424;CUST_26863_PI429347424;CUST_32473_PI429347424;CUST_32824_PI429347424;CUST_34221_PI429347424;CUST_38609_PI429347424;CUST_4242_PI429347424;CUST_42473_PI429347424;CUST_47077_PI429347424;CUST_55638_PI429347424;CUST_56719_PI429347424;CUST_57012_PI429347424;CUST_5719…	0.00291766	0.0364708	TRUE
ko04130://SNARE interactions in vesicular transport	35	22	CUST_13593_PI429347424;CUST_19886_PI429347424;CUST_2174_PI429347424;CUST_22752_PI429347424;CUST_28827_PI429347424;CUST_31504_PI429347424;CUST_32108_PI429347424;CUST_35143_PI429347424;CUST_35154_PI429347424;CUST_3618_PI429347424;CUST_38543_PI429347424;CUST_38730_PI429347424;CUST_40336_PI429347424;CUST_45402_PI429347424;CUST_479_PI429347424;CUST_53941_PI429347424;CUST_54202_PI429347424;CUST_55053_P…	CUST_13593_PI429347424;CUST_19886_PI429347424;CUST_2174_PI429347424;CUST_22752_PI429347424;CUST_28827_PI429347424;CUST_31504_PI429347424;CUST_32108_PI429347424;CUST_35143_PI429347424;CUST_35154_PI429347424;CUST_3618_PI429347424;CUST_38543_PI429347424;CUST_38730_PI429347424;CUST_40336_PI429347424;CUST_45402_PI429347424;CUST_479_PI429347424;CUST_53941_PI429347424;CUST_54202_PI429347424;CUST_55053_P…	0.00313421	0.0368731	TRUE
ko00062://Fatty acid elongation in mitochondria	13	10	CUST_17028_PI429347424;CUST_2204_PI429347424;CUST_32508_PI429347424;CUST_33191_PI429347424;CUST_34062_PI429347424;CUST_35769_PI429347424;CUST_53364_PI429347424;CUST_55791_PI429347424;CUST_56171_PI429347424;CUST_9553_PI429347424	CUST_17028_PI429347424;CUST_2204_PI429347424;CUST_32508_PI429347424;CUST_33191_PI429347424;CUST_34062_PI429347424;CUST_35769_PI429347424;CUST_53364_PI429347424;CUST_55791_PI429347424;CUST_56171_PI429347424;CUST_9553_PI429347424	0.00579108	0.0643453	FALSE
ko04114://Oocyte meiosis	209	98	CUST_10215_PI429347424;CUST_10599_PI429347424;CUST_10825_PI429347424;CUST_11354_PI429347424;CUST_12717_PI429347424;CUST_13802_PI429347424;CUST_14113_PI429347424;CUST_14317_PI429347424;CUST_1436_PI429347424;CUST_14917_PI429347424;CUST_1540_PI429347424;CUST_15426_PI429347424;CUST_16543_PI429347424;CUST_16708_PI429347424;CUST_16827_PI429347424;CUST_1687_PI429347424;CUST_16894_PI429347424;CUST_18442_…	CUST_10215_PI429347424;CUST_10599_PI429347424;CUST_10825_PI429347424;CUST_11354_PI429347424;CUST_12717_PI429347424;CUST_13802_PI429347424;CUST_14113_PI429347424;CUST_14317_PI429347424;CUST_1436_PI429347424;CUST_14917_PI429347424;CUST_1540_PI429347424;CUST_15426_PI429347424;CUST_16543_PI429347424;CUST_16708_PI429347424;CUST_16827_PI429347424;CUST_1687_PI429347424;CUST_16894_PI429347424;CUST_18442_…	0.00845343	0.0889835	FALSE
ko01040://Biosynthesis of unsaturated fatty acids	50	28	CUST_12173_PI429347424;CUST_12627_PI429347424;CUST_14507_PI429347424;CUST_15934_PI429347424;CUST_16352_PI429347424;CUST_17027_PI429347424;CUST_17302_PI429347424;CUST_22524_PI429347424;CUST_24575_PI429347424;CUST_25408_PI429347424;CUST_25504_PI429347424;CUST_26702_PI429347424;CUST_31809_PI429347424;CUST_32322_PI429347424;CUST_32508_PI429347424;CUST_39869_PI429347424;CUST_46160_PI429347424;CUST_470…	CUST_12173_PI429347424;CUST_12627_PI429347424;CUST_14507_PI429347424;CUST_15934_PI429347424;CUST_16352_PI429347424;CUST_17027_PI429347424;CUST_17302_PI429347424;CUST_22524_PI429347424;CUST_24575_PI429347424;CUST_25408_PI429347424;CUST_25504_PI429347424;CUST_26702_PI429347424;CUST_31809_PI429347424;CUST_32322_PI429347424;CUST_32508_PI429347424;CUST_39869_PI429347424;CUST_46160_PI429347424;CUST_470…	0.00932271	0.0932271	FALSE
ko04120://Ubiquitin mediated proteolysis	409	180	CUST_10020_PI429347424;CUST_10411_PI429347424;CUST_10792_PI429347424;CUST_11354_PI429347424;CUST_1213_PI429347424;CUST_12305_PI429347424;CUST_12478_PI429347424;CUST_12638_PI429347424;CUST_12908_PI429347424;CUST_13773_PI429347424;CUST_13802_PI429347424;CUST_14014_PI429347424;CUST_1401_PI429347424;CUST_14106_PI429347424;CUST_14113_PI429347424;CUST_14317_PI429347424;CUST_1480_PI429347424;CUST_14917_…	CUST_10020_PI429347424;CUST_10411_PI429347424;CUST_10792_PI429347424;CUST_11354_PI429347424;CUST_1213_PI429347424;CUST_12305_PI429347424;CUST_12478_PI429347424;CUST_12638_PI429347424;CUST_12908_PI429347424;CUST_13773_PI429347424;CUST_13802_PI429347424;CUST_14014_PI429347424;CUST_1401_PI429347424;CUST_14106_PI429347424;CUST_14113_PI429347424;CUST_14317_PI429347424;CUST_1480_PI429347424;CUST_14917_…	0.013188	0.1256	FALSE
ko00240://Pyrimidine metabolism	224	103	CUST_10136_PI429347424;CUST_10851_PI429347424;CUST_11049_PI429347424;CUST_11131_PI429347424;CUST_11622_PI429347424;CUST_12172_PI429347424;CUST_12988_PI429347424;CUST_1325_PI429347424;CUST_13885_PI429347424;CUST_14076_PI429347424;CUST_14712_PI429347424;CUST_16287_PI429347424;CUST_17733_PI429347424;CUST_18307_PI429347424;CUST_18420_PI429347424;CUST_1858_PI429347424;CUST_21400_PI429347424;CUST_21470…	CUST_10136_PI429347424;CUST_10851_PI429347424;CUST_11049_PI429347424;CUST_11131_PI429347424;CUST_11622_PI429347424;CUST_12172_PI429347424;CUST_12988_PI429347424;CUST_1325_PI429347424;CUST_13885_PI429347424;CUST_14076_PI429347424;CUST_14712_PI429347424;CUST_16287_PI429347424;CUST_17733_PI429347424;CUST_18307_PI429347424;CUST_18420_PI429347424;CUST_1858_PI429347424;CUST_21400_PI429347424;CUST_21470…	0.0138269	0.125699	FALSE
ko03410://Base excision repair	69	36	CUST_14218_PI429347424;CUST_14712_PI429347424;CUST_15494_PI429347424;CUST_16231_PI429347424;CUST_16769_PI429347424;CUST_16885_PI429347424;CUST_19358_PI429347424;CUST_2044_PI429347424;CUST_21400_PI429347424;CUST_23377_PI429347424;CUST_24950_PI429347424;CUST_2547_PI429347424;CUST_28116_PI429347424;CUST_29163_PI429347424;CUST_29855_PI429347424;CUST_31895_PI429347424;CUST_33198_PI429347424;CUST_34104…	CUST_14218_PI429347424;CUST_14712_PI429347424;CUST_15494_PI429347424;CUST_16231_PI429347424;CUST_16769_PI429347424;CUST_16885_PI429347424;CUST_19358_PI429347424;CUST_2044_PI429347424;CUST_21400_PI429347424;CUST_23377_PI429347424;CUST_24950_PI429347424;CUST_2547_PI429347424;CUST_28116_PI429347424;CUST_29163_PI429347424;CUST_29855_PI429347424;CUST_31895_PI429347424;CUST_33198_PI429347424;CUST_34104…	0.0149669	0.130147	FALSE
ko00534://Heparan sulfate biosynthesis	31	18	CUST_10391_PI429347424;CUST_16825_PI429347424;CUST_22014_PI429347424;CUST_28510_PI429347424;CUST_31456_PI429347424;CUST_31478_PI429347424;CUST_35793_PI429347424;CUST_36501_PI429347424;CUST_3891_PI429347424;CUST_39879_PI429347424;CUST_47099_PI429347424;CUST_53163_PI429347424;CUST_55527_PI429347424;CUST_5692_PI429347424;CUST_57002_PI429347424;CUST_57015_PI429347424;CUST_5751_PI429347424;CUST_5868_P…	CUST_10391_PI429347424;CUST_16825_PI429347424;CUST_22014_PI429347424;CUST_28510_PI429347424;CUST_31456_PI429347424;CUST_31478_PI429347424;CUST_35793_PI429347424;CUST_36501_PI429347424;CUST_3891_PI429347424;CUST_39879_PI429347424;CUST_47099_PI429347424;CUST_53163_PI429347424;CUST_55527_PI429347424;CUST_5692_PI429347424;CUST_57002_PI429347424;CUST_57015_PI429347424;CUST_5751_PI429347424;CUST_5868_P…	0.021907	0.177386	FALSE
ko00051://Fructose and mannose metabolism	75	38	CUST_10792_PI429347424;CUST_25097_PI429347424;CUST_25840_PI429347424;CUST_27450_PI429347424;CUST_27739_PI429347424;CUST_28852_PI429347424;CUST_30635_PI429347424;CUST_30972_PI429347424;CUST_31772_PI429347424;CUST_33035_PI429347424;CUST_33679_PI429347424;CUST_33751_PI429347424;CUST_34495_PI429347424;CUST_35859_PI429347424;CUST_37965_PI429347424;CUST_42785_PI429347424;CUST_43294_PI429347424;CUST_436…	CUST_10792_PI429347424;CUST_25097_PI429347424;CUST_25840_PI429347424;CUST_27450_PI429347424;CUST_27739_PI429347424;CUST_28852_PI429347424;CUST_30635_PI429347424;CUST_30972_PI429347424;CUST_31772_PI429347424;CUST_33035_PI429347424;CUST_33679_PI429347424;CUST_33751_PI429347424;CUST_34495_PI429347424;CUST_35859_PI429347424;CUST_37965_PI429347424;CUST_42785_PI429347424;CUST_43294_PI429347424;CUST_436…	0.0221732	0.177386	FALSE
ko05220://Chronic myeloid leukemia	119	57	CUST_10488_PI429347424;CUST_11792_PI429347424;CUST_12516_PI429347424;CUST_13324_PI429347424;CUST_13475_PI429347424;CUST_14272_PI429347424;CUST_14277_PI429347424;CUST_14380_PI429347424;CUST_1480_PI429347424;CUST_15391_PI429347424;CUST_16083_PI429347424;CUST_16709_PI429347424;CUST_17078_PI429347424;CUST_21014_PI429347424;CUST_21059_PI429347424;CUST_21061_PI429347424;CUST_21240_PI429347424;CUST_2144…	CUST_10488_PI429347424;CUST_11792_PI429347424;CUST_12516_PI429347424;CUST_13324_PI429347424;CUST_13475_PI429347424;CUST_14272_PI429347424;CUST_14277_PI429347424;CUST_14380_PI429347424;CUST_1480_PI429347424;CUST_15391_PI429347424;CUST_16083_PI429347424;CUST_16709_PI429347424;CUST_17078_PI429347424;CUST_21014_PI429347424;CUST_21059_PI429347424;CUST_21061_PI429347424;CUST_21240_PI429347424;CUST_2144…	0.0238847	0.183715	FALSE
ko04115://p53 signaling pathway	138	65	CUST_10599_PI429347424;CUST_11407_PI429347424;CUST_11409_PI429347424;CUST_13224_PI429347424;CUST_13260_PI429347424;CUST_15574_PI429347424;CUST_16708_PI429347424;CUST_17204_PI429347424;CUST_18490_PI429347424;CUST_18637_PI429347424;CUST_20294_PI429347424;CUST_20414_PI429347424;CUST_20768_PI429347424;CUST_21314_PI429347424;CUST_23023_PI429347424;CUST_23041_PI429347424;CUST_23925_PI429347424;CUST_240…	CUST_10599_PI429347424;CUST_11407_PI429347424;CUST_11409_PI429347424;CUST_13224_PI429347424;CUST_13260_PI429347424;CUST_15574_PI429347424;CUST_16708_PI429347424;CUST_17204_PI429347424;CUST_18490_PI429347424;CUST_18637_PI429347424;CUST_20294_PI429347424;CUST_20414_PI429347424;CUST_20768_PI429347424;CUST_21314_PI429347424;CUST_23023_PI429347424;CUST_23041_PI429347424;CUST_23925_PI429347424;CUST_240…	0.0251993	0.183715	FALSE
ko04722://Neurotrophin signaling pathway	267	119	CUST_10215_PI429347424;CUST_10445_PI429347424;CUST_10488_PI429347424;CUST_11091_PI429347424;CUST_12717_PI429347424;CUST_12772_PI429347424;CUST_12871_PI429347424;CUST_14106_PI429347424;CUST_14272_PI429347424;CUST_14277_PI429347424;CUST_1436_PI429347424;CUST_14380_PI429347424;CUST_16083_PI429347424;CUST_16543_PI429347424;CUST_16709_PI429347424;CUST_17078_PI429347424;CUST_18363_PI429347424;CUST_1841…	CUST_10215_PI429347424;CUST_10445_PI429347424;CUST_10488_PI429347424;CUST_11091_PI429347424;CUST_12717_PI429347424;CUST_12772_PI429347424;CUST_12871_PI429347424;CUST_14106_PI429347424;CUST_14272_PI429347424;CUST_14277_PI429347424;CUST_1436_PI429347424;CUST_14380_PI429347424;CUST_16083_PI429347424;CUST_16543_PI429347424;CUST_16709_PI429347424;CUST_17078_PI429347424;CUST_18363_PI429347424;CUST_1841…	0.0257201	0.183715	FALSE
ko05211://Renal cell carcinoma	155	72	CUST_10488_PI429347424;CUST_1401_PI429347424;CUST_14223_PI429347424;CUST_14272_PI429347424;CUST_14277_PI429347424;CUST_14476_PI429347424;CUST_16709_PI429347424;CUST_17078_PI429347424;CUST_17456_PI429347424;CUST_18005_PI429347424;CUST_2013_PI429347424;CUST_21014_PI429347424;CUST_21240_PI429347424;CUST_21373_PI429347424;CUST_21447_PI429347424;CUST_24976_PI429347424;CUST_25458_PI429347424;CUST_26013…	CUST_10488_PI429347424;CUST_1401_PI429347424;CUST_14223_PI429347424;CUST_14272_PI429347424;CUST_14277_PI429347424;CUST_14476_PI429347424;CUST_16709_PI429347424;CUST_17078_PI429347424;CUST_17456_PI429347424;CUST_18005_PI429347424;CUST_2013_PI429347424;CUST_21014_PI429347424;CUST_21240_PI429347424;CUST_21373_PI429347424;CUST_21447_PI429347424;CUST_24976_PI429347424;CUST_25458_PI429347424;CUST_26013…	0.0274018	0.184529	FALSE
ko00980://Metabolism of xenobiotics by cytochrome P450	99	48	CUST_10316_PI429347424;CUST_11562_PI429347424;CUST_11820_PI429347424;CUST_12083_PI429347424;CUST_13661_PI429347424;CUST_14959_PI429347424;CUST_16825_PI429347424;CUST_16985_PI429347424;CUST_17526_PI429347424;CUST_18671_PI429347424;CUST_20804_PI429347424;CUST_22040_PI429347424;CUST_24888_PI429347424;CUST_25681_PI429347424;CUST_26522_PI429347424;CUST_2724_PI429347424;CUST_27670_PI429347424;CUST_2896…	CUST_10316_PI429347424;CUST_11562_PI429347424;CUST_11820_PI429347424;CUST_12083_PI429347424;CUST_13661_PI429347424;CUST_14959_PI429347424;CUST_16825_PI429347424;CUST_16985_PI429347424;CUST_17526_PI429347424;CUST_18671_PI429347424;CUST_20804_PI429347424;CUST_22040_PI429347424;CUST_24888_PI429347424;CUST_25681_PI429347424;CUST_26522_PI429347424;CUST_2724_PI429347424;CUST_27670_PI429347424;CUST_2896…	0.0283681	0.184529	FALSE
ko00562://Inositol phosphate metabolism	127	60	CUST_11697_PI429347424;CUST_16707_PI429347424;CUST_16960_PI429347424;CUST_18616_PI429347424;CUST_19240_PI429347424;CUST_21447_PI429347424;CUST_2144_PI429347424;CUST_22261_PI429347424;CUST_22843_PI429347424;CUST_2515_PI429347424;CUST_2802_PI429347424;CUST_28832_PI429347424;CUST_28852_PI429347424;CUST_29907_PI429347424;CUST_30043_PI429347424;CUST_3049_PI429347424;CUST_31040_PI429347424;CUST_31705_P…	CUST_11697_PI429347424;CUST_16707_PI429347424;CUST_16960_PI429347424;CUST_18616_PI429347424;CUST_19240_PI429347424;CUST_21447_PI429347424;CUST_2144_PI429347424;CUST_22261_PI429347424;CUST_22843_PI429347424;CUST_2515_PI429347424;CUST_2802_PI429347424;CUST_28832_PI429347424;CUST_28852_PI429347424;CUST_29907_PI429347424;CUST_30043_PI429347424;CUST_3049_PI429347424;CUST_31040_PI429347424;CUST_31705_P…	0.0286021	0.184529	FALSE
ko00600://Sphingolipid metabolism	74	37	CUST_11921_PI429347424;CUST_12748_PI429347424;CUST_12842_PI429347424;CUST_14557_PI429347424;CUST_14593_PI429347424;CUST_1537_PI429347424;CUST_22306_PI429347424;CUST_25883_PI429347424;CUST_27118_PI429347424;CUST_27972_PI429347424;CUST_29222_PI429347424;CUST_29468_PI429347424;CUST_29807_PI429347424;CUST_31121_PI429347424;CUST_31293_PI429347424;CUST_33280_PI429347424;CUST_33794_PI429347424;CUST_3478…	CUST_11921_PI429347424;CUST_12748_PI429347424;CUST_12842_PI429347424;CUST_14557_PI429347424;CUST_14593_PI429347424;CUST_1537_PI429347424;CUST_22306_PI429347424;CUST_25883_PI429347424;CUST_27118_PI429347424;CUST_27972_PI429347424;CUST_29222_PI429347424;CUST_29468_PI429347424;CUST_29807_PI429347424;CUST_31121_PI429347424;CUST_31293_PI429347424;CUST_33280_PI429347424;CUST_33794_PI429347424;CUST_3478…	0.0300402	0.187751	FALSE
ko00310://Lysine degradation	192	87	CUST_11806_PI429347424;CUST_11972_PI429347424;CUST_12809_PI429347424;CUST_13020_PI429347424;CUST_13780_PI429347424;CUST_13932_PI429347424;CUST_13940_PI429347424;CUST_16416_PI429347424;CUST_17028_PI429347424;CUST_17600_PI429347424;CUST_17703_PI429347424;CUST_18014_PI429347424;CUST_19857_PI429347424;CUST_20576_PI429347424;CUST_24437_PI429347424;CUST_25183_PI429347424;CUST_2522_PI429347424;CUST_2564…	CUST_11806_PI429347424;CUST_11972_PI429347424;CUST_12809_PI429347424;CUST_13020_PI429347424;CUST_13780_PI429347424;CUST_13932_PI429347424;CUST_13940_PI429347424;CUST_16416_PI429347424;CUST_17028_PI429347424;CUST_17600_PI429347424;CUST_17703_PI429347424;CUST_18014_PI429347424;CUST_19857_PI429347424;CUST_20576_PI429347424;CUST_24437_PI429347424;CUST_25183_PI429347424;CUST_2522_PI429347424;CUST_2564…	0.03317	0.20103	FALSE
ko00533://Keratan sulfate biosynthesis	20	12	CUST_10867_PI429347424;CUST_11184_PI429347424;CUST_15715_PI429347424;CUST_16918_PI429347424;CUST_19550_PI429347424;CUST_23658_PI429347424;CUST_28488_PI429347424;CUST_31004_PI429347424;CUST_39473_PI429347424;CUST_47311_PI429347424;CUST_57900_PI429347424;CUST_8053_PI429347424	CUST_10867_PI429347424;CUST_11184_PI429347424;CUST_15715_PI429347424;CUST_16918_PI429347424;CUST_19550_PI429347424;CUST_23658_PI429347424;CUST_28488_PI429347424;CUST_31004_PI429347424;CUST_39473_PI429347424;CUST_47311_PI429347424;CUST_57900_PI429347424;CUST_8053_PI429347424	0.0431062	0.245496	FALSE
ko05212://Pancreatic cancer	106	50	CUST_10445_PI429347424;CUST_12032_PI429347424;CUST_13324_PI429347424;CUST_13475_PI429347424;CUST_14277_PI429347424;CUST_15391_PI429347424;CUST_16083_PI429347424;CUST_16709_PI429347424;CUST_19785_PI429347424;CUST_21014_PI429347424;CUST_21061_PI429347424;CUST_21240_PI429347424;CUST_21447_PI429347424;CUST_22582_PI429347424;CUST_23425_PI429347424;CUST_24482_PI429347424;CUST_25270_PI429347424;CUST_289…	CUST_10445_PI429347424;CUST_12032_PI429347424;CUST_13324_PI429347424;CUST_13475_PI429347424;CUST_14277_PI429347424;CUST_15391_PI429347424;CUST_16083_PI429347424;CUST_16709_PI429347424;CUST_19785_PI429347424;CUST_21014_PI429347424;CUST_21061_PI429347424;CUST_21240_PI429347424;CUST_21447_PI429347424;CUST_22582_PI429347424;CUST_23425_PI429347424;CUST_24482_PI429347424;CUST_25270_PI429347424;CUST_289…	0.0441227	0.245496	FALSE
ko00590://Arachidonic acid metabolism	151	69	CUST_11020_PI429347424;CUST_11562_PI429347424;CUST_11648_PI429347424;CUST_11687_PI429347424;CUST_11689_PI429347424;CUST_12078_PI429347424;CUST_12627_PI429347424;CUST_13661_PI429347424;CUST_13977_PI429347424;CUST_15425_PI429347424;CUST_15512_PI429347424;CUST_15895_PI429347424;CUST_15967_PI429347424;CUST_2217_PI429347424;CUST_22521_PI429347424;CUST_23135_PI429347424;CUST_24269_PI429347424;CUST_2501…	CUST_11020_PI429347424;CUST_11562_PI429347424;CUST_11648_PI429347424;CUST_11687_PI429347424;CUST_11689_PI429347424;CUST_12078_PI429347424;CUST_12627_PI429347424;CUST_13661_PI429347424;CUST_13977_PI429347424;CUST_15425_PI429347424;CUST_15512_PI429347424;CUST_15895_PI429347424;CUST_15967_PI429347424;CUST_2217_PI429347424;CUST_22521_PI429347424;CUST_23135_PI429347424;CUST_24269_PI429347424;CUST_2501…	0.0441893	0.245496	FALSE
ko00071://Fatty acid metabolism	107	50	CUST_12083_PI429347424;CUST_12463_PI429347424;CUST_15967_PI429347424;CUST_16813_PI429347424;CUST_17028_PI429347424;CUST_17515_PI429347424;CUST_18286_PI429347424;CUST_19258_PI429347424;CUST_19857_PI429347424;CUST_20931_PI429347424;CUST_22524_PI429347424;CUST_24288_PI429347424;CUST_25408_PI429347424;CUST_25870_PI429347424;CUST_28907_PI429347424;CUST_30854_PI429347424;CUST_31101_PI429347424;CUST_324…	CUST_12083_PI429347424;CUST_12463_PI429347424;CUST_15967_PI429347424;CUST_16813_PI429347424;CUST_17028_PI429347424;CUST_17515_PI429347424;CUST_18286_PI429347424;CUST_19258_PI429347424;CUST_19857_PI429347424;CUST_20931_PI429347424;CUST_22524_PI429347424;CUST_24288_PI429347424;CUST_25408_PI429347424;CUST_25870_PI429347424;CUST_28907_PI429347424;CUST_30854_PI429347424;CUST_31101_PI429347424;CUST_324…	0.052479	0.283054	FALSE
ko03022://Basal transcription factors	86	41	CUST_10077_PI429347424;CUST_11367_PI429347424;CUST_1193_PI429347424;CUST_12040_PI429347424;CUST_13191_PI429347424;CUST_14158_PI429347424;CUST_145_PI429347424;CUST_1631_PI429347424;CUST_17796_PI429347424;CUST_1779_PI429347424;CUST_2318_PI429347424;CUST_23632_PI429347424;CUST_23769_PI429347424;CUST_25292_PI429347424;CUST_26321_PI429347424;CUST_28116_PI429347424;CUST_29952_PI429347424;CUST_30781_PI4…	CUST_10077_PI429347424;CUST_11367_PI429347424;CUST_1193_PI429347424;CUST_12040_PI429347424;CUST_13191_PI429347424;CUST_14158_PI429347424;CUST_145_PI429347424;CUST_1631_PI429347424;CUST_17796_PI429347424;CUST_1779_PI429347424;CUST_2318_PI429347424;CUST_23632_PI429347424;CUST_23769_PI429347424;CUST_25292_PI429347424;CUST_26321_PI429347424;CUST_28116_PI429347424;CUST_29952_PI429347424;CUST_30781_PI4…	0.0537802	0.283054	FALSE
ko04070://Phosphatidylinositol signaling system	223	98	CUST_10825_PI429347424;CUST_11697_PI429347424;CUST_12717_PI429347424;CUST_1436_PI429347424;CUST_14461_PI429347424;CUST_16543_PI429347424;CUST_16707_PI429347424;CUST_16827_PI429347424;CUST_1687_PI429347424;CUST_16960_PI429347424;CUST_18616_PI429347424;CUST_19240_PI429347424;CUST_20331_PI429347424;CUST_2074_PI429347424;CUST_21447_PI429347424;CUST_2144_PI429347424;CUST_22261_PI429347424;CUST_22381_P…	CUST_10825_PI429347424;CUST_11697_PI429347424;CUST_12717_PI429347424;CUST_1436_PI429347424;CUST_14461_PI429347424;CUST_16543_PI429347424;CUST_16707_PI429347424;CUST_16827_PI429347424;CUST_1687_PI429347424;CUST_16960_PI429347424;CUST_18616_PI429347424;CUST_19240_PI429347424;CUST_20331_PI429347424;CUST_2074_PI429347424;CUST_21447_PI429347424;CUST_2144_PI429347424;CUST_22261_PI429347424;CUST_22381_P…	0.0576697	0.295742	FALSE
ko05214://Glioma	168	75	CUST_12717_PI429347424;CUST_14277_PI429347424;CUST_1436_PI429347424;CUST_15803_PI429347424;CUST_16543_PI429347424;CUST_16709_PI429347424;CUST_20331_PI429347424;CUST_2074_PI429347424;CUST_21014_PI429347424;CUST_21240_PI429347424;CUST_21447_PI429347424;CUST_22582_PI429347424;CUST_23425_PI429347424;CUST_23462_PI429347424;CUST_28530_PI429347424;CUST_29769_PI429347424;CUST_29771_PI429347424;CUST_30775…	CUST_12717_PI429347424;CUST_14277_PI429347424;CUST_1436_PI429347424;CUST_15803_PI429347424;CUST_16543_PI429347424;CUST_16709_PI429347424;CUST_20331_PI429347424;CUST_2074_PI429347424;CUST_21014_PI429347424;CUST_21240_PI429347424;CUST_21447_PI429347424;CUST_22582_PI429347424;CUST_23425_PI429347424;CUST_23462_PI429347424;CUST_28530_PI429347424;CUST_29769_PI429347424;CUST_29771_PI429347424;CUST_30775…	0.0631259	0.31563	FALSE
ko00040://Pentose and glucuronate interconversions	30	16	CUST_11687_PI429347424;CUST_11689_PI429347424;CUST_12627_PI429347424;CUST_13885_PI429347424;CUST_16825_PI429347424;CUST_21343_PI429347424;CUST_21492_PI429347424;CUST_22146_PI429347424;CUST_22978_PI429347424;CUST_24367_PI429347424;CUST_26522_PI429347424;CUST_37965_PI429347424;CUST_43688_PI429347424;CUST_49565_PI429347424;CUST_56754_PI429347424;CUST_9314_PI429347424	CUST_11687_PI429347424;CUST_11689_PI429347424;CUST_12627_PI429347424;CUST_13885_PI429347424;CUST_16825_PI429347424;CUST_21343_PI429347424;CUST_21492_PI429347424;CUST_22146_PI429347424;CUST_22978_PI429347424;CUST_24367_PI429347424;CUST_26522_PI429347424;CUST_37965_PI429347424;CUST_43688_PI429347424;CUST_49565_PI429347424;CUST_56754_PI429347424;CUST_9314_PI429347424	0.0724046	0.346096	FALSE
ko04912://GnRH signaling pathway	230	100	CUST_10445_PI429347424;CUST_10825_PI429347424;CUST_11355_PI429347424;CUST_12032_PI429347424;CUST_12078_PI429347424;CUST_12717_PI429347424;CUST_12871_PI429347424;CUST_14106_PI429347424;CUST_1436_PI429347424;CUST_15467_PI429347424;CUST_16543_PI429347424;CUST_16827_PI429347424;CUST_1687_PI429347424;CUST_18333_PI429347424;CUST_18418_PI429347424;CUST_19369_PI429347424;CUST_19785_PI429347424;CUST_20331…	CUST_10445_PI429347424;CUST_10825_PI429347424;CUST_11355_PI429347424;CUST_12032_PI429347424;CUST_12078_PI429347424;CUST_12717_PI429347424;CUST_12871_PI429347424;CUST_14106_PI429347424;CUST_1436_PI429347424;CUST_15467_PI429347424;CUST_16543_PI429347424;CUST_16827_PI429347424;CUST_1687_PI429347424;CUST_18333_PI429347424;CUST_18418_PI429347424;CUST_19369_PI429347424;CUST_19785_PI429347424;CUST_20331…	0.0726802	0.346096	FALSE
ko03060://Protein export	15	9	CUST_1231_PI429347424;CUST_20376_PI429347424;CUST_22655_PI429347424;CUST_28021_PI429347424;CUST_3453_PI429347424;CUST_35811_PI429347424;CUST_49825_PI429347424;CUST_52790_PI429347424;CUST_57802_PI429347424	CUST_1231_PI429347424;CUST_20376_PI429347424;CUST_22655_PI429347424;CUST_28021_PI429347424;CUST_3453_PI429347424;CUST_35811_PI429347424;CUST_49825_PI429347424;CUST_52790_PI429347424;CUST_57802_PI429347424	0.0772472	0.352767	FALSE
ko00982://Drug metabolism - cytochrome P450	119	54	CUST_10316_PI429347424;CUST_11562_PI429347424;CUST_11820_PI429347424;CUST_12083_PI429347424;CUST_13661_PI429347424;CUST_16071_PI429347424;CUST_16825_PI429347424;CUST_16985_PI429347424;CUST_17526_PI429347424;CUST_18671_PI429347424;CUST_20804_PI429347424;CUST_24888_PI429347424;CUST_25681_PI429347424;CUST_2724_PI429347424;CUST_27670_PI429347424;CUST_28967_PI429347424;CUST_2958_PI429347424;CUST_3032_…	CUST_10316_PI429347424;CUST_11562_PI429347424;CUST_11820_PI429347424;CUST_12083_PI429347424;CUST_13661_PI429347424;CUST_16071_PI429347424;CUST_16825_PI429347424;CUST_16985_PI429347424;CUST_17526_PI429347424;CUST_18671_PI429347424;CUST_20804_PI429347424;CUST_24888_PI429347424;CUST_25681_PI429347424;CUST_2724_PI429347424;CUST_27670_PI429347424;CUST_28967_PI429347424;CUST_2958_PI429347424;CUST_3032_…	0.0776087	0.352767	FALSE
ko04146://Peroxisome	268	115	CUST_10141_PI429347424;CUST_12173_PI429347424;CUST_12371_PI429347424;CUST_12478_PI429347424;CUST_12627_PI429347424;CUST_13262_PI429347424;CUST_15326_PI429347424;CUST_15605_PI429347424;CUST_15660_PI429347424;CUST_15934_PI429347424;CUST_16452_PI429347424;CUST_16483_PI429347424;CUST_16813_PI429347424;CUST_17515_PI429347424;CUST_1763_PI429347424;CUST_18052_PI429347424;CUST_18500_PI429347424;CUST_1869…	CUST_10141_PI429347424;CUST_12173_PI429347424;CUST_12371_PI429347424;CUST_12478_PI429347424;CUST_12627_PI429347424;CUST_13262_PI429347424;CUST_15326_PI429347424;CUST_15605_PI429347424;CUST_15660_PI429347424;CUST_15934_PI429347424;CUST_16452_PI429347424;CUST_16483_PI429347424;CUST_16813_PI429347424;CUST_17515_PI429347424;CUST_1763_PI429347424;CUST_18052_PI429347424;CUST_18500_PI429347424;CUST_1869…	0.0817581	0.363002	FALSE
ko00471://D-Glutamine and D-glutamate metabolism	7	5	CUST_15536_PI429347424;CUST_365_PI429347424;CUST_41496_PI429347424;CUST_47999_PI429347424;CUST_55969_PI429347424	CUST_15536_PI429347424;CUST_365_PI429347424;CUST_41496_PI429347424;CUST_47999_PI429347424;CUST_55969_PI429347424	0.0834904	0.363002	FALSE
ko04144://Endocytosis	403	169	CUST_10118_PI429347424;CUST_10454_PI429347424;CUST_10792_PI429347424;CUST_10943_PI429347424;CUST_11101_PI429347424;CUST_12032_PI429347424;CUST_12275_PI429347424;CUST_13053_PI429347424;CUST_13963_PI429347424;CUST_14442_PI429347424;CUST_14622_PI429347424;CUST_1480_PI429347424;CUST_15660_PI429347424;CUST_16076_PI429347424;CUST_16362_PI429347424;CUST_16671_PI429347424;CUST_16720_PI429347424;CUST_1721…	CUST_10118_PI429347424;CUST_10454_PI429347424;CUST_10792_PI429347424;CUST_10943_PI429347424;CUST_11101_PI429347424;CUST_12032_PI429347424;CUST_12275_PI429347424;CUST_13053_PI429347424;CUST_13963_PI429347424;CUST_14442_PI429347424;CUST_14622_PI429347424;CUST_1480_PI429347424;CUST_15660_PI429347424;CUST_16076_PI429347424;CUST_16362_PI429347424;CUST_16671_PI429347424;CUST_16720_PI429347424;CUST_1721…	0.0903141	0.384315	FALSE
ko04350://TGF-beta signaling pathway	159	70	CUST_10295_PI429347424;CUST_10792_PI429347424;CUST_13324_PI429347424;CUST_14598_PI429347424;CUST_14654_PI429347424;CUST_15391_PI429347424;CUST_15981_PI429347424;CUST_17484_PI429347424;CUST_18439_PI429347424;CUST_18445_PI429347424;CUST_20768_PI429347424;CUST_21059_PI429347424;CUST_21061_PI429347424;CUST_2159_PI429347424;CUST_21673_PI429347424;CUST_23382_PI429347424;CUST_25659_PI429347424;CUST_2680…	CUST_10295_PI429347424;CUST_10792_PI429347424;CUST_13324_PI429347424;CUST_14598_PI429347424;CUST_14654_PI429347424;CUST_15391_PI429347424;CUST_15981_PI429347424;CUST_17484_PI429347424;CUST_18439_PI429347424;CUST_18445_PI429347424;CUST_20768_PI429347424;CUST_21059_PI429347424;CUST_21061_PI429347424;CUST_2159_PI429347424;CUST_21673_PI429347424;CUST_23382_PI429347424;CUST_25659_PI429347424;CUST_2680…	0.0927943	0.386643	FALSE
ko04630://Jak-STAT signaling pathway	114	51	CUST_10488_PI429347424;CUST_12908_PI429347424;CUST_14272_PI429347424;CUST_14277_PI429347424;CUST_1480_PI429347424;CUST_16289_PI429347424;CUST_16709_PI429347424;CUST_1813_PI429347424;CUST_20340_PI429347424;CUST_21059_PI429347424;CUST_21240_PI429347424;CUST_21447_PI429347424;CUST_24757_PI429347424;CUST_25458_PI429347424;CUST_27605_PI429347424;CUST_31248_PI429347424;CUST_31852_PI429347424;CUST_31875…	CUST_10488_PI429347424;CUST_12908_PI429347424;CUST_14272_PI429347424;CUST_14277_PI429347424;CUST_1480_PI429347424;CUST_16289_PI429347424;CUST_16709_PI429347424;CUST_1813_PI429347424;CUST_20340_PI429347424;CUST_21059_PI429347424;CUST_21240_PI429347424;CUST_21447_PI429347424;CUST_24757_PI429347424;CUST_25458_PI429347424;CUST_27605_PI429347424;CUST_31248_PI429347424;CUST_31852_PI429347424;CUST_31875…	0.106056	0.43288	FALSE
ko04740://Olfactory transduction	212	91	CUST_10189_PI429347424;CUST_11154_PI429347424;CUST_1129_PI429347424;CUST_11536_PI429347424;CUST_12717_PI429347424;CUST_1436_PI429347424;CUST_14951_PI429347424;CUST_15101_PI429347424;CUST_16316_PI429347424;CUST_16543_PI429347424;CUST_18609_PI429347424;CUST_18689_PI429347424;CUST_18945_PI429347424;CUST_20331_PI429347424;CUST_21516_PI429347424;CUST_21627_PI429347424;CUST_22925_PI429347424;CUST_22948…	CUST_10189_PI429347424;CUST_11154_PI429347424;CUST_1129_PI429347424;CUST_11536_PI429347424;CUST_12717_PI429347424;CUST_1436_PI429347424;CUST_14951_PI429347424;CUST_15101_PI429347424;CUST_16316_PI429347424;CUST_16543_PI429347424;CUST_18609_PI429347424;CUST_18689_PI429347424;CUST_18945_PI429347424;CUST_20331_PI429347424;CUST_21516_PI429347424;CUST_21627_PI429347424;CUST_22925_PI429347424;CUST_22948…	0.110095	0.440379	FALSE
ko04012://ErbB signaling pathway	173	75	CUST_10445_PI429347424;CUST_11355_PI429347424;CUST_14277_PI429347424;CUST_14380_PI429347424;CUST_14598_PI429347424;CUST_1480_PI429347424;CUST_15803_PI429347424;CUST_16709_PI429347424;CUST_17078_PI429347424;CUST_2074_PI429347424;CUST_21014_PI429347424;CUST_21059_PI429347424;CUST_21240_PI429347424;CUST_21447_PI429347424;CUST_21852_PI429347424;CUST_22582_PI429347424;CUST_23425_PI429347424;CUST_23462…	CUST_10445_PI429347424;CUST_11355_PI429347424;CUST_14277_PI429347424;CUST_14380_PI429347424;CUST_14598_PI429347424;CUST_1480_PI429347424;CUST_15803_PI429347424;CUST_16709_PI429347424;CUST_17078_PI429347424;CUST_2074_PI429347424;CUST_21014_PI429347424;CUST_21059_PI429347424;CUST_21240_PI429347424;CUST_21447_PI429347424;CUST_21852_PI429347424;CUST_22582_PI429347424;CUST_23425_PI429347424;CUST_23462…	0.113674	0.445781	FALSE
ko04620://Toll-like receptor signaling pathway	149	65	CUST_10445_PI429347424;CUST_10758_PI429347424;CUST_11091_PI429347424;CUST_11355_PI429347424;CUST_11407_PI429347424;CUST_11769_PI429347424;CUST_14030_PI429347424;CUST_14277_PI429347424;CUST_16029_PI429347424;CUST_16083_PI429347424;CUST_16709_PI429347424;CUST_17209_PI429347424;CUST_21240_PI429347424;CUST_21447_PI429347424;CUST_21502_PI429347424;CUST_21592_PI429347424;CUST_21852_PI429347424;CUST_226…	CUST_10445_PI429347424;CUST_10758_PI429347424;CUST_11091_PI429347424;CUST_11355_PI429347424;CUST_11407_PI429347424;CUST_11769_PI429347424;CUST_14030_PI429347424;CUST_14277_PI429347424;CUST_16029_PI429347424;CUST_16083_PI429347424;CUST_16709_PI429347424;CUST_17209_PI429347424;CUST_21240_PI429347424;CUST_21447_PI429347424;CUST_21502_PI429347424;CUST_21592_PI429347424;CUST_21852_PI429347424;CUST_226…	0.119824	0.460862	FALSE
ko00760://Nicotinate and nicotinamide metabolism	53	25	CUST_10851_PI429347424;CUST_11049_PI429347424;CUST_11131_PI429347424;CUST_12371_PI429347424;CUST_12694_PI429347424;CUST_13805_PI429347424;CUST_14020_PI429347424;CUST_14813_PI429347424;CUST_19427_PI429347424;CUST_2329_PI429347424;CUST_25314_PI429347424;CUST_31551_PI429347424;CUST_33562_PI429347424;CUST_39214_PI429347424;CUST_43271_PI429347424;CUST_46711_PI429347424;CUST_4845_PI429347424;CUST_51735…	CUST_10851_PI429347424;CUST_11049_PI429347424;CUST_11131_PI429347424;CUST_12371_PI429347424;CUST_12694_PI429347424;CUST_13805_PI429347424;CUST_14020_PI429347424;CUST_14813_PI429347424;CUST_19427_PI429347424;CUST_2329_PI429347424;CUST_25314_PI429347424;CUST_31551_PI429347424;CUST_33562_PI429347424;CUST_39214_PI429347424;CUST_43271_PI429347424;CUST_46711_PI429347424;CUST_4845_PI429347424;CUST_51735…	0.127752	0.482083	FALSE
ko00565://Ether lipid metabolism	82	37	CUST_11648_PI429347424;CUST_12032_PI429347424;CUST_12078_PI429347424;CUST_14557_PI429347424;CUST_1537_PI429347424;CUST_15425_PI429347424;CUST_17490_PI429347424;CUST_19444_PI429347424;CUST_19785_PI429347424;CUST_22521_PI429347424;CUST_24335_PI429347424;CUST_2541_PI429347424;CUST_29222_PI429347424;CUST_29283_PI429347424;CUST_29707_PI429347424;CUST_29968_PI429347424;CUST_30781_PI429347424;CUST_31904…	CUST_11648_PI429347424;CUST_12032_PI429347424;CUST_12078_PI429347424;CUST_14557_PI429347424;CUST_1537_PI429347424;CUST_15425_PI429347424;CUST_17490_PI429347424;CUST_19444_PI429347424;CUST_19785_PI429347424;CUST_22521_PI429347424;CUST_24335_PI429347424;CUST_2541_PI429347424;CUST_29222_PI429347424;CUST_29283_PI429347424;CUST_29707_PI429347424;CUST_29968_PI429347424;CUST_30781_PI429347424;CUST_31904…	0.136118	0.504142	FALSE
ko05223://Non-small cell lung cancer	102	45	CUST_14277_PI429347424;CUST_16709_PI429347424;CUST_2074_PI429347424;CUST_21014_PI429347424;CUST_21240_PI429347424;CUST_21447_PI429347424;CUST_22582_PI429347424;CUST_23425_PI429347424;CUST_30775_PI429347424;CUST_31040_PI429347424;CUST_31852_PI429347424;CUST_33208_PI429347424;CUST_33512_PI429347424;CUST_33956_PI429347424;CUST_34766_PI429347424;CUST_35215_PI429347424;CUST_39990_PI429347424;CUST_4122…	CUST_14277_PI429347424;CUST_16709_PI429347424;CUST_2074_PI429347424;CUST_21014_PI429347424;CUST_21240_PI429347424;CUST_21447_PI429347424;CUST_22582_PI429347424;CUST_23425_PI429347424;CUST_30775_PI429347424;CUST_31040_PI429347424;CUST_31852_PI429347424;CUST_33208_PI429347424;CUST_33512_PI429347424;CUST_33956_PI429347424;CUST_34766_PI429347424;CUST_35215_PI429347424;CUST_39990_PI429347424;CUST_4122…	0.148619	0.516182	FALSE
ko00601://Glycosphingolipid biosynthesis - lacto and neolacto series	42	20	CUST_10867_PI429347424;CUST_11184_PI429347424;CUST_15715_PI429347424;CUST_16918_PI429347424;CUST_1699_PI429347424;CUST_22800_PI429347424;CUST_23658_PI429347424;CUST_30521_PI429347424;CUST_31004_PI429347424;CUST_34193_PI429347424;CUST_39473_PI429347424;CUST_39769_PI429347424;CUST_47311_PI429347424;CUST_47704_PI429347424;CUST_47714_PI429347424;CUST_57900_PI429347424;CUST_617_PI429347424;CUST_633_PI…	CUST_10867_PI429347424;CUST_11184_PI429347424;CUST_15715_PI429347424;CUST_16918_PI429347424;CUST_1699_PI429347424;CUST_22800_PI429347424;CUST_23658_PI429347424;CUST_30521_PI429347424;CUST_31004_PI429347424;CUST_34193_PI429347424;CUST_39473_PI429347424;CUST_39769_PI429347424;CUST_47311_PI429347424;CUST_47704_PI429347424;CUST_47714_PI429347424;CUST_57900_PI429347424;CUST_617_PI429347424;CUST_633_PI…	0.149133	0.516182	FALSE
ko03320://PPAR signaling pathway	151	65	CUST_12539_PI429347424;CUST_14196_PI429347424;CUST_14507_PI429347424;CUST_14544_PI429347424;CUST_15681_PI429347424;CUST_15823_PI429347424;CUST_15967_PI429347424;CUST_16352_PI429347424;CUST_16409_PI429347424;CUST_16813_PI429347424;CUST_19258_PI429347424;CUST_21127_PI429347424;CUST_22524_PI429347424;CUST_24288_PI429347424;CUST_25408_PI429347424;CUST_25504_PI429347424;CUST_25870_PI429347424;CUST_265…	CUST_12539_PI429347424;CUST_14196_PI429347424;CUST_14507_PI429347424;CUST_14544_PI429347424;CUST_15681_PI429347424;CUST_15823_PI429347424;CUST_15967_PI429347424;CUST_16352_PI429347424;CUST_16409_PI429347424;CUST_16813_PI429347424;CUST_19258_PI429347424;CUST_21127_PI429347424;CUST_22524_PI429347424;CUST_24288_PI429347424;CUST_25408_PI429347424;CUST_25504_PI429347424;CUST_25870_PI429347424;CUST_265…	0.149241	0.516182	FALSE
ko00650://Butanoate metabolism	73	33	CUST_10792_PI429347424;CUST_14544_PI429347424;CUST_15090_PI429347424;CUST_16409_PI429347424;CUST_17028_PI429347424;CUST_19857_PI429347424;CUST_25981_PI429347424;CUST_30127_PI429347424;CUST_30596_PI429347424;CUST_31772_PI429347424;CUST_32473_PI429347424;CUST_32508_PI429347424;CUST_33501_PI429347424;CUST_35859_PI429347424;CUST_42473_PI429347424;CUST_42824_PI429347424;CUST_43021_PI429347424;CUST_453…	CUST_10792_PI429347424;CUST_14544_PI429347424;CUST_15090_PI429347424;CUST_16409_PI429347424;CUST_17028_PI429347424;CUST_19857_PI429347424;CUST_25981_PI429347424;CUST_30127_PI429347424;CUST_30596_PI429347424;CUST_31772_PI429347424;CUST_32473_PI429347424;CUST_32508_PI429347424;CUST_33501_PI429347424;CUST_35859_PI429347424;CUST_42473_PI429347424;CUST_42824_PI429347424;CUST_43021_PI429347424;CUST_453…	0.149693	0.516182	FALSE
ko05215://Prostate cancer	181	77	CUST_11562_PI429347424;CUST_11820_PI429347424;CUST_14277_PI429347424;CUST_15803_PI429347424;CUST_16083_PI429347424;CUST_16709_PI429347424;CUST_17526_PI429347424;CUST_18671_PI429347424;CUST_20804_PI429347424;CUST_21014_PI429347424;CUST_21240_PI429347424;CUST_21447_PI429347424;CUST_22097_PI429347424;CUST_22582_PI429347424;CUST_23425_PI429347424;CUST_24482_PI429347424;CUST_25681_PI429347424;CUST_272…	CUST_11562_PI429347424;CUST_11820_PI429347424;CUST_14277_PI429347424;CUST_15803_PI429347424;CUST_16083_PI429347424;CUST_16709_PI429347424;CUST_17526_PI429347424;CUST_18671_PI429347424;CUST_20804_PI429347424;CUST_21014_PI429347424;CUST_21240_PI429347424;CUST_21447_PI429347424;CUST_22097_PI429347424;CUST_22582_PI429347424;CUST_23425_PI429347424;CUST_24482_PI429347424;CUST_25681_PI429347424;CUST_272…	0.155079	0.522651	FALSE
ko04010://MAPK signaling pathway	406	167	CUST_10320_PI429347424;CUST_10445_PI429347424;CUST_11355_PI429347424;CUST_11407_PI429347424;CUST_11792_PI429347424;CUST_11850_PI429347424;CUST_11941_PI429347424;CUST_12078_PI429347424;CUST_121_PI429347424;CUST_12406_PI429347424;CUST_12516_PI429347424;CUST_12871_PI429347424;CUST_13260_PI429347424;CUST_14106_PI429347424;CUST_14277_PI429347424;CUST_15926_PI429347424;CUST_16083_PI429347424;CUST_16152…	CUST_10320_PI429347424;CUST_10445_PI429347424;CUST_11355_PI429347424;CUST_11407_PI429347424;CUST_11792_PI429347424;CUST_11850_PI429347424;CUST_11941_PI429347424;CUST_12078_PI429347424;CUST_121_PI429347424;CUST_12406_PI429347424;CUST_12516_PI429347424;CUST_12871_PI429347424;CUST_13260_PI429347424;CUST_14106_PI429347424;CUST_14277_PI429347424;CUST_15926_PI429347424;CUST_16083_PI429347424;CUST_16152…	0.156795	0.522651	FALSE
ko00430://Taurine and hypotaurine metabolism	40	19	CUST_11648_PI429347424;CUST_12173_PI429347424;CUST_15425_PI429347424;CUST_22521_PI429347424;CUST_24575_PI429347424;CUST_2689_PI429347424;CUST_29283_PI429347424;CUST_31904_PI429347424;CUST_33398_PI429347424;CUST_34914_PI429347424;CUST_38503_PI429347424;CUST_47719_PI429347424;CUST_48906_PI429347424;CUST_49146_PI429347424;CUST_49790_PI429347424;CUST_50686_PI429347424;CUST_53430_PI429347424;CUST_5415…	CUST_11648_PI429347424;CUST_12173_PI429347424;CUST_15425_PI429347424;CUST_22521_PI429347424;CUST_24575_PI429347424;CUST_2689_PI429347424;CUST_29283_PI429347424;CUST_31904_PI429347424;CUST_33398_PI429347424;CUST_34914_PI429347424;CUST_38503_PI429347424;CUST_47719_PI429347424;CUST_48906_PI429347424;CUST_49146_PI429347424;CUST_49790_PI429347424;CUST_50686_PI429347424;CUST_53430_PI429347424;CUST_5415…	0.160431	0.526002	FALSE
ko04720://Long-term potentiation	189	80	CUST_10825_PI429347424;CUST_12717_PI429347424;CUST_13670_PI429347424;CUST_1436_PI429347424;CUST_16543_PI429347424;CUST_16827_PI429347424;CUST_1687_PI429347424;CUST_18333_PI429347424;CUST_20331_PI429347424;CUST_2074_PI429347424;CUST_21014_PI429347424;CUST_21083_PI429347424;CUST_22079_PI429347424;CUST_22381_PI429347424;CUST_23462_PI429347424;CUST_27755_PI429347424;CUST_28832_PI429347424;CUST_29769_…	CUST_10825_PI429347424;CUST_12717_PI429347424;CUST_13670_PI429347424;CUST_1436_PI429347424;CUST_16543_PI429347424;CUST_16827_PI429347424;CUST_1687_PI429347424;CUST_18333_PI429347424;CUST_20331_PI429347424;CUST_2074_PI429347424;CUST_21014_PI429347424;CUST_21083_PI429347424;CUST_22079_PI429347424;CUST_22381_PI429347424;CUST_23462_PI429347424;CUST_27755_PI429347424;CUST_28832_PI429347424;CUST_29769_…	0.163457	0.527279	FALSE
ko00030://Pentose phosphate pathway	45	21	CUST_22029_PI429347424;CUST_22377_PI429347424;CUST_24367_PI429347424;CUST_27450_PI429347424;CUST_29562_PI429347424;CUST_32184_PI429347424;CUST_32328_PI429347424;CUST_35190_PI429347424;CUST_42811_PI429347424;CUST_48688_PI429347424;CUST_50735_PI429347424;CUST_52539_PI429347424;CUST_52943_PI429347424;CUST_54672_PI429347424;CUST_5545_PI429347424;CUST_55885_PI429347424;CUST_56100_PI429347424;CUST_5628…	CUST_22029_PI429347424;CUST_22377_PI429347424;CUST_24367_PI429347424;CUST_27450_PI429347424;CUST_29562_PI429347424;CUST_32184_PI429347424;CUST_32328_PI429347424;CUST_35190_PI429347424;CUST_42811_PI429347424;CUST_48688_PI429347424;CUST_50735_PI429347424;CUST_52539_PI429347424;CUST_52943_PI429347424;CUST_54672_PI429347424;CUST_5545_PI429347424;CUST_55885_PI429347424;CUST_56100_PI429347424;CUST_5628…	0.169059	0.536695	FALSE
ko04621://NOD-like receptor signaling pathway	113	49	CUST_10445_PI429347424;CUST_11407_PI429347424;CUST_12557_PI429347424;CUST_16083_PI429347424;CUST_18582_PI429347424;CUST_186_PI429347424;CUST_19321_PI429347424;CUST_19779_PI429347424;CUST_19828_PI429347424;CUST_20341_PI429347424;CUST_20414_PI429347424;CUST_21218_PI429347424;CUST_23603_PI429347424;CUST_24169_PI429347424;CUST_2416_PI429347424;CUST_24482_PI429347424;CUST_24615_PI429347424;CUST_27763_…	CUST_10445_PI429347424;CUST_11407_PI429347424;CUST_12557_PI429347424;CUST_16083_PI429347424;CUST_18582_PI429347424;CUST_186_PI429347424;CUST_19321_PI429347424;CUST_19779_PI429347424;CUST_19828_PI429347424;CUST_20341_PI429347424;CUST_20414_PI429347424;CUST_21218_PI429347424;CUST_23603_PI429347424;CUST_24169_PI429347424;CUST_2416_PI429347424;CUST_24482_PI429347424;CUST_24615_PI429347424;CUST_27763_…	0.172638	0.538202	FALSE
ko00630://Glyoxylate and dicarboxylate metabolism	31	15	CUST_12531_PI429347424;CUST_15413_PI429347424;CUST_18552_PI429347424;CUST_31567_PI429347424;CUST_37596_PI429347424;CUST_37808_PI429347424;CUST_41062_PI429347424;CUST_44945_PI429347424;CUST_45438_PI429347424;CUST_48410_PI429347424;CUST_55317_PI429347424;CUST_56503_PI429347424;CUST_57755_PI429347424;CUST_5989_PI429347424;CUST_699_PI429347424	CUST_12531_PI429347424;CUST_15413_PI429347424;CUST_18552_PI429347424;CUST_31567_PI429347424;CUST_37596_PI429347424;CUST_37808_PI429347424;CUST_41062_PI429347424;CUST_44945_PI429347424;CUST_45438_PI429347424;CUST_48410_PI429347424;CUST_55317_PI429347424;CUST_56503_PI429347424;CUST_57755_PI429347424;CUST_5989_PI429347424;CUST_699_PI429347424	0.174916	0.538202	FALSE
ko00072://Synthesis and degradation of ketone bodies	15	8	CUST_14544_PI429347424;CUST_16409_PI429347424;CUST_19857_PI429347424;CUST_32473_PI429347424;CUST_42473_PI429347424;CUST_55512_PI429347424;CUST_55674_PI429347424;CUST_57190_PI429347424	CUST_14544_PI429347424;CUST_16409_PI429347424;CUST_19857_PI429347424;CUST_32473_PI429347424;CUST_42473_PI429347424;CUST_55512_PI429347424;CUST_55674_PI429347424;CUST_57190_PI429347424	0.18182	0.55097	FALSE
ko03450://Non-homologous end-joining	36	17	CUST_15610_PI429347424;CUST_15794_PI429347424;CUST_17625_PI429347424;CUST_19020_PI429347424;CUST_28758_PI429347424;CUST_29855_PI429347424;CUST_29945_PI429347424;CUST_32194_PI429347424;CUST_36770_PI429347424;CUST_46591_PI429347424;CUST_49727_PI429347424;CUST_55763_PI429347424;CUST_6926_PI429347424;CUST_7117_PI429347424;CUST_7260_PI429347424;CUST_7453_PI429347424;CUST_9245_PI429347424	CUST_15610_PI429347424;CUST_15794_PI429347424;CUST_17625_PI429347424;CUST_19020_PI429347424;CUST_28758_PI429347424;CUST_29855_PI429347424;CUST_29945_PI429347424;CUST_32194_PI429347424;CUST_36770_PI429347424;CUST_46591_PI429347424;CUST_49727_PI429347424;CUST_55763_PI429347424;CUST_6926_PI429347424;CUST_7117_PI429347424;CUST_7260_PI429347424;CUST_7453_PI429347424;CUST_9245_PI429347424	0.186141	0.555643	FALSE
ko00460://Cyanoamino acid metabolism	48	22	CUST_10701_PI429347424;CUST_11648_PI429347424;CUST_15425_PI429347424;CUST_15760_PI429347424;CUST_22521_PI429347424;CUST_29283_PI429347424;CUST_31904_PI429347424;CUST_33327_PI429347424;CUST_34914_PI429347424;CUST_37964_PI429347424;CUST_38503_PI429347424;CUST_42761_PI429347424;CUST_44321_PI429347424;CUST_47384_PI429347424;CUST_47719_PI429347424;CUST_48906_PI429347424;CUST_49146_PI429347424;CUST_497…	CUST_10701_PI429347424;CUST_11648_PI429347424;CUST_15425_PI429347424;CUST_15760_PI429347424;CUST_22521_PI429347424;CUST_29283_PI429347424;CUST_31904_PI429347424;CUST_33327_PI429347424;CUST_34914_PI429347424;CUST_37964_PI429347424;CUST_38503_PI429347424;CUST_42761_PI429347424;CUST_44321_PI429347424;CUST_47384_PI429347424;CUST_47719_PI429347424;CUST_48906_PI429347424;CUST_49146_PI429347424;CUST_497…	0.188948	0.555729	FALSE
ko00564://Glycerophospholipid metabolism	129	55	CUST_10559_PI429347424;CUST_11648_PI429347424;CUST_12032_PI429347424;CUST_12078_PI429347424;CUST_14461_PI429347424;CUST_14557_PI429347424;CUST_1537_PI429347424;CUST_15425_PI429347424;CUST_18529_PI429347424;CUST_19785_PI429347424;CUST_21572_PI429347424;CUST_22159_PI429347424;CUST_22521_PI429347424;CUST_24107_PI429347424;CUST_25863_PI429347424;CUST_29131_PI429347424;CUST_29222_PI429347424;CUST_2928…	CUST_10559_PI429347424;CUST_11648_PI429347424;CUST_12032_PI429347424;CUST_12078_PI429347424;CUST_14461_PI429347424;CUST_14557_PI429347424;CUST_1537_PI429347424;CUST_15425_PI429347424;CUST_18529_PI429347424;CUST_19785_PI429347424;CUST_21572_PI429347424;CUST_22159_PI429347424;CUST_22521_PI429347424;CUST_24107_PI429347424;CUST_25863_PI429347424;CUST_29131_PI429347424;CUST_29222_PI429347424;CUST_2928…	0.197032	0.571109	FALSE
ko00130://Ubiquinone and other terpenoid-quinone biosynthesis	20	10	CUST_1090_PI429347424;CUST_21679_PI429347424;CUST_22473_PI429347424;CUST_31101_PI429347424;CUST_31329_PI429347424;CUST_37719_PI429347424;CUST_40697_PI429347424;CUST_45061_PI429347424;CUST_50813_PI429347424;CUST_56212_PI429347424	CUST_1090_PI429347424;CUST_21679_PI429347424;CUST_22473_PI429347424;CUST_31101_PI429347424;CUST_31329_PI429347424;CUST_37719_PI429347424;CUST_40697_PI429347424;CUST_45061_PI429347424;CUST_50813_PI429347424;CUST_56212_PI429347424	0.205878	0.587871	FALSE
ko04612://Antigen processing and presentation	51	23	CUST_15554_PI429347424;CUST_22279_PI429347424;CUST_22782_PI429347424;CUST_23739_PI429347424;CUST_24218_PI429347424;CUST_24988_PI429347424;CUST_25851_PI429347424;CUST_32489_PI429347424;CUST_35626_PI429347424;CUST_37971_PI429347424;CUST_47169_PI429347424;CUST_47811_PI429347424;CUST_48501_PI429347424;CUST_49274_PI429347424;CUST_50088_PI429347424;CUST_53087_PI429347424;CUST_53214_PI429347424;CUST_536…	CUST_15554_PI429347424;CUST_22279_PI429347424;CUST_22782_PI429347424;CUST_23739_PI429347424;CUST_24218_PI429347424;CUST_24988_PI429347424;CUST_25851_PI429347424;CUST_32489_PI429347424;CUST_35626_PI429347424;CUST_37971_PI429347424;CUST_47169_PI429347424;CUST_47811_PI429347424;CUST_48501_PI429347424;CUST_49274_PI429347424;CUST_50088_PI429347424;CUST_53087_PI429347424;CUST_53214_PI429347424;CUST_536…	0.208694	0.587871	FALSE
ko00750://Vitamin B6 metabolism	11	6	CUST_18158_PI429347424;CUST_45164_PI429347424;CUST_48443_PI429347424;CUST_52134_PI429347424;CUST_54925_PI429347424;CUST_54980_PI429347424	CUST_18158_PI429347424;CUST_45164_PI429347424;CUST_48443_PI429347424;CUST_52134_PI429347424;CUST_54925_PI429347424;CUST_54980_PI429347424	0.216955	0.602654	FALSE
ko05200://Pathways in cancer	646	259	CUST_10356_PI429347424;CUST_10445_PI429347424;CUST_11407_PI429347424;CUST_11562_PI429347424;CUST_11792_PI429347424;CUST_11820_PI429347424;CUST_12032_PI429347424;CUST_12516_PI429347424;CUST_12580_PI429347424;CUST_1272_PI429347424;CUST_12908_PI429347424;CUST_13324_PI429347424;CUST_13475_PI429347424;CUST_13773_PI429347424;CUST_13804_PI429347424;CUST_13963_PI429347424;CUST_1401_PI429347424;CUST_14030…	CUST_10356_PI429347424;CUST_10445_PI429347424;CUST_11407_PI429347424;CUST_11562_PI429347424;CUST_11792_PI429347424;CUST_11820_PI429347424;CUST_12032_PI429347424;CUST_12516_PI429347424;CUST_12580_PI429347424;CUST_1272_PI429347424;CUST_12908_PI429347424;CUST_13324_PI429347424;CUST_13475_PI429347424;CUST_13773_PI429347424;CUST_13804_PI429347424;CUST_13963_PI429347424;CUST_1401_PI429347424;CUST_14030…	0.226087	0.619416	FALSE
ko00230://Purine metabolism	432	174	CUST_10141_PI429347424;CUST_10398_PI429347424;CUST_10851_PI429347424;CUST_11049_PI429347424;CUST_11131_PI429347424;CUST_1129_PI429347424;CUST_11769_PI429347424;CUST_12172_PI429347424;CUST_12619_PI429347424;CUST_12988_PI429347424;CUST_1325_PI429347424;CUST_13805_PI429347424;CUST_13885_PI429347424;CUST_14020_PI429347424;CUST_14076_PI429347424;CUST_14712_PI429347424;CUST_15101_PI429347424;CUST_15250…	CUST_10141_PI429347424;CUST_10398_PI429347424;CUST_10851_PI429347424;CUST_11049_PI429347424;CUST_11131_PI429347424;CUST_1129_PI429347424;CUST_11769_PI429347424;CUST_12172_PI429347424;CUST_12619_PI429347424;CUST_12988_PI429347424;CUST_1325_PI429347424;CUST_13805_PI429347424;CUST_13885_PI429347424;CUST_14020_PI429347424;CUST_14076_PI429347424;CUST_14712_PI429347424;CUST_15101_PI429347424;CUST_15250…	0.250619	0.67735	FALSE
ko04650://Natural killer cell mediated cytotoxicity	140	58	CUST_10488_PI429347424;CUST_10610_PI429347424;CUST_11407_PI429347424;CUST_14272_PI429347424;CUST_2074_PI429347424;CUST_21014_PI429347424;CUST_21083_PI429347424;CUST_21447_PI429347424;CUST_25458_PI429347424;CUST_27795_PI429347424;CUST_28530_PI429347424;CUST_30553_PI429347424;CUST_30775_PI429347424;CUST_31040_PI429347424;CUST_31852_PI429347424;CUST_31875_PI429347424;CUST_3250_PI429347424;CUST_33208…	CUST_10488_PI429347424;CUST_10610_PI429347424;CUST_11407_PI429347424;CUST_14272_PI429347424;CUST_2074_PI429347424;CUST_21014_PI429347424;CUST_21083_PI429347424;CUST_21447_PI429347424;CUST_25458_PI429347424;CUST_27795_PI429347424;CUST_28530_PI429347424;CUST_30553_PI429347424;CUST_30775_PI429347424;CUST_31040_PI429347424;CUST_31852_PI429347424;CUST_31875_PI429347424;CUST_3250_PI429347424;CUST_33208…	0.273442	0.724715	FALSE
ko00563://Glycosylphosphatidylinositol(GPI)-anchor biosynthesis	26	12	CUST_14054_PI429347424;CUST_14063_PI429347424;CUST_14093_PI429347424;CUST_18720_PI429347424;CUST_19255_PI429347424;CUST_23679_PI429347424;CUST_23777_PI429347424;CUST_24406_PI429347424;CUST_24766_PI429347424;CUST_32934_PI429347424;CUST_42899_PI429347424;CUST_6355_PI429347424	CUST_14054_PI429347424;CUST_14063_PI429347424;CUST_14093_PI429347424;CUST_18720_PI429347424;CUST_19255_PI429347424;CUST_23679_PI429347424;CUST_23777_PI429347424;CUST_24406_PI429347424;CUST_24766_PI429347424;CUST_32934_PI429347424;CUST_42899_PI429347424;CUST_6355_PI429347424	0.275392	0.724715	FALSE
ko02010://ABC transporters	143	59	CUST_13288_PI429347424;CUST_13724_PI429347424;CUST_14932_PI429347424;CUST_15452_PI429347424;CUST_18279_PI429347424;CUST_19552_PI429347424;CUST_19647_PI429347424;CUST_19700_PI429347424;CUST_20146_PI429347424;CUST_20500_PI429347424;CUST_21909_PI429347424;CUST_2306_PI429347424;CUST_23304_PI429347424;CUST_23601_PI429347424;CUST_23655_PI429347424;CUST_25007_PI429347424;CUST_25306_PI429347424;CUST_2641…	CUST_13288_PI429347424;CUST_13724_PI429347424;CUST_14932_PI429347424;CUST_15452_PI429347424;CUST_18279_PI429347424;CUST_19552_PI429347424;CUST_19647_PI429347424;CUST_19700_PI429347424;CUST_20146_PI429347424;CUST_20500_PI429347424;CUST_21909_PI429347424;CUST_2306_PI429347424;CUST_23304_PI429347424;CUST_23601_PI429347424;CUST_23655_PI429347424;CUST_25007_PI429347424;CUST_25306_PI429347424;CUST_2641…	0.284696	0.730787	FALSE
ko00052://Galactose metabolism	83	35	CUST_10867_PI429347424;CUST_11184_PI429347424;CUST_15715_PI429347424;CUST_16918_PI429347424;CUST_21492_PI429347424;CUST_22005_PI429347424;CUST_23251_PI429347424;CUST_27450_PI429347424;CUST_29562_PI429347424;CUST_29807_PI429347424;CUST_31004_PI429347424;CUST_33035_PI429347424;CUST_33085_PI429347424;CUST_34287_PI429347424;CUST_36387_PI429347424;CUST_37279_PI429347424;CUST_37965_PI429347424;CUST_407…	CUST_10867_PI429347424;CUST_11184_PI429347424;CUST_15715_PI429347424;CUST_16918_PI429347424;CUST_21492_PI429347424;CUST_22005_PI429347424;CUST_23251_PI429347424;CUST_27450_PI429347424;CUST_29562_PI429347424;CUST_29807_PI429347424;CUST_31004_PI429347424;CUST_33035_PI429347424;CUST_33085_PI429347424;CUST_34287_PI429347424;CUST_36387_PI429347424;CUST_37279_PI429347424;CUST_37965_PI429347424;CUST_407…	0.288433	0.730787	FALSE
ko00010://Glycolysis / Gluconeogenesis	103	43	CUST_12083_PI429347424;CUST_14196_PI429347424;CUST_17808_PI429347424;CUST_21172_PI429347424;CUST_23251_PI429347424;CUST_23504_PI429347424;CUST_26524_PI429347424;CUST_27450_PI429347424;CUST_28852_PI429347424;CUST_29562_PI429347424;CUST_30537_PI429347424;CUST_31471_PI429347424;CUST_32184_PI429347424;CUST_33035_PI429347424;CUST_33501_PI429347424;CUST_33552_PI429347424;CUST_3587_PI429347424;CUST_3589…	CUST_12083_PI429347424;CUST_14196_PI429347424;CUST_17808_PI429347424;CUST_21172_PI429347424;CUST_23251_PI429347424;CUST_23504_PI429347424;CUST_26524_PI429347424;CUST_27450_PI429347424;CUST_28852_PI429347424;CUST_29562_PI429347424;CUST_30537_PI429347424;CUST_31471_PI429347424;CUST_32184_PI429347424;CUST_33035_PI429347424;CUST_33501_PI429347424;CUST_33552_PI429347424;CUST_3587_PI429347424;CUST_3589…	0.288661	0.730787	FALSE
ko05210://Colorectal cancer	174	71	CUST_10445_PI429347424;CUST_11407_PI429347424;CUST_13324_PI429347424;CUST_14277_PI429347424;CUST_14608_PI429347424;CUST_15391_PI429347424;CUST_16709_PI429347424;CUST_1771_PI429347424;CUST_1931_PI429347424;CUST_21014_PI429347424;CUST_21059_PI429347424;CUST_21061_PI429347424;CUST_211_PI429347424;CUST_21240_PI429347424;CUST_21447_PI429347424;CUST_21732_PI429347424;CUST_21946_PI429347424;CUST_22582_P…	CUST_10445_PI429347424;CUST_11407_PI429347424;CUST_13324_PI429347424;CUST_14277_PI429347424;CUST_14608_PI429347424;CUST_15391_PI429347424;CUST_16709_PI429347424;CUST_1771_PI429347424;CUST_1931_PI429347424;CUST_21014_PI429347424;CUST_21059_PI429347424;CUST_21061_PI429347424;CUST_211_PI429347424;CUST_21240_PI429347424;CUST_21447_PI429347424;CUST_21732_PI429347424;CUST_21946_PI429347424;CUST_22582_P…	0.301195	0.752987	FALSE
ko04150://mTOR signaling pathway	104	43	CUST_13297_PI429347424;CUST_13970_PI429347424;CUST_14277_PI429347424;CUST_14598_PI429347424;CUST_15803_PI429347424;CUST_16709_PI429347424;CUST_17204_PI429347424;CUST_17474_PI429347424;CUST_18490_PI429347424;CUST_18534_PI429347424;CUST_21014_PI429347424;CUST_21240_PI429347424;CUST_21314_PI429347424;CUST_21447_PI429347424;CUST_21748_PI429347424;CUST_24120_PI429347424;CUST_24623_PI429347424;CUST_286…	CUST_13297_PI429347424;CUST_13970_PI429347424;CUST_14277_PI429347424;CUST_14598_PI429347424;CUST_15803_PI429347424;CUST_16709_PI429347424;CUST_17204_PI429347424;CUST_17474_PI429347424;CUST_18490_PI429347424;CUST_18534_PI429347424;CUST_21014_PI429347424;CUST_21240_PI429347424;CUST_21314_PI429347424;CUST_21447_PI429347424;CUST_21748_PI429347424;CUST_24120_PI429347424;CUST_24623_PI429347424;CUST_286…	0.316659	0.773043	FALSE
ko00531://Glycosaminoglycan degradation	89	37	CUST_11528_PI429347424;CUST_1216_PI429347424;CUST_16898_PI429347424;CUST_17488_PI429347424;CUST_17686_PI429347424;CUST_17719_PI429347424;CUST_17978_PI429347424;CUST_19092_PI429347424;CUST_19360_PI429347424;CUST_19470_PI429347424;CUST_22045_PI429347424;CUST_22146_PI429347424;CUST_23411_PI429347424;CUST_25469_PI429347424;CUST_27991_PI429347424;CUST_29807_PI429347424;CUST_31095_PI429347424;CUST_3495…	CUST_11528_PI429347424;CUST_1216_PI429347424;CUST_16898_PI429347424;CUST_17488_PI429347424;CUST_17686_PI429347424;CUST_17719_PI429347424;CUST_17978_PI429347424;CUST_19092_PI429347424;CUST_19360_PI429347424;CUST_19470_PI429347424;CUST_22045_PI429347424;CUST_22146_PI429347424;CUST_23411_PI429347424;CUST_25469_PI429347424;CUST_27991_PI429347424;CUST_29807_PI429347424;CUST_31095_PI429347424;CUST_3495…	0.319075	0.773043	FALSE
ko00450://Selenoamino acid metabolism	69	29	CUST_11064_PI429347424;CUST_11648_PI429347424;CUST_13461_PI429347424;CUST_15425_PI429347424;CUST_22202_PI429347424;CUST_22521_PI429347424;CUST_23956_PI429347424;CUST_24205_PI429347424;CUST_29283_PI429347424;CUST_30717_PI429347424;CUST_31904_PI429347424;CUST_3265_PI429347424;CUST_34914_PI429347424;CUST_36130_PI429347424;CUST_38503_PI429347424;CUST_40015_PI429347424;CUST_40262_PI429347424;CUST_4416…	CUST_11064_PI429347424;CUST_11648_PI429347424;CUST_13461_PI429347424;CUST_15425_PI429347424;CUST_22202_PI429347424;CUST_22521_PI429347424;CUST_23956_PI429347424;CUST_24205_PI429347424;CUST_29283_PI429347424;CUST_30717_PI429347424;CUST_31904_PI429347424;CUST_3265_PI429347424;CUST_34914_PI429347424;CUST_36130_PI429347424;CUST_38503_PI429347424;CUST_40015_PI429347424;CUST_40262_PI429347424;CUST_4416…	0.320813	0.773043	FALSE
ko00280://Valine, leucine and isoleucine degradation	128	52	CUST_12463_PI429347424;CUST_14544_PI429347424;CUST_15822_PI429347424;CUST_16409_PI429347424;CUST_17028_PI429347424;CUST_18_PI429347424;CUST_19857_PI429347424;CUST_21759_PI429347424;CUST_2217_PI429347424;CUST_22377_PI429347424;CUST_22524_PI429347424;CUST_23504_PI429347424;CUST_25408_PI429347424;CUST_25506_PI429347424;CUST_25731_PI429347424;CUST_32473_PI429347424;CUST_32508_PI429347424;CUST_33191_P…	CUST_12463_PI429347424;CUST_14544_PI429347424;CUST_15822_PI429347424;CUST_16409_PI429347424;CUST_17028_PI429347424;CUST_18_PI429347424;CUST_19857_PI429347424;CUST_21759_PI429347424;CUST_2217_PI429347424;CUST_22377_PI429347424;CUST_22524_PI429347424;CUST_23504_PI429347424;CUST_25408_PI429347424;CUST_25506_PI429347424;CUST_25731_PI429347424;CUST_32473_PI429347424;CUST_32508_PI429347424;CUST_33191_P…	0.351335	0.831203	FALSE
ko00250://Alanine, aspartate and glutamate metabolism	123	50	CUST_10141_PI429347424;CUST_11975_PI429347424;CUST_12478_PI429347424;CUST_12905_PI429347424;CUST_13081_PI429347424;CUST_15326_PI429347424;CUST_15536_PI429347424;CUST_15660_PI429347424;CUST_18692_PI429347424;CUST_18842_PI429347424;CUST_1947_PI429347424;CUST_2142_PI429347424;CUST_23571_PI429347424;CUST_25057_PI429347424;CUST_25802_PI429347424;CUST_26827_PI429347424;CUST_27493_PI429347424;CUST_2892_…	CUST_10141_PI429347424;CUST_11975_PI429347424;CUST_12478_PI429347424;CUST_12905_PI429347424;CUST_13081_PI429347424;CUST_15326_PI429347424;CUST_15536_PI429347424;CUST_15660_PI429347424;CUST_18692_PI429347424;CUST_18842_PI429347424;CUST_1947_PI429347424;CUST_2142_PI429347424;CUST_23571_PI429347424;CUST_25057_PI429347424;CUST_25802_PI429347424;CUST_26827_PI429347424;CUST_27493_PI429347424;CUST_2892_…	0.353261	0.831203	FALSE
ko00100://Steroid biosynthesis	25	11	CUST_13508_PI429347424;CUST_13514_PI429347424;CUST_17505_PI429347424;CUST_19144_PI429347424;CUST_23455_PI429347424;CUST_23846_PI429347424;CUST_36431_PI429347424;CUST_40576_PI429347424;CUST_48428_PI429347424;CUST_53992_PI429347424;CUST_6716_PI429347424	CUST_13508_PI429347424;CUST_13514_PI429347424;CUST_17505_PI429347424;CUST_19144_PI429347424;CUST_23455_PI429347424;CUST_23846_PI429347424;CUST_36431_PI429347424;CUST_40576_PI429347424;CUST_48428_PI429347424;CUST_53992_PI429347424;CUST_6716_PI429347424	0.359541	0.836143	FALSE
ko00510://N-Glycan biosynthesis	96	39	CUST_10867_PI429347424;CUST_11184_PI429347424;CUST_11261_PI429347424;CUST_11887_PI429347424;CUST_11897_PI429347424;CUST_14063_PI429347424;CUST_15715_PI429347424;CUST_16918_PI429347424;CUST_19550_PI429347424;CUST_20726_PI429347424;CUST_25120_PI429347424;CUST_25226_PI429347424;CUST_25498_PI429347424;CUST_28488_PI429347424;CUST_29361_PI429347424;CUST_30494_PI429347424;CUST_31004_PI429347424;CUST_311…	CUST_10867_PI429347424;CUST_11184_PI429347424;CUST_11261_PI429347424;CUST_11887_PI429347424;CUST_11897_PI429347424;CUST_14063_PI429347424;CUST_15715_PI429347424;CUST_16918_PI429347424;CUST_19550_PI429347424;CUST_20726_PI429347424;CUST_25120_PI429347424;CUST_25226_PI429347424;CUST_25498_PI429347424;CUST_28488_PI429347424;CUST_29361_PI429347424;CUST_30494_PI429347424;CUST_31004_PI429347424;CUST_311…	0.37989	0.861488	FALSE
ko00790://Folate biosynthesis	13	6	CUST_15924_PI429347424;CUST_23483_PI429347424;CUST_31108_PI429347424;CUST_37004_PI429347424;CUST_45946_PI429347424;CUST_46510_PI429347424	CUST_15924_PI429347424;CUST_23483_PI429347424;CUST_31108_PI429347424;CUST_37004_PI429347424;CUST_45946_PI429347424;CUST_46510_PI429347424	0.385306	0.861488	FALSE
ko00730://Thiamine metabolism	23	10	CUST_30635_PI429347424;CUST_33679_PI429347424;CUST_33751_PI429347424;CUST_33980_PI429347424;CUST_34495_PI429347424;CUST_3532_PI429347424;CUST_42785_PI429347424;CUST_45562_PI429347424;CUST_52134_PI429347424;CUST_7234_PI429347424	CUST_30635_PI429347424;CUST_33679_PI429347424;CUST_33751_PI429347424;CUST_33980_PI429347424;CUST_34495_PI429347424;CUST_3532_PI429347424;CUST_42785_PI429347424;CUST_45562_PI429347424;CUST_52134_PI429347424;CUST_7234_PI429347424	0.390331	0.861488	FALSE
ko00330://Arginine and proline metabolism	178	71	CUST_10048_PI429347424;CUST_10701_PI429347424;CUST_12022_PI429347424;CUST_12478_PI429347424;CUST_12794_PI429347424;CUST_14133_PI429347424;CUST_15326_PI429347424;CUST_15536_PI429347424;CUST_15660_PI429347424;CUST_15760_PI429347424;CUST_18692_PI429347424;CUST_18842_PI429347424;CUST_18929_PI429347424;CUST_1947_PI429347424;CUST_2142_PI429347424;CUST_21476_PI429347424;CUST_22202_PI429347424;CUST_22273…	CUST_10048_PI429347424;CUST_10701_PI429347424;CUST_12022_PI429347424;CUST_12478_PI429347424;CUST_12794_PI429347424;CUST_14133_PI429347424;CUST_15326_PI429347424;CUST_15536_PI429347424;CUST_15660_PI429347424;CUST_15760_PI429347424;CUST_18692_PI429347424;CUST_18842_PI429347424;CUST_18929_PI429347424;CUST_1947_PI429347424;CUST_2142_PI429347424;CUST_21476_PI429347424;CUST_22202_PI429347424;CUST_22273…	0.39117	0.861488	FALSE
ko04664://Fc epsilon RI signaling pathway	127	51	CUST_10445_PI429347424;CUST_10610_PI429347424;CUST_11355_PI429347424;CUST_12078_PI429347424;CUST_14277_PI429347424;CUST_16709_PI429347424;CUST_2074_PI429347424;CUST_21240_PI429347424;CUST_21447_PI429347424;CUST_21852_PI429347424;CUST_29968_PI429347424;CUST_30553_PI429347424;CUST_30775_PI429347424;CUST_31040_PI429347424;CUST_31852_PI429347424;CUST_33208_PI429347424;CUST_33512_PI429347424;CUST_3365…	CUST_10445_PI429347424;CUST_10610_PI429347424;CUST_11355_PI429347424;CUST_12078_PI429347424;CUST_14277_PI429347424;CUST_16709_PI429347424;CUST_2074_PI429347424;CUST_21240_PI429347424;CUST_21447_PI429347424;CUST_21852_PI429347424;CUST_29968_PI429347424;CUST_30553_PI429347424;CUST_30775_PI429347424;CUST_31040_PI429347424;CUST_31852_PI429347424;CUST_33208_PI429347424;CUST_33512_PI429347424;CUST_3365…	0.393143	0.861488	FALSE
ko05010://Alzheimers disease	332	131	CUST_10825_PI429347424;CUST_11407_PI429347424;CUST_11808_PI429347424;CUST_11997_PI429347424;CUST_12022_PI429347424;CUST_12717_PI429347424;CUST_13758_PI429347424;CUST_14262_PI429347424;CUST_1436_PI429347424;CUST_1581_PI429347424;CUST_16171_PI429347424;CUST_16543_PI429347424;CUST_16601_PI429347424;CUST_16767_PI429347424;CUST_16827_PI429347424;CUST_1687_PI429347424;CUST_18333_PI429347424;CUST_19203_…	CUST_10825_PI429347424;CUST_11407_PI429347424;CUST_11808_PI429347424;CUST_11997_PI429347424;CUST_12022_PI429347424;CUST_12717_PI429347424;CUST_13758_PI429347424;CUST_14262_PI429347424;CUST_1436_PI429347424;CUST_1581_PI429347424;CUST_16171_PI429347424;CUST_16543_PI429347424;CUST_16601_PI429347424;CUST_16767_PI429347424;CUST_16827_PI429347424;CUST_1687_PI429347424;CUST_18333_PI429347424;CUST_19203_…	0.396284	0.861488	FALSE
ko00903://Limonene and pinene degradation	84	34	CUST_11648_PI429347424;CUST_15425_PI429347424;CUST_17027_PI429347424;CUST_17028_PI429347424;CUST_22521_PI429347424;CUST_29131_PI429347424;CUST_29283_PI429347424;CUST_31755_PI429347424;CUST_31809_PI429347424;CUST_31904_PI429347424;CUST_32508_PI429347424;CUST_33501_PI429347424;CUST_34469_PI429347424;CUST_34914_PI429347424;CUST_38503_PI429347424;CUST_39869_PI429347424;CUST_41070_PI429347424;CUST_422…	CUST_11648_PI429347424;CUST_15425_PI429347424;CUST_17027_PI429347424;CUST_17028_PI429347424;CUST_22521_PI429347424;CUST_29131_PI429347424;CUST_29283_PI429347424;CUST_31755_PI429347424;CUST_31809_PI429347424;CUST_31904_PI429347424;CUST_32508_PI429347424;CUST_33501_PI429347424;CUST_34469_PI429347424;CUST_34914_PI429347424;CUST_38503_PI429347424;CUST_39869_PI429347424;CUST_41070_PI429347424;CUST_422…	0.403268	0.867243	FALSE
ko00512://O-Glycan biosynthesis	39	16	CUST_11099_PI429347424;CUST_13764_PI429347424;CUST_16258_PI429347424;CUST_24164_PI429347424;CUST_2463_PI429347424;CUST_26246_PI429347424;CUST_27626_PI429347424;CUST_30375_PI429347424;CUST_31004_PI429347424;CUST_32441_PI429347424;CUST_33278_PI429347424;CUST_334_PI429347424;CUST_43805_PI429347424;CUST_47429_PI429347424;CUST_48075_PI429347424;CUST_56579_PI429347424	CUST_11099_PI429347424;CUST_13764_PI429347424;CUST_16258_PI429347424;CUST_24164_PI429347424;CUST_2463_PI429347424;CUST_26246_PI429347424;CUST_27626_PI429347424;CUST_30375_PI429347424;CUST_31004_PI429347424;CUST_32441_PI429347424;CUST_33278_PI429347424;CUST_334_PI429347424;CUST_43805_PI429347424;CUST_47429_PI429347424;CUST_48075_PI429347424;CUST_56579_PI429347424	0.438202	0.932345	FALSE
ko04530://Tight junction	433	169	CUST_10320_PI429347424;CUST_10552_PI429347424;CUST_11472_PI429347424;CUST_11750_PI429347424;CUST_11806_PI429347424;CUST_12123_PI429347424;CUST_13053_PI429347424;CUST_13342_PI429347424;CUST_14277_PI429347424;CUST_14608_PI429347424;CUST_14622_PI429347424;CUST_14670_PI429347424;CUST_15562_PI429347424;CUST_16362_PI429347424;CUST_16709_PI429347424;CUST_16999_PI429347424;CUST_17468_PI429347424;CUST_180…	CUST_10320_PI429347424;CUST_10552_PI429347424;CUST_11472_PI429347424;CUST_11750_PI429347424;CUST_11806_PI429347424;CUST_12123_PI429347424;CUST_13053_PI429347424;CUST_13342_PI429347424;CUST_14277_PI429347424;CUST_14608_PI429347424;CUST_14622_PI429347424;CUST_14670_PI429347424;CUST_15562_PI429347424;CUST_16362_PI429347424;CUST_16709_PI429347424;CUST_16999_PI429347424;CUST_17468_PI429347424;CUST_180…	0.448527	0.934849	FALSE
ko04370://VEGF signaling pathway	147	58	CUST_12078_PI429347424;CUST_14277_PI429347424;CUST_15660_PI429347424;CUST_16709_PI429347424;CUST_2074_PI429347424;CUST_21083_PI429347424;CUST_21240_PI429347424;CUST_21447_PI429347424;CUST_2601_PI429347424;CUST_28530_PI429347424;CUST_29968_PI429347424;CUST_30775_PI429347424;CUST_31040_PI429347424;CUST_31852_PI429347424;CUST_33208_PI429347424;CUST_33956_PI429347424;CUST_33996_PI429347424;CUST_34108…	CUST_12078_PI429347424;CUST_14277_PI429347424;CUST_15660_PI429347424;CUST_16709_PI429347424;CUST_2074_PI429347424;CUST_21083_PI429347424;CUST_21240_PI429347424;CUST_21447_PI429347424;CUST_2601_PI429347424;CUST_28530_PI429347424;CUST_29968_PI429347424;CUST_30775_PI429347424;CUST_31040_PI429347424;CUST_31852_PI429347424;CUST_33208_PI429347424;CUST_33956_PI429347424;CUST_33996_PI429347424;CUST_34108…	0.448727	0.934849	FALSE
ko05120://Epithelial cell signaling in Helicobacter pylori infection	155	61	CUST_10445_PI429347424;CUST_10488_PI429347424;CUST_11355_PI429347424;CUST_11407_PI429347424;CUST_12557_PI429347424;CUST_14262_PI429347424;CUST_14272_PI429347424;CUST_14608_PI429347424;CUST_15878_PI429347424;CUST_16083_PI429347424;CUST_16171_PI429347424;CUST_18035_PI429347424;CUST_21852_PI429347424;CUST_22160_PI429347424;CUST_22582_PI429347424;CUST_23330_PI429347424;CUST_24482_PI429347424;CUST_254…	CUST_10445_PI429347424;CUST_10488_PI429347424;CUST_11355_PI429347424;CUST_11407_PI429347424;CUST_12557_PI429347424;CUST_14262_PI429347424;CUST_14272_PI429347424;CUST_14608_PI429347424;CUST_15878_PI429347424;CUST_16083_PI429347424;CUST_16171_PI429347424;CUST_18035_PI429347424;CUST_21852_PI429347424;CUST_22160_PI429347424;CUST_22582_PI429347424;CUST_23330_PI429347424;CUST_24482_PI429347424;CUST_254…	0.455967	0.940139	FALSE
ko00120://Primary bile acid biosynthesis	37	15	CUST_12173_PI429347424;CUST_12539_PI429347424;CUST_1322_PI429347424;CUST_22353_PI429347424;CUST_24575_PI429347424;CUST_26253_PI429347424;CUST_40576_PI429347424;CUST_4661_PI429347424;CUST_47732_PI429347424;CUST_53027_PI429347424;CUST_7526_PI429347424;CUST_9292_PI429347424;CUST_942_PI429347424;CUST_9634_PI429347424;CUST_9829_PI429347424	CUST_12173_PI429347424;CUST_12539_PI429347424;CUST_1322_PI429347424;CUST_22353_PI429347424;CUST_24575_PI429347424;CUST_26253_PI429347424;CUST_40576_PI429347424;CUST_4661_PI429347424;CUST_47732_PI429347424;CUST_53027_PI429347424;CUST_7526_PI429347424;CUST_9292_PI429347424;CUST_942_PI429347424;CUST_9634_PI429347424;CUST_9829_PI429347424	0.466892	0.944116	FALSE
ko04623://Cytosolic DNA-sensing pathway	73	29	CUST_10758_PI429347424;CUST_12172_PI429347424;CUST_1325_PI429347424;CUST_15866_PI429347424;CUST_16083_PI429347424;CUST_17317_PI429347424;CUST_21733_PI429347424;CUST_24482_PI429347424;CUST_24836_PI429347424;CUST_25518_PI429347424;CUST_29568_PI429347424;CUST_29708_PI429347424;CUST_31205_PI429347424;CUST_33364_PI429347424;CUST_36618_PI429347424;CUST_39548_PI429347424;CUST_45454_PI429347424;CUST_4594…	CUST_10758_PI429347424;CUST_12172_PI429347424;CUST_1325_PI429347424;CUST_15866_PI429347424;CUST_16083_PI429347424;CUST_17317_PI429347424;CUST_21733_PI429347424;CUST_24482_PI429347424;CUST_24836_PI429347424;CUST_25518_PI429347424;CUST_29568_PI429347424;CUST_29708_PI429347424;CUST_31205_PI429347424;CUST_33364_PI429347424;CUST_36618_PI429347424;CUST_39548_PI429347424;CUST_45454_PI429347424;CUST_4594…	0.467337	0.944116	FALSE
ko00020://Citrate cycle (TCA cycle)	71	28	CUST_11972_PI429347424;CUST_14196_PI429347424;CUST_14476_PI429347424;CUST_17808_PI429347424;CUST_18014_PI429347424;CUST_20576_PI429347424;CUST_23084_PI429347424;CUST_23504_PI429347424;CUST_25626_PI429347424;CUST_26524_PI429347424;CUST_28734_PI429347424;CUST_30537_PI429347424;CUST_31567_PI429347424;CUST_37596_PI429347424;CUST_41062_PI429347424;CUST_44945_PI429347424;CUST_45438_PI429347424;CUST_482…	CUST_11972_PI429347424;CUST_14196_PI429347424;CUST_14476_PI429347424;CUST_17808_PI429347424;CUST_18014_PI429347424;CUST_20576_PI429347424;CUST_23084_PI429347424;CUST_23504_PI429347424;CUST_25626_PI429347424;CUST_26524_PI429347424;CUST_28734_PI429347424;CUST_30537_PI429347424;CUST_31567_PI429347424;CUST_37596_PI429347424;CUST_41062_PI429347424;CUST_44945_PI429347424;CUST_45438_PI429347424;CUST_482…	0.489002	0.977106	FALSE
ko00400://Phenylalanine, tyrosine and tryptophan biosynthesis	17	7	CUST_1090_PI429347424;CUST_31455_PI429347424;CUST_32278_PI429347424;CUST_35518_PI429347424;CUST_53048_PI429347424;CUST_56212_PI429347424;CUST_58384_PI429347424	CUST_1090_PI429347424;CUST_31455_PI429347424;CUST_32278_PI429347424;CUST_35518_PI429347424;CUST_53048_PI429347424;CUST_56212_PI429347424;CUST_58384_PI429347424	0.505444	0.977106	FALSE
ko00910://Nitrogen metabolism	43	17	CUST_15536_PI429347424;CUST_15878_PI429347424;CUST_2892_PI429347424;CUST_29646_PI429347424;CUST_31632_PI429347424;CUST_365_PI429347424;CUST_40087_PI429347424;CUST_41496_PI429347424;CUST_44318_PI429347424;CUST_47999_PI429347424;CUST_54833_PI429347424;CUST_55969_PI429347424;CUST_57438_PI429347424;CUST_57441_PI429347424;CUST_57759_PI429347424;CUST_58071_PI429347424;CUST_6505_PI429347424	CUST_15536_PI429347424;CUST_15878_PI429347424;CUST_2892_PI429347424;CUST_29646_PI429347424;CUST_31632_PI429347424;CUST_365_PI429347424;CUST_40087_PI429347424;CUST_41496_PI429347424;CUST_44318_PI429347424;CUST_47999_PI429347424;CUST_54833_PI429347424;CUST_55969_PI429347424;CUST_57438_PI429347424;CUST_57441_PI429347424;CUST_57759_PI429347424;CUST_58071_PI429347424;CUST_6505_PI429347424	0.508917	0.977106	FALSE
ko04270://Vascular smooth muscle contraction	463	179	CUST_10552_PI429347424;CUST_10825_PI429347424;CUST_11750_PI429347424;CUST_11875_PI429347424;CUST_12078_PI429347424;CUST_12717_PI429347424;CUST_13053_PI429347424;CUST_13670_PI429347424;CUST_1436_PI429347424;CUST_14622_PI429347424;CUST_14670_PI429347424;CUST_15967_PI429347424;CUST_16072_PI429347424;CUST_16362_PI429347424;CUST_16368_PI429347424;CUST_16543_PI429347424;CUST_16827_PI429347424;CUST_1687…	CUST_10552_PI429347424;CUST_10825_PI429347424;CUST_11750_PI429347424;CUST_11875_PI429347424;CUST_12078_PI429347424;CUST_12717_PI429347424;CUST_13053_PI429347424;CUST_13670_PI429347424;CUST_1436_PI429347424;CUST_14622_PI429347424;CUST_14670_PI429347424;CUST_15967_PI429347424;CUST_16072_PI429347424;CUST_16362_PI429347424;CUST_16368_PI429347424;CUST_16543_PI429347424;CUST_16827_PI429347424;CUST_1687…	0.51195	0.977106	FALSE
ko04260://Cardiac muscle contraction	230	89	CUST_10552_PI429347424;CUST_11750_PI429347424;CUST_13053_PI429347424;CUST_1338_PI429347424;CUST_14362_PI429347424;CUST_14622_PI429347424;CUST_14670_PI429347424;CUST_1616_PI429347424;CUST_16362_PI429347424;CUST_16999_PI429347424;CUST_17517_PI429347424;CUST_18001_PI429347424;CUST_18556_PI429347424;CUST_19659_PI429347424;CUST_21168_PI429347424;CUST_21349_PI429347424;CUST_21437_PI429347424;CUST_22079…	CUST_10552_PI429347424;CUST_11750_PI429347424;CUST_13053_PI429347424;CUST_1338_PI429347424;CUST_14362_PI429347424;CUST_14622_PI429347424;CUST_14670_PI429347424;CUST_1616_PI429347424;CUST_16362_PI429347424;CUST_16999_PI429347424;CUST_17517_PI429347424;CUST_18001_PI429347424;CUST_18556_PI429347424;CUST_19659_PI429347424;CUST_21168_PI429347424;CUST_21349_PI429347424;CUST_21437_PI429347424;CUST_22079…	0.516655	0.977106	FALSE
ko05221://Acute myeloid leukemia	90	35	CUST_14277_PI429347424;CUST_14598_PI429347424;CUST_15803_PI429347424;CUST_16083_PI429347424;CUST_16709_PI429347424;CUST_21014_PI429347424;CUST_21059_PI429347424;CUST_21240_PI429347424;CUST_21447_PI429347424;CUST_24482_PI429347424;CUST_26220_PI429347424;CUST_31852_PI429347424;CUST_32435_PI429347424;CUST_33065_PI429347424;CUST_33512_PI429347424;CUST_33956_PI429347424;CUST_41220_PI429347424;CUST_433…	CUST_14277_PI429347424;CUST_14598_PI429347424;CUST_15803_PI429347424;CUST_16083_PI429347424;CUST_16709_PI429347424;CUST_21014_PI429347424;CUST_21059_PI429347424;CUST_21240_PI429347424;CUST_21447_PI429347424;CUST_24482_PI429347424;CUST_26220_PI429347424;CUST_31852_PI429347424;CUST_32435_PI429347424;CUST_33065_PI429347424;CUST_33512_PI429347424;CUST_33956_PI429347424;CUST_41220_PI429347424;CUST_433…	0.519628	0.977106	FALSE
ko04020://Calcium signaling pathway	389	150	CUST_10825_PI429347424;CUST_11101_PI429347424;CUST_1129_PI429347424;CUST_11850_PI429347424;CUST_11875_PI429347424;CUST_12022_PI429347424;CUST_12694_PI429347424;CUST_12717_PI429347424;CUST_1338_PI429347424;CUST_14103_PI429347424;CUST_14362_PI429347424;CUST_1436_PI429347424;CUST_15101_PI429347424;CUST_15926_PI429347424;CUST_16072_PI429347424;CUST_16316_PI429347424;CUST_16368_PI429347424;CUST_16543_…	CUST_10825_PI429347424;CUST_11101_PI429347424;CUST_1129_PI429347424;CUST_11850_PI429347424;CUST_11875_PI429347424;CUST_12022_PI429347424;CUST_12694_PI429347424;CUST_12717_PI429347424;CUST_1338_PI429347424;CUST_14103_PI429347424;CUST_14362_PI429347424;CUST_1436_PI429347424;CUST_15101_PI429347424;CUST_15926_PI429347424;CUST_16072_PI429347424;CUST_16316_PI429347424;CUST_16368_PI429347424;CUST_16543_…	0.530594	0.977106	FALSE
ko00591://Linoleic acid metabolism	80	31	CUST_10316_PI429347424;CUST_10792_PI429347424;CUST_11020_PI429347424;CUST_12078_PI429347424;CUST_13661_PI429347424;CUST_16985_PI429347424;CUST_24888_PI429347424;CUST_2958_PI429347424;CUST_29968_PI429347424;CUST_3032_PI429347424;CUST_3084_PI429347424;CUST_31772_PI429347424;CUST_33996_PI429347424;CUST_35011_PI429347424;CUST_35859_PI429347424;CUST_37910_PI429347424;CUST_40212_PI429347424;CUST_42122_…	CUST_10316_PI429347424;CUST_10792_PI429347424;CUST_11020_PI429347424;CUST_12078_PI429347424;CUST_13661_PI429347424;CUST_16985_PI429347424;CUST_24888_PI429347424;CUST_2958_PI429347424;CUST_29968_PI429347424;CUST_3032_PI429347424;CUST_3084_PI429347424;CUST_31772_PI429347424;CUST_33996_PI429347424;CUST_35011_PI429347424;CUST_35859_PI429347424;CUST_37910_PI429347424;CUST_40212_PI429347424;CUST_42122_…	0.533404	0.977106	FALSE
ko00140://Steroid hormone biosynthesis	75	29	CUST_10316_PI429347424;CUST_12539_PI429347424;CUST_12627_PI429347424;CUST_13433_PI429347424;CUST_15403_PI429347424;CUST_16985_PI429347424;CUST_20842_PI429347424;CUST_22040_PI429347424;CUST_22788_PI429347424;CUST_24888_PI429347424;CUST_28295_PI429347424;CUST_2958_PI429347424;CUST_33252_PI429347424;CUST_35011_PI429347424;CUST_37910_PI429347424;CUST_38063_PI429347424;CUST_4114_PI429347424;CUST_42122…	CUST_10316_PI429347424;CUST_12539_PI429347424;CUST_12627_PI429347424;CUST_13433_PI429347424;CUST_15403_PI429347424;CUST_16985_PI429347424;CUST_20842_PI429347424;CUST_22040_PI429347424;CUST_22788_PI429347424;CUST_24888_PI429347424;CUST_28295_PI429347424;CUST_2958_PI429347424;CUST_33252_PI429347424;CUST_35011_PI429347424;CUST_37910_PI429347424;CUST_38063_PI429347424;CUST_4114_PI429347424;CUST_42122…	0.540979	0.977106	FALSE
ko04960://Aldosterone-regulated sodium reabsorption	70	27	CUST_10792_PI429347424;CUST_2074_PI429347424;CUST_21437_PI429347424;CUST_21447_PI429347424;CUST_30775_PI429347424;CUST_30812_PI429347424;CUST_31852_PI429347424;CUST_33956_PI429347424;CUST_34766_PI429347424;CUST_35189_PI429347424;CUST_45166_PI429347424;CUST_45926_PI429347424;CUST_47931_PI429347424;CUST_49490_PI429347424;CUST_50788_PI429347424;CUST_5086_PI429347424;CUST_52252_PI429347424;CUST_53049…	CUST_10792_PI429347424;CUST_2074_PI429347424;CUST_21437_PI429347424;CUST_21447_PI429347424;CUST_30775_PI429347424;CUST_30812_PI429347424;CUST_31852_PI429347424;CUST_33956_PI429347424;CUST_34766_PI429347424;CUST_35189_PI429347424;CUST_45166_PI429347424;CUST_45926_PI429347424;CUST_47931_PI429347424;CUST_49490_PI429347424;CUST_50788_PI429347424;CUST_5086_PI429347424;CUST_52252_PI429347424;CUST_53049…	0.549108	0.977106	FALSE
ko05310://Asthma	7	3	CUST_47036_PI429347424;CUST_53876_PI429347424;CUST_55268_PI429347424	CUST_47036_PI429347424;CUST_53876_PI429347424;CUST_55268_PI429347424	0.549905	0.977106	FALSE
ko00640://Propanoate metabolism	104	40	CUST_11855_PI429347424;CUST_17028_PI429347424;CUST_18_PI429347424;CUST_19857_PI429347424;CUST_21172_PI429347424;CUST_21759_PI429347424;CUST_22524_PI429347424;CUST_25506_PI429347424;CUST_31471_PI429347424;CUST_32473_PI429347424;CUST_32508_PI429347424;CUST_32949_PI429347424;CUST_33501_PI429347424;CUST_41407_PI429347424;CUST_42473_PI429347424;CUST_42824_PI429347424;CUST_45393_PI429347424;CUST_47015_…	CUST_11855_PI429347424;CUST_17028_PI429347424;CUST_18_PI429347424;CUST_19857_PI429347424;CUST_21172_PI429347424;CUST_21759_PI429347424;CUST_22524_PI429347424;CUST_25506_PI429347424;CUST_31471_PI429347424;CUST_32473_PI429347424;CUST_32508_PI429347424;CUST_32949_PI429347424;CUST_33501_PI429347424;CUST_41407_PI429347424;CUST_42473_PI429347424;CUST_42824_PI429347424;CUST_45393_PI429347424;CUST_47015_…	0.551107	0.977106	FALSE
ko05012://Parkinsons disease	125	48	CUST_11407_PI429347424;CUST_11997_PI429347424;CUST_18889_PI429347424;CUST_196_PI429347424;CUST_20294_PI429347424;CUST_27375_PI429347424;CUST_3250_PI429347424;CUST_34263_PI429347424;CUST_390_PI429347424;CUST_40564_PI429347424;CUST_41004_PI429347424;CUST_45034_PI429347424;CUST_45875_PI429347424;CUST_49379_PI429347424;CUST_49797_PI429347424;CUST_50494_PI429347424;CUST_50692_PI429347424;CUST_50748_PI…	CUST_11407_PI429347424;CUST_11997_PI429347424;CUST_18889_PI429347424;CUST_196_PI429347424;CUST_20294_PI429347424;CUST_27375_PI429347424;CUST_3250_PI429347424;CUST_34263_PI429347424;CUST_390_PI429347424;CUST_40564_PI429347424;CUST_41004_PI429347424;CUST_45034_PI429347424;CUST_45875_PI429347424;CUST_49379_PI429347424;CUST_49797_PI429347424;CUST_50494_PI429347424;CUST_50692_PI429347424;CUST_50748_PI…	0.554874	0.977106	FALSE
ko04920://Adipocytokine signaling pathway	128	49	CUST_10445_PI429347424;CUST_10488_PI429347424;CUST_11855_PI429347424;CUST_12606_PI429347424;CUST_14196_PI429347424;CUST_14272_PI429347424;CUST_14277_PI429347424;CUST_15803_PI429347424;CUST_16083_PI429347424;CUST_16709_PI429347424;CUST_16813_PI429347424;CUST_18103_PI429347424;CUST_19258_PI429347424;CUST_21240_PI429347424;CUST_23251_PI429347424;CUST_23830_PI429347424;CUST_24482_PI429347424;CUST_254…	CUST_10445_PI429347424;CUST_10488_PI429347424;CUST_11855_PI429347424;CUST_12606_PI429347424;CUST_14196_PI429347424;CUST_14272_PI429347424;CUST_14277_PI429347424;CUST_15803_PI429347424;CUST_16083_PI429347424;CUST_16709_PI429347424;CUST_16813_PI429347424;CUST_18103_PI429347424;CUST_19258_PI429347424;CUST_21240_PI429347424;CUST_23251_PI429347424;CUST_23830_PI429347424;CUST_24482_PI429347424;CUST_254…	0.565704	0.977106	FALSE
ko00270://Cysteine and methionine metabolism	81	31	CUST_10048_PI429347424;CUST_1090_PI429347424;CUST_24205_PI429347424;CUST_2510_PI429347424;CUST_25545_PI429347424;CUST_2689_PI429347424;CUST_27210_PI429347424;CUST_31939_PI429347424;CUST_32278_PI429347424;CUST_34185_PI429347424;CUST_34705_PI429347424;CUST_34831_PI429347424;CUST_388_PI429347424;CUST_40015_PI429347424;CUST_40262_PI429347424;CUST_43882_PI429347424;CUST_44160_PI429347424;CUST_47120_PI…	CUST_10048_PI429347424;CUST_1090_PI429347424;CUST_24205_PI429347424;CUST_2510_PI429347424;CUST_25545_PI429347424;CUST_2689_PI429347424;CUST_27210_PI429347424;CUST_31939_PI429347424;CUST_32278_PI429347424;CUST_34185_PI429347424;CUST_34705_PI429347424;CUST_34831_PI429347424;CUST_388_PI429347424;CUST_40015_PI429347424;CUST_40262_PI429347424;CUST_43882_PI429347424;CUST_44160_PI429347424;CUST_47120_PI…	0.568261	0.977106	FALSE
ko00532://Chondroitin sulfate biosynthesis	18	7	CUST_16825_PI429347424;CUST_22883_PI429347424;CUST_29949_PI429347424;CUST_30049_PI429347424;CUST_35910_PI429347424;CUST_5751_PI429347424;CUST_7240_PI429347424	CUST_16825_PI429347424;CUST_22883_PI429347424;CUST_29949_PI429347424;CUST_30049_PI429347424;CUST_35910_PI429347424;CUST_5751_PI429347424;CUST_7240_PI429347424	0.5794	0.977106	FALSE
ko03020://RNA polymerase	105	40	CUST_12172_PI429347424;CUST_1325_PI429347424;CUST_13885_PI429347424;CUST_14076_PI429347424;CUST_16287_PI429347424;CUST_21733_PI429347424;CUST_22733_PI429347424;CUST_25803_PI429347424;CUST_26008_PI429347424;CUST_29568_PI429347424;CUST_29708_PI429347424;CUST_30783_PI429347424;CUST_34221_PI429347424;CUST_34326_PI429347424;CUST_34766_PI429347424;CUST_34771_PI429347424;CUST_34927_PI429347424;CUST_3512…	CUST_12172_PI429347424;CUST_1325_PI429347424;CUST_13885_PI429347424;CUST_14076_PI429347424;CUST_16287_PI429347424;CUST_21733_PI429347424;CUST_22733_PI429347424;CUST_25803_PI429347424;CUST_26008_PI429347424;CUST_29568_PI429347424;CUST_29708_PI429347424;CUST_30783_PI429347424;CUST_34221_PI429347424;CUST_34326_PI429347424;CUST_34766_PI429347424;CUST_34771_PI429347424;CUST_34927_PI429347424;CUST_3512…	0.581542	0.977106	FALSE
ko04742://Taste transduction	63	24	CUST_1129_PI429347424;CUST_15101_PI429347424;CUST_16316_PI429347424;CUST_18689_PI429347424;CUST_18945_PI429347424;CUST_22948_PI429347424;CUST_25445_PI429347424;CUST_26123_PI429347424;CUST_28832_PI429347424;CUST_29450_PI429347424;CUST_30372_PI429347424;CUST_33394_PI429347424;CUST_33721_PI429347424;CUST_33729_PI429347424;CUST_3736_PI429347424;CUST_39904_PI429347424;CUST_42041_PI429347424;CUST_42757…	CUST_1129_PI429347424;CUST_15101_PI429347424;CUST_16316_PI429347424;CUST_18689_PI429347424;CUST_18945_PI429347424;CUST_22948_PI429347424;CUST_25445_PI429347424;CUST_26123_PI429347424;CUST_28832_PI429347424;CUST_29450_PI429347424;CUST_30372_PI429347424;CUST_33394_PI429347424;CUST_33721_PI429347424;CUST_33729_PI429347424;CUST_3736_PI429347424;CUST_39904_PI429347424;CUST_42041_PI429347424;CUST_42757…	0.582019	0.977106	FALSE
ko00300://Lysine biosynthesis	10	4	CUST_26902_PI429347424;CUST_511_PI429347424;CUST_52837_PI429347424;CUST_56212_PI429347424	CUST_26902_PI429347424;CUST_511_PI429347424;CUST_52837_PI429347424;CUST_56212_PI429347424	0.582773	0.977106	FALSE
ko04660://T cell receptor signaling pathway	168	64	CUST_10445_PI429347424;CUST_10610_PI429347424;CUST_12123_PI429347424;CUST_14277_PI429347424;CUST_1480_PI429347424;CUST_16083_PI429347424;CUST_16709_PI429347424;CUST_21083_PI429347424;CUST_21150_PI429347424;CUST_21240_PI429347424;CUST_21447_PI429347424;CUST_24482_PI429347424;CUST_302_PI429347424;CUST_30553_PI429347424;CUST_31040_PI429347424;CUST_31852_PI429347424;CUST_31893_PI429347424;CUST_32730_…	CUST_10445_PI429347424;CUST_10610_PI429347424;CUST_12123_PI429347424;CUST_14277_PI429347424;CUST_1480_PI429347424;CUST_16083_PI429347424;CUST_16709_PI429347424;CUST_21083_PI429347424;CUST_21150_PI429347424;CUST_21240_PI429347424;CUST_21447_PI429347424;CUST_24482_PI429347424;CUST_302_PI429347424;CUST_30553_PI429347424;CUST_31040_PI429347424;CUST_31852_PI429347424;CUST_31893_PI429347424;CUST_32730_…	0.58586	0.977106	FALSE
ko05218://Melanoma	79	30	CUST_14277_PI429347424;CUST_16709_PI429347424;CUST_18005_PI429347424;CUST_21014_PI429347424;CUST_21240_PI429347424;CUST_21447_PI429347424;CUST_22097_PI429347424;CUST_22582_PI429347424;CUST_23425_PI429347424;CUST_24995_PI429347424;CUST_26013_PI429347424;CUST_31852_PI429347424;CUST_33956_PI429347424;CUST_34959_PI429347424;CUST_35215_PI429347424;CUST_36885_PI429347424;CUST_39736_PI429347424;CUST_412…	CUST_14277_PI429347424;CUST_16709_PI429347424;CUST_18005_PI429347424;CUST_21014_PI429347424;CUST_21240_PI429347424;CUST_21447_PI429347424;CUST_22097_PI429347424;CUST_22582_PI429347424;CUST_23425_PI429347424;CUST_24995_PI429347424;CUST_26013_PI429347424;CUST_31852_PI429347424;CUST_33956_PI429347424;CUST_34959_PI429347424;CUST_35215_PI429347424;CUST_36885_PI429347424;CUST_39736_PI429347424;CUST_412…	0.589792	0.977106	FALSE
ko05222://Small cell lung cancer	197	75	CUST_12580_PI429347424;CUST_12908_PI429347424;CUST_13773_PI429347424;CUST_13804_PI429347424;CUST_14030_PI429347424;CUST_14277_PI429347424;CUST_16083_PI429347424;CUST_16709_PI429347424;CUST_18582_PI429347424;CUST_19321_PI429347424;CUST_19828_PI429347424;CUST_20294_PI429347424;CUST_21059_PI429347424;CUST_21240_PI429347424;CUST_21447_PI429347424;CUST_21592_PI429347424;CUST_23175_PI429347424;CUST_236…	CUST_12580_PI429347424;CUST_12908_PI429347424;CUST_13773_PI429347424;CUST_13804_PI429347424;CUST_14030_PI429347424;CUST_14277_PI429347424;CUST_16083_PI429347424;CUST_16709_PI429347424;CUST_18582_PI429347424;CUST_19321_PI429347424;CUST_19828_PI429347424;CUST_20294_PI429347424;CUST_21059_PI429347424;CUST_21240_PI429347424;CUST_21447_PI429347424;CUST_21592_PI429347424;CUST_23175_PI429347424;CUST_236…	0.591149	0.977106	FALSE
ko05340://Primary immunodeficiency	21	8	CUST_19020_PI429347424;CUST_44470_PI429347424;CUST_48501_PI429347424;CUST_51799_PI429347424;CUST_52576_PI429347424;CUST_53876_PI429347424;CUST_55268_PI429347424;CUST_57818_PI429347424	CUST_19020_PI429347424;CUST_44470_PI429347424;CUST_48501_PI429347424;CUST_51799_PI429347424;CUST_52576_PI429347424;CUST_53876_PI429347424;CUST_55268_PI429347424;CUST_57818_PI429347424	0.601481	0.981485	FALSE
ko00620://Pyruvate metabolism	111	42	CUST_11855_PI429347424;CUST_12531_PI429347424;CUST_14196_PI429347424;CUST_16614_PI429347424;CUST_17808_PI429347424;CUST_18552_PI429347424;CUST_19857_PI429347424;CUST_21172_PI429347424;CUST_22922_PI429347424;CUST_23504_PI429347424;CUST_26524_PI429347424;CUST_29125_PI429347424;CUST_30537_PI429347424;CUST_31471_PI429347424;CUST_32473_PI429347424;CUST_33501_PI429347424;CUST_36097_PI429347424;CUST_375…	CUST_11855_PI429347424;CUST_12531_PI429347424;CUST_14196_PI429347424;CUST_16614_PI429347424;CUST_17808_PI429347424;CUST_18552_PI429347424;CUST_19857_PI429347424;CUST_21172_PI429347424;CUST_22922_PI429347424;CUST_23504_PI429347424;CUST_26524_PI429347424;CUST_29125_PI429347424;CUST_30537_PI429347424;CUST_31471_PI429347424;CUST_32473_PI429347424;CUST_33501_PI429347424;CUST_36097_PI429347424;CUST_375…	0.603613	0.981485	FALSE
ko05110://Vibrio cholerae infection	277	105	CUST_11670_PI429347424;CUST_11930_PI429347424;CUST_14228_PI429347424;CUST_14457_PI429347424;CUST_14847_PI429347424;CUST_17115_PI429347424;CUST_17468_PI429347424;CUST_18014_PI429347424;CUST_18035_PI429347424;CUST_18921_PI429347424;CUST_18943_PI429347424;CUST_20663_PI429347424;CUST_2074_PI429347424;CUST_21152_PI429347424;CUST_21476_PI429347424;CUST_21879_PI429347424;CUST_22084_PI429347424;CUST_2267…	CUST_11670_PI429347424;CUST_11930_PI429347424;CUST_14228_PI429347424;CUST_14457_PI429347424;CUST_14847_PI429347424;CUST_17115_PI429347424;CUST_17468_PI429347424;CUST_18014_PI429347424;CUST_18035_PI429347424;CUST_18921_PI429347424;CUST_18943_PI429347424;CUST_20663_PI429347424;CUST_2074_PI429347424;CUST_21152_PI429347424;CUST_21476_PI429347424;CUST_21879_PI429347424;CUST_22084_PI429347424;CUST_2267…	0.621079	0.997939	FALSE
ko04310://Wnt signaling pathway	285	108	CUST_10356_PI429347424;CUST_10445_PI429347424;CUST_13324_PI429347424;CUST_15391_PI429347424;CUST_15572_PI429347424;CUST_17322_PI429347424;CUST_17484_PI429347424;CUST_17538_PI429347424;CUST_17913_PI429347424;CUST_18239_PI429347424;CUST_19203_PI429347424;CUST_1931_PI429347424;CUST_2074_PI429347424;CUST_20819_PI429347424;CUST_21059_PI429347424;CUST_21061_PI429347424;CUST_21083_PI429347424;CUST_2159_…	CUST_10356_PI429347424;CUST_10445_PI429347424;CUST_13324_PI429347424;CUST_15391_PI429347424;CUST_15572_PI429347424;CUST_17322_PI429347424;CUST_17484_PI429347424;CUST_17538_PI429347424;CUST_17913_PI429347424;CUST_18239_PI429347424;CUST_19203_PI429347424;CUST_1931_PI429347424;CUST_2074_PI429347424;CUST_20819_PI429347424;CUST_21059_PI429347424;CUST_21061_PI429347424;CUST_21083_PI429347424;CUST_2159_…	0.623712	0.997939	FALSE
ko05330://Allograft rejection	5	2	CUST_53876_PI429347424;CUST_55268_PI429347424	CUST_53876_PI429347424;CUST_55268_PI429347424	0.638955	1	FALSE
ko04916://Melanogenesis	210	79	CUST_10356_PI429347424;CUST_12717_PI429347424;CUST_1436_PI429347424;CUST_16543_PI429347424;CUST_17322_PI429347424;CUST_17913_PI429347424;CUST_18239_PI429347424;CUST_18333_PI429347424;CUST_20331_PI429347424;CUST_2074_PI429347424;CUST_23462_PI429347424;CUST_26845_PI429347424;CUST_28832_PI429347424;CUST_29769_PI429347424;CUST_29771_PI429347424;CUST_30372_PI429347424;CUST_30775_PI429347424;CUST_31390…	CUST_10356_PI429347424;CUST_12717_PI429347424;CUST_1436_PI429347424;CUST_16543_PI429347424;CUST_17322_PI429347424;CUST_17913_PI429347424;CUST_18239_PI429347424;CUST_18333_PI429347424;CUST_20331_PI429347424;CUST_2074_PI429347424;CUST_23462_PI429347424;CUST_26845_PI429347424;CUST_28832_PI429347424;CUST_29769_PI429347424;CUST_29771_PI429347424;CUST_30372_PI429347424;CUST_30775_PI429347424;CUST_31390…	0.644381	1	FALSE
ko04060://Cytokine-cytokine receptor interaction	103	38	CUST_10295_PI429347424;CUST_14654_PI429347424;CUST_15660_PI429347424;CUST_15981_PI429347424;CUST_16671_PI429347424;CUST_18005_PI429347424;CUST_22582_PI429347424;CUST_23425_PI429347424;CUST_25659_PI429347424;CUST_26013_PI429347424;CUST_2601_PI429347424;CUST_27605_PI429347424;CUST_27795_PI429347424;CUST_30371_PI429347424;CUST_32631_PI429347424;CUST_35215_PI429347424;CUST_36366_PI429347424;CUST_3688…	CUST_10295_PI429347424;CUST_14654_PI429347424;CUST_15660_PI429347424;CUST_15981_PI429347424;CUST_16671_PI429347424;CUST_18005_PI429347424;CUST_22582_PI429347424;CUST_23425_PI429347424;CUST_25659_PI429347424;CUST_26013_PI429347424;CUST_2601_PI429347424;CUST_27605_PI429347424;CUST_27795_PI429347424;CUST_30371_PI429347424;CUST_32631_PI429347424;CUST_35215_PI429347424;CUST_36366_PI429347424;CUST_3688…	0.676774	1	FALSE
ko04910://Insulin signaling pathway	318	119	CUST_10445_PI429347424;CUST_11855_PI429347424;CUST_12606_PI429347424;CUST_12717_PI429347424;CUST_12789_PI429347424;CUST_13913_PI429347424;CUST_13970_PI429347424;CUST_14103_PI429347424;CUST_14196_PI429347424;CUST_14277_PI429347424;CUST_1436_PI429347424;CUST_14598_PI429347424;CUST_1480_PI429347424;CUST_15803_PI429347424;CUST_16289_PI429347424;CUST_16543_PI429347424;CUST_16709_PI429347424;CUST_17078…	CUST_10445_PI429347424;CUST_11855_PI429347424;CUST_12606_PI429347424;CUST_12717_PI429347424;CUST_12789_PI429347424;CUST_13913_PI429347424;CUST_13970_PI429347424;CUST_14103_PI429347424;CUST_14196_PI429347424;CUST_14277_PI429347424;CUST_1436_PI429347424;CUST_14598_PI429347424;CUST_1480_PI429347424;CUST_15803_PI429347424;CUST_16289_PI429347424;CUST_16543_PI429347424;CUST_16709_PI429347424;CUST_17078…	0.692939	1	FALSE
ko00350://Tyrosine metabolism	202	75	CUST_1090_PI429347424;CUST_11562_PI429347424;CUST_11648_PI429347424;CUST_11820_PI429347424;CUST_12083_PI429347424;CUST_12898_PI429347424;CUST_13461_PI429347424;CUST_14133_PI429347424;CUST_15425_PI429347424;CUST_17526_PI429347424;CUST_18671_PI429347424;CUST_18929_PI429347424;CUST_20804_PI429347424;CUST_22202_PI429347424;CUST_22403_PI429347424;CUST_22521_PI429347424;CUST_23905_PI429347424;CUST_2395…	CUST_1090_PI429347424;CUST_11562_PI429347424;CUST_11648_PI429347424;CUST_11820_PI429347424;CUST_12083_PI429347424;CUST_12898_PI429347424;CUST_13461_PI429347424;CUST_14133_PI429347424;CUST_15425_PI429347424;CUST_17526_PI429347424;CUST_18671_PI429347424;CUST_18929_PI429347424;CUST_20804_PI429347424;CUST_22202_PI429347424;CUST_22403_PI429347424;CUST_22521_PI429347424;CUST_23905_PI429347424;CUST_2395…	0.695256	1	FALSE
ko05219://Bladder cancer	77	28	CUST_14627_PI429347424;CUST_20768_PI429347424;CUST_21014_PI429347424;CUST_21059_PI429347424;CUST_22582_PI429347424;CUST_23425_PI429347424;CUST_24995_PI429347424;CUST_25333_PI429347424;CUST_28541_PI429347424;CUST_29506_PI429347424;CUST_32340_PI429347424;CUST_32482_PI429347424;CUST_32667_PI429347424;CUST_34959_PI429347424;CUST_35215_PI429347424;CUST_4054_PI429347424;CUST_43446_PI429347424;CUST_4377…	CUST_14627_PI429347424;CUST_20768_PI429347424;CUST_21014_PI429347424;CUST_21059_PI429347424;CUST_22582_PI429347424;CUST_23425_PI429347424;CUST_24995_PI429347424;CUST_25333_PI429347424;CUST_28541_PI429347424;CUST_29506_PI429347424;CUST_32340_PI429347424;CUST_32482_PI429347424;CUST_32667_PI429347424;CUST_34959_PI429347424;CUST_35215_PI429347424;CUST_4054_PI429347424;CUST_43446_PI429347424;CUST_4377…	0.698513	1	FALSE
ko00380://Tryptophan metabolism	128	47	CUST_10701_PI429347424;CUST_14133_PI429347424;CUST_15413_PI429347424;CUST_15760_PI429347424;CUST_17028_PI429347424;CUST_1756_PI429347424;CUST_18014_PI429347424;CUST_18929_PI429347424;CUST_19857_PI429347424;CUST_21072_PI429347424;CUST_22040_PI429347424;CUST_26902_PI429347424;CUST_32473_PI429347424;CUST_32508_PI429347424;CUST_33327_PI429347424;CUST_33501_PI429347424;CUST_37964_PI429347424;CUST_3975…	CUST_10701_PI429347424;CUST_14133_PI429347424;CUST_15413_PI429347424;CUST_15760_PI429347424;CUST_17028_PI429347424;CUST_1756_PI429347424;CUST_18014_PI429347424;CUST_18929_PI429347424;CUST_19857_PI429347424;CUST_21072_PI429347424;CUST_22040_PI429347424;CUST_26902_PI429347424;CUST_32473_PI429347424;CUST_32508_PI429347424;CUST_33327_PI429347424;CUST_33501_PI429347424;CUST_37964_PI429347424;CUST_3975…	0.70283	1	FALSE
ko00830://Retinol metabolism	115	42	CUST_10316_PI429347424;CUST_10755_PI429347424;CUST_12083_PI429347424;CUST_13433_PI429347424;CUST_13661_PI429347424;CUST_15967_PI429347424;CUST_16825_PI429347424;CUST_16985_PI429347424;CUST_20599_PI429347424;CUST_20842_PI429347424;CUST_21469_PI429347424;CUST_22040_PI429347424;CUST_24888_PI429347424;CUST_28295_PI429347424;CUST_2958_PI429347424;CUST_3084_PI429347424;CUST_31790_PI429347424;CUST_33069…	CUST_10316_PI429347424;CUST_10755_PI429347424;CUST_12083_PI429347424;CUST_13433_PI429347424;CUST_13661_PI429347424;CUST_15967_PI429347424;CUST_16825_PI429347424;CUST_16985_PI429347424;CUST_20599_PI429347424;CUST_20842_PI429347424;CUST_21469_PI429347424;CUST_22040_PI429347424;CUST_24888_PI429347424;CUST_28295_PI429347424;CUST_2958_PI429347424;CUST_3084_PI429347424;CUST_31790_PI429347424;CUST_33069…	0.711407	1	FALSE
ko04013://MAPK signaling pathway - fly	64	23	CUST_10075_PI429347424;CUST_10488_PI429347424;CUST_13963_PI429347424;CUST_14223_PI429347424;CUST_14272_PI429347424;CUST_21014_PI429347424;CUST_22582_PI429347424;CUST_25458_PI429347424;CUST_31875_PI429347424;CUST_33512_PI429347424;CUST_35215_PI429347424;CUST_35387_PI429347424;CUST_43446_PI429347424;CUST_43772_PI429347424;CUST_48296_PI429347424;CUST_53465_PI429347424;CUST_54_PI429347424;CUST_55304_…	CUST_10075_PI429347424;CUST_10488_PI429347424;CUST_13963_PI429347424;CUST_14223_PI429347424;CUST_14272_PI429347424;CUST_21014_PI429347424;CUST_22582_PI429347424;CUST_25458_PI429347424;CUST_31875_PI429347424;CUST_33512_PI429347424;CUST_35215_PI429347424;CUST_35387_PI429347424;CUST_43446_PI429347424;CUST_43772_PI429347424;CUST_48296_PI429347424;CUST_53465_PI429347424;CUST_54_PI429347424;CUST_55304_…	0.713962	1	FALSE
ko00592://alpha-Linolenic acid metabolism	56	20	CUST_12078_PI429347424;CUST_14507_PI429347424;CUST_16352_PI429347424;CUST_22524_PI429347424;CUST_29131_PI429347424;CUST_29968_PI429347424;CUST_32322_PI429347424;CUST_33996_PI429347424;CUST_34469_PI429347424;CUST_40212_PI429347424;CUST_47015_PI429347424;CUST_47732_PI429347424;CUST_50949_PI429347424;CUST_51102_PI429347424;CUST_54209_PI429347424;CUST_54655_PI429347424;CUST_56365_PI429347424;CUST_572…	CUST_12078_PI429347424;CUST_14507_PI429347424;CUST_16352_PI429347424;CUST_22524_PI429347424;CUST_29131_PI429347424;CUST_29968_PI429347424;CUST_32322_PI429347424;CUST_33996_PI429347424;CUST_34469_PI429347424;CUST_40212_PI429347424;CUST_47015_PI429347424;CUST_47732_PI429347424;CUST_50949_PI429347424;CUST_51102_PI429347424;CUST_54209_PI429347424;CUST_54655_PI429347424;CUST_56365_PI429347424;CUST_572…	0.718725	1	FALSE
ko00511://Other glycan degradation	62	22	CUST_14630_PI429347424;CUST_17488_PI429347424;CUST_17719_PI429347424;CUST_19092_PI429347424;CUST_26931_PI429347424;CUST_29807_PI429347424;CUST_31293_PI429347424;CUST_32350_PI429347424;CUST_33413_PI429347424;CUST_35089_PI429347424;CUST_41217_PI429347424;CUST_44807_PI429347424;CUST_45255_PI429347424;CUST_46398_PI429347424;CUST_50472_PI429347424;CUST_55622_PI429347424;CUST_57262_PI429347424;CUST_584…	CUST_14630_PI429347424;CUST_17488_PI429347424;CUST_17719_PI429347424;CUST_19092_PI429347424;CUST_26931_PI429347424;CUST_29807_PI429347424;CUST_31293_PI429347424;CUST_32350_PI429347424;CUST_33413_PI429347424;CUST_35089_PI429347424;CUST_41217_PI429347424;CUST_44807_PI429347424;CUST_45255_PI429347424;CUST_46398_PI429347424;CUST_50472_PI429347424;CUST_55622_PI429347424;CUST_57262_PI429347424;CUST_584…	0.737065	1	FALSE
ko05416://Viral myocarditis	268	99	CUST_10552_PI429347424;CUST_10610_PI429347424;CUST_11407_PI429347424;CUST_11750_PI429347424;CUST_11930_PI429347424;CUST_13053_PI429347424;CUST_14380_PI429347424;CUST_14622_PI429347424;CUST_14670_PI429347424;CUST_16362_PI429347424;CUST_16999_PI429347424;CUST_17468_PI429347424;CUST_18001_PI429347424;CUST_18556_PI429347424;CUST_18943_PI429347424;CUST_19659_PI429347424;CUST_21152_PI429347424;CUST_213…	CUST_10552_PI429347424;CUST_10610_PI429347424;CUST_11407_PI429347424;CUST_11750_PI429347424;CUST_11930_PI429347424;CUST_13053_PI429347424;CUST_14380_PI429347424;CUST_14622_PI429347424;CUST_14670_PI429347424;CUST_16362_PI429347424;CUST_16999_PI429347424;CUST_17468_PI429347424;CUST_18001_PI429347424;CUST_18556_PI429347424;CUST_18943_PI429347424;CUST_19659_PI429347424;CUST_21152_PI429347424;CUST_213…	0.737539	1	FALSE
ko04672://Intestinal immune network for IgA production	9	3	CUST_33884_PI429347424;CUST_53876_PI429347424;CUST_55268_PI429347424	CUST_33884_PI429347424;CUST_53876_PI429347424;CUST_55268_PI429347424	0.741605	1	FALSE
ko05213://Endometrial cancer	111	40	CUST_14277_PI429347424;CUST_16709_PI429347424;CUST_1931_PI429347424;CUST_21014_PI429347424;CUST_21059_PI429347424;CUST_21240_PI429347424;CUST_21447_PI429347424;CUST_21732_PI429347424;CUST_21946_PI429347424;CUST_22582_PI429347424;CUST_23425_PI429347424;CUST_24995_PI429347424;CUST_30848_PI429347424;CUST_31852_PI429347424;CUST_32999_PI429347424;CUST_33067_PI429347424;CUST_33512_PI429347424;CUST_3395…	CUST_14277_PI429347424;CUST_16709_PI429347424;CUST_1931_PI429347424;CUST_21014_PI429347424;CUST_21059_PI429347424;CUST_21240_PI429347424;CUST_21447_PI429347424;CUST_21732_PI429347424;CUST_21946_PI429347424;CUST_22582_PI429347424;CUST_23425_PI429347424;CUST_24995_PI429347424;CUST_30848_PI429347424;CUST_31852_PI429347424;CUST_32999_PI429347424;CUST_33067_PI429347424;CUST_33512_PI429347424;CUST_3395…	0.744547	1	FALSE
ko00860://Porphyrin and chlorophyll metabolism	41	14	CUST_10380_PI429347424;CUST_16548_PI429347424;CUST_16825_PI429347424;CUST_22146_PI429347424;CUST_24448_PI429347424;CUST_34194_PI429347424;CUST_34762_PI429347424;CUST_35090_PI429347424;CUST_50745_PI429347424;CUST_53149_PI429347424;CUST_53416_PI429347424;CUST_53823_PI429347424;CUST_56154_PI429347424;CUST_57976_PI429347424	CUST_10380_PI429347424;CUST_16548_PI429347424;CUST_16825_PI429347424;CUST_22146_PI429347424;CUST_24448_PI429347424;CUST_34194_PI429347424;CUST_34762_PI429347424;CUST_35090_PI429347424;CUST_50745_PI429347424;CUST_53149_PI429347424;CUST_53416_PI429347424;CUST_53823_PI429347424;CUST_56154_PI429347424;CUST_57976_PI429347424	0.771886	1	FALSE
ko04666://Fc gamma R-mediated phagocytosis	268	98	CUST_10610_PI429347424;CUST_10943_PI429347424;CUST_12032_PI429347424;CUST_12078_PI429347424;CUST_13222_PI429347424;CUST_14277_PI429347424;CUST_14557_PI429347424;CUST_14598_PI429347424;CUST_1537_PI429347424;CUST_16709_PI429347424;CUST_17078_PI429347424;CUST_18645_PI429347424;CUST_18849_PI429347424;CUST_19785_PI429347424;CUST_2028_PI429347424;CUST_2074_PI429347424;CUST_21240_PI429347424;CUST_21447_…	CUST_10610_PI429347424;CUST_10943_PI429347424;CUST_12032_PI429347424;CUST_12078_PI429347424;CUST_13222_PI429347424;CUST_14277_PI429347424;CUST_14557_PI429347424;CUST_14598_PI429347424;CUST_1537_PI429347424;CUST_16709_PI429347424;CUST_17078_PI429347424;CUST_18645_PI429347424;CUST_18849_PI429347424;CUST_19785_PI429347424;CUST_2028_PI429347424;CUST_2074_PI429347424;CUST_21240_PI429347424;CUST_21447_…	0.777523	1	FALSE
ko04622://RIG-I-like receptor signaling pathway	94	33	CUST_10445_PI429347424;CUST_10758_PI429347424;CUST_11407_PI429347424;CUST_14030_PI429347424;CUST_14106_PI429347424;CUST_16083_PI429347424;CUST_17029_PI429347424;CUST_19369_PI429347424;CUST_21592_PI429347424;CUST_23830_PI429347424;CUST_24180_PI429347424;CUST_24482_PI429347424;CUST_24836_PI429347424;CUST_25518_PI429347424;CUST_27976_PI429347424;CUST_28341_PI429347424;CUST_31205_PI429347424;CUST_333…	CUST_10445_PI429347424;CUST_10758_PI429347424;CUST_11407_PI429347424;CUST_14030_PI429347424;CUST_14106_PI429347424;CUST_16083_PI429347424;CUST_17029_PI429347424;CUST_19369_PI429347424;CUST_21592_PI429347424;CUST_23830_PI429347424;CUST_24180_PI429347424;CUST_24482_PI429347424;CUST_24836_PI429347424;CUST_25518_PI429347424;CUST_27976_PI429347424;CUST_28341_PI429347424;CUST_31205_PI429347424;CUST_333…	0.790412	1	FALSE
ko00290://Valine, leucine and isoleucine biosynthesis	39	13	CUST_14335_PI429347424;CUST_16622_PI429347424;CUST_20247_PI429347424;CUST_25864_PI429347424;CUST_2628_PI429347424;CUST_30180_PI429347424;CUST_43856_PI429347424;CUST_4492_PI429347424;CUST_49129_PI429347424;CUST_56616_PI429347424;CUST_57239_PI429347424;CUST_57729_PI429347424;CUST_8070_PI429347424	CUST_14335_PI429347424;CUST_16622_PI429347424;CUST_20247_PI429347424;CUST_25864_PI429347424;CUST_2628_PI429347424;CUST_30180_PI429347424;CUST_43856_PI429347424;CUST_4492_PI429347424;CUST_49129_PI429347424;CUST_56616_PI429347424;CUST_57239_PI429347424;CUST_57729_PI429347424;CUST_8070_PI429347424	0.799796	1	FALSE
ko00561://Glycerolipid metabolism	114	40	CUST_11648_PI429347424;CUST_14461_PI429347424;CUST_14557_PI429347424;CUST_1537_PI429347424;CUST_15425_PI429347424;CUST_15823_PI429347424;CUST_19144_PI429347424;CUST_22521_PI429347424;CUST_24107_PI429347424;CUST_29131_PI429347424;CUST_29222_PI429347424;CUST_29283_PI429347424;CUST_31904_PI429347424;CUST_33501_PI429347424;CUST_34469_PI429347424;CUST_34777_PI429347424;CUST_34914_PI429347424;CUST_3738…	CUST_11648_PI429347424;CUST_14461_PI429347424;CUST_14557_PI429347424;CUST_1537_PI429347424;CUST_15425_PI429347424;CUST_15823_PI429347424;CUST_19144_PI429347424;CUST_22521_PI429347424;CUST_24107_PI429347424;CUST_29131_PI429347424;CUST_29222_PI429347424;CUST_29283_PI429347424;CUST_31904_PI429347424;CUST_33501_PI429347424;CUST_34469_PI429347424;CUST_34777_PI429347424;CUST_34914_PI429347424;CUST_3738…	0.809378	1	FALSE
ko04662://B cell receptor signaling pathway	150	53	CUST_14277_PI429347424;CUST_16083_PI429347424;CUST_16709_PI429347424;CUST_2074_PI429347424;CUST_21083_PI429347424;CUST_21150_PI429347424;CUST_21240_PI429347424;CUST_21447_PI429347424;CUST_24482_PI429347424;CUST_30553_PI429347424;CUST_30775_PI429347424;CUST_31040_PI429347424;CUST_31852_PI429347424;CUST_33208_PI429347424;CUST_33512_PI429347424;CUST_33956_PI429347424;CUST_34300_PI429347424;CUST_3476…	CUST_14277_PI429347424;CUST_16083_PI429347424;CUST_16709_PI429347424;CUST_2074_PI429347424;CUST_21083_PI429347424;CUST_21150_PI429347424;CUST_21240_PI429347424;CUST_21447_PI429347424;CUST_24482_PI429347424;CUST_30553_PI429347424;CUST_30775_PI429347424;CUST_31040_PI429347424;CUST_31852_PI429347424;CUST_33208_PI429347424;CUST_33512_PI429347424;CUST_33956_PI429347424;CUST_34300_PI429347424;CUST_3476…	0.820787	1	FALSE
ko04930://Type II diabetes mellitus	82	28	CUST_10445_PI429347424;CUST_11850_PI429347424;CUST_12606_PI429347424;CUST_15803_PI429347424;CUST_16289_PI429347424;CUST_19647_PI429347424;CUST_21447_PI429347424;CUST_22079_PI429347424;CUST_26123_PI429347424;CUST_3043_PI429347424;CUST_31852_PI429347424;CUST_31893_PI429347424;CUST_33035_PI429347424;CUST_33956_PI429347424;CUST_35189_PI429347424;CUST_36097_PI429347424;CUST_45166_PI429347424;CUST_4840…	CUST_10445_PI429347424;CUST_11850_PI429347424;CUST_12606_PI429347424;CUST_15803_PI429347424;CUST_16289_PI429347424;CUST_19647_PI429347424;CUST_21447_PI429347424;CUST_22079_PI429347424;CUST_26123_PI429347424;CUST_3043_PI429347424;CUST_31852_PI429347424;CUST_31893_PI429347424;CUST_33035_PI429347424;CUST_33956_PI429347424;CUST_35189_PI429347424;CUST_36097_PI429347424;CUST_45166_PI429347424;CUST_4840…	0.828896	1	FALSE
ko00472://D-Arginine and D-ornithine metabolism	52	17	CUST_12478_PI429347424;CUST_15326_PI429347424;CUST_15660_PI429347424;CUST_18692_PI429347424;CUST_18842_PI429347424;CUST_2142_PI429347424;CUST_23571_PI429347424;CUST_25802_PI429347424;CUST_26827_PI429347424;CUST_27493_PI429347424;CUST_44850_PI429347424;CUST_51781_PI429347424;CUST_54140_PI429347424;CUST_54328_PI429347424;CUST_54571_PI429347424;CUST_55425_PI429347424;CUST_8522_PI429347424	CUST_12478_PI429347424;CUST_15326_PI429347424;CUST_15660_PI429347424;CUST_18692_PI429347424;CUST_18842_PI429347424;CUST_2142_PI429347424;CUST_23571_PI429347424;CUST_25802_PI429347424;CUST_26827_PI429347424;CUST_27493_PI429347424;CUST_44850_PI429347424;CUST_51781_PI429347424;CUST_54140_PI429347424;CUST_54328_PI429347424;CUST_54571_PI429347424;CUST_55425_PI429347424;CUST_8522_PI429347424	0.847261	1	FALSE
ko04711://Circadian rhythm - fly	26	8	CUST_15350_PI429347424;CUST_2553_PI429347424;CUST_31497_PI429347424;CUST_41142_PI429347424;CUST_47531_PI429347424;CUST_54265_PI429347424;CUST_56894_PI429347424;CUST_58093_PI429347424	CUST_15350_PI429347424;CUST_2553_PI429347424;CUST_31497_PI429347424;CUST_41142_PI429347424;CUST_47531_PI429347424;CUST_54265_PI429347424;CUST_56894_PI429347424;CUST_58093_PI429347424	0.847713	1	FALSE
ko04360://Axon guidance	272	97	CUST_10034_PI429347424;CUST_10610_PI429347424;CUST_14380_PI429347424;CUST_14608_PI429347424;CUST_16152_PI429347424;CUST_16697_PI429347424;CUST_16783_PI429347424;CUST_17484_PI429347424;CUST_20070_PI429347424;CUST_20864_PI429347424;CUST_21083_PI429347424;CUST_22228_PI429347424;CUST_26013_PI429347424;CUST_26809_PI429347424;CUST_26980_PI429347424;CUST_28111_PI429347424;CUST_2894_PI429347424;CUST_2999…	CUST_10034_PI429347424;CUST_10610_PI429347424;CUST_14380_PI429347424;CUST_14608_PI429347424;CUST_16152_PI429347424;CUST_16697_PI429347424;CUST_16783_PI429347424;CUST_17484_PI429347424;CUST_20070_PI429347424;CUST_20864_PI429347424;CUST_21083_PI429347424;CUST_22228_PI429347424;CUST_26013_PI429347424;CUST_26809_PI429347424;CUST_26980_PI429347424;CUST_28111_PI429347424;CUST_2894_PI429347424;CUST_2999…	0.860532	1	FALSE
ko00514://O-Mannosyl glycan biosynthesis	11	3	CUST_24896_PI429347424;CUST_27114_PI429347424;CUST_44626_PI429347424	CUST_24896_PI429347424;CUST_27114_PI429347424;CUST_44626_PI429347424	0.86189	1	FALSE
ko04810://Regulation of actin cytoskeleton	657	241	CUST_10320_PI429347424;CUST_10552_PI429347424;CUST_11750_PI429347424;CUST_117_PI429347424;CUST_11875_PI429347424;CUST_12543_PI429347424;CUST_12992_PI429347424;CUST_13053_PI429347424;CUST_13670_PI429347424;CUST_14622_PI429347424;CUST_14670_PI429347424;CUST_14725_PI429347424;CUST_15091_PI429347424;CUST_16001_PI429347424;CUST_16072_PI429347424;CUST_16362_PI429347424;CUST_16368_PI429347424;CUST_16546…	CUST_10320_PI429347424;CUST_10552_PI429347424;CUST_11750_PI429347424;CUST_117_PI429347424;CUST_11875_PI429347424;CUST_12543_PI429347424;CUST_12992_PI429347424;CUST_13053_PI429347424;CUST_13670_PI429347424;CUST_14622_PI429347424;CUST_14670_PI429347424;CUST_14725_PI429347424;CUST_15091_PI429347424;CUST_16001_PI429347424;CUST_16072_PI429347424;CUST_16362_PI429347424;CUST_16368_PI429347424;CUST_16546…	0.86489	1	FALSE
ko00920://Sulfur metabolism	27	8	CUST_13839_PI429347424;CUST_14348_PI429347424;CUST_25317_PI429347424;CUST_29109_PI429347424;CUST_38063_PI429347424;CUST_4764_PI429347424;CUST_49865_PI429347424;CUST_54518_PI429347424	CUST_13839_PI429347424;CUST_14348_PI429347424;CUST_25317_PI429347424;CUST_29109_PI429347424;CUST_38063_PI429347424;CUST_4764_PI429347424;CUST_49865_PI429347424;CUST_54518_PI429347424	0.878248	1	FALSE
ko05217://Basal cell carcinoma	79	26	CUST_10356_PI429347424;CUST_14654_PI429347424;CUST_17322_PI429347424;CUST_17913_PI429347424;CUST_18239_PI429347424;CUST_1931_PI429347424;CUST_21732_PI429347424;CUST_21946_PI429347424;CUST_22923_PI429347424;CUST_25438_PI429347424;CUST_25659_PI429347424;CUST_26845_PI429347424;CUST_30848_PI429347424;CUST_32999_PI429347424;CUST_33067_PI429347424;CUST_38650_PI429347424;CUST_40390_PI429347424;CUST_4933…	CUST_10356_PI429347424;CUST_14654_PI429347424;CUST_17322_PI429347424;CUST_17913_PI429347424;CUST_18239_PI429347424;CUST_1931_PI429347424;CUST_21732_PI429347424;CUST_21946_PI429347424;CUST_22923_PI429347424;CUST_25438_PI429347424;CUST_25659_PI429347424;CUST_26845_PI429347424;CUST_30848_PI429347424;CUST_32999_PI429347424;CUST_33067_PI429347424;CUST_38650_PI429347424;CUST_40390_PI429347424;CUST_4933…	0.878453	1	FALSE
ko00780://Biotin metabolism	8	2	CUST_25641_PI429347424;CUST_56910_PI429347424	CUST_25641_PI429347424;CUST_56910_PI429347424	0.878617	1	FALSE
ko04730://Long-term depression	110	37	CUST_10825_PI429347424;CUST_12022_PI429347424;CUST_12078_PI429347424;CUST_16827_PI429347424;CUST_1687_PI429347424;CUST_18333_PI429347424;CUST_2074_PI429347424;CUST_21014_PI429347424;CUST_22381_PI429347424;CUST_25328_PI429347424;CUST_26123_PI429347424;CUST_28832_PI429347424;CUST_29968_PI429347424;CUST_30372_PI429347424;CUST_30775_PI429347424;CUST_33996_PI429347424;CUST_34766_PI429347424;CUST_40212…	CUST_10825_PI429347424;CUST_12022_PI429347424;CUST_12078_PI429347424;CUST_16827_PI429347424;CUST_1687_PI429347424;CUST_18333_PI429347424;CUST_2074_PI429347424;CUST_21014_PI429347424;CUST_22381_PI429347424;CUST_25328_PI429347424;CUST_26123_PI429347424;CUST_28832_PI429347424;CUST_29968_PI429347424;CUST_30372_PI429347424;CUST_30775_PI429347424;CUST_33996_PI429347424;CUST_34766_PI429347424;CUST_40212…	0.88158	1	FALSE
ko00340://Histidine metabolism	60	19	CUST_13461_PI429347424;CUST_14133_PI429347424;CUST_16533_PI429347424;CUST_18929_PI429347424;CUST_22202_PI429347424;CUST_23956_PI429347424;CUST_26263_PI429347424;CUST_30717_PI429347424;CUST_3265_PI429347424;CUST_33501_PI429347424;CUST_48776_PI429347424;CUST_56518_PI429347424;CUST_57244_PI429347424;CUST_57441_PI429347424;CUST_57736_PI429347424;CUST_57759_PI429347424;CUST_58228_PI429347424;CUST_6416…	CUST_13461_PI429347424;CUST_14133_PI429347424;CUST_16533_PI429347424;CUST_18929_PI429347424;CUST_22202_PI429347424;CUST_23956_PI429347424;CUST_26263_PI429347424;CUST_30717_PI429347424;CUST_3265_PI429347424;CUST_33501_PI429347424;CUST_48776_PI429347424;CUST_56518_PI429347424;CUST_57244_PI429347424;CUST_57441_PI429347424;CUST_57736_PI429347424;CUST_57759_PI429347424;CUST_58228_PI429347424;CUST_6416…	0.894433	1	FALSE
ko00604://Glycosphingolipid biosynthesis - ganglio series	37	11	CUST_17488_PI429347424;CUST_17719_PI429347424;CUST_19092_PI429347424;CUST_29807_PI429347424;CUST_41217_PI429347424;CUST_44807_PI429347424;CUST_50472_PI429347424;CUST_55622_PI429347424;CUST_58415_PI429347424;CUST_8102_PI429347424;CUST_94_PI429347424	CUST_17488_PI429347424;CUST_17719_PI429347424;CUST_19092_PI429347424;CUST_29807_PI429347424;CUST_41217_PI429347424;CUST_44807_PI429347424;CUST_50472_PI429347424;CUST_55622_PI429347424;CUST_58415_PI429347424;CUST_8102_PI429347424;CUST_94_PI429347424	0.902098	1	FALSE
ko00410://beta-Alanine metabolism	92	30	CUST_10048_PI429347424;CUST_14133_PI429347424;CUST_17028_PI429347424;CUST_18929_PI429347424;CUST_22524_PI429347424;CUST_23905_PI429347424;CUST_28808_PI429347424;CUST_32508_PI429347424;CUST_33501_PI429347424;CUST_42824_PI429347424;CUST_43882_PI429347424;CUST_45393_PI429347424;CUST_46307_PI429347424;CUST_47015_PI429347424;CUST_47224_PI429347424;CUST_47732_PI429347424;CUST_48903_PI429347424;CUST_492…	CUST_10048_PI429347424;CUST_14133_PI429347424;CUST_17028_PI429347424;CUST_18929_PI429347424;CUST_22524_PI429347424;CUST_23905_PI429347424;CUST_28808_PI429347424;CUST_32508_PI429347424;CUST_33501_PI429347424;CUST_42824_PI429347424;CUST_43882_PI429347424;CUST_45393_PI429347424;CUST_46307_PI429347424;CUST_47015_PI429347424;CUST_47224_PI429347424;CUST_47732_PI429347424;CUST_48903_PI429347424;CUST_492…	0.904115	1	FALSE
ko00520://Amino sugar and nucleotide sugar metabolism	137	46	CUST_11930_PI429347424;CUST_1296_PI429347424;CUST_13081_PI429347424;CUST_13885_PI429347424;CUST_17488_PI429347424;CUST_17719_PI429347424;CUST_19092_PI429347424;CUST_21492_PI429347424;CUST_22005_PI429347424;CUST_24765_PI429347424;CUST_25097_PI429347424;CUST_25206_PI429347424;CUST_25840_PI429347424;CUST_27739_PI429347424;CUST_28729_PI429347424;CUST_29562_PI429347424;CUST_32184_PI429347424;CUST_3303…	CUST_11930_PI429347424;CUST_1296_PI429347424;CUST_13081_PI429347424;CUST_13885_PI429347424;CUST_17488_PI429347424;CUST_17719_PI429347424;CUST_19092_PI429347424;CUST_21492_PI429347424;CUST_22005_PI429347424;CUST_24765_PI429347424;CUST_25097_PI429347424;CUST_25206_PI429347424;CUST_25840_PI429347424;CUST_27739_PI429347424;CUST_28729_PI429347424;CUST_29562_PI429347424;CUST_32184_PI429347424;CUST_3303…	0.905994	1	FALSE
ko05414://Dilated cardiomyopathy	414	147	CUST_10552_PI429347424;CUST_11750_PI429347424;CUST_11930_PI429347424;CUST_13053_PI429347424;CUST_13106_PI429347424;CUST_1338_PI429347424;CUST_13704_PI429347424;CUST_14362_PI429347424;CUST_14622_PI429347424;CUST_14670_PI429347424;CUST_1616_PI429347424;CUST_16248_PI429347424;CUST_16362_PI429347424;CUST_16999_PI429347424;CUST_17468_PI429347424;CUST_17517_PI429347424;CUST_18001_PI429347424;CUST_18556…	CUST_10552_PI429347424;CUST_11750_PI429347424;CUST_11930_PI429347424;CUST_13053_PI429347424;CUST_13106_PI429347424;CUST_1338_PI429347424;CUST_13704_PI429347424;CUST_14362_PI429347424;CUST_14622_PI429347424;CUST_14670_PI429347424;CUST_1616_PI429347424;CUST_16248_PI429347424;CUST_16362_PI429347424;CUST_16999_PI429347424;CUST_17468_PI429347424;CUST_17517_PI429347424;CUST_18001_PI429347424;CUST_18556…	0.917365	1	FALSE
ko04940://Type I diabetes mellitus	9	2	CUST_22656_PI429347424;CUST_7862_PI429347424	CUST_22656_PI429347424;CUST_7862_PI429347424	0.917764	1	FALSE
ko00190://Oxidative phosphorylation	113	37	CUST_11997_PI429347424;CUST_18035_PI429347424;CUST_23330_PI429347424;CUST_24800_PI429347424;CUST_27375_PI429347424;CUST_37645_PI429347424;CUST_41004_PI429347424;CUST_45016_PI429347424;CUST_45034_PI429347424;CUST_49062_PI429347424;CUST_50522_PI429347424;CUST_50692_PI429347424;CUST_50748_PI429347424;CUST_51361_PI429347424;CUST_51560_PI429347424;CUST_52274_PI429347424;CUST_52302_PI429347424;CUST_528…	CUST_11997_PI429347424;CUST_18035_PI429347424;CUST_23330_PI429347424;CUST_24800_PI429347424;CUST_27375_PI429347424;CUST_37645_PI429347424;CUST_41004_PI429347424;CUST_45016_PI429347424;CUST_45034_PI429347424;CUST_49062_PI429347424;CUST_50522_PI429347424;CUST_50692_PI429347424;CUST_50748_PI429347424;CUST_51361_PI429347424;CUST_51560_PI429347424;CUST_52274_PI429347424;CUST_52302_PI429347424;CUST_528…	0.918817	1	FALSE
ko04614://Renin-angiotensin system	50	15	CUST_16242_PI429347424;CUST_26154_PI429347424;CUST_28526_PI429347424;CUST_34850_PI429347424;CUST_38002_PI429347424;CUST_38765_PI429347424;CUST_43745_PI429347424;CUST_45145_PI429347424;CUST_45380_PI429347424;CUST_46313_PI429347424;CUST_51264_PI429347424;CUST_52685_PI429347424;CUST_54747_PI429347424;CUST_58039_PI429347424;CUST_5884_PI429347424	CUST_16242_PI429347424;CUST_26154_PI429347424;CUST_28526_PI429347424;CUST_34850_PI429347424;CUST_38002_PI429347424;CUST_38765_PI429347424;CUST_43745_PI429347424;CUST_45145_PI429347424;CUST_45380_PI429347424;CUST_46313_PI429347424;CUST_51264_PI429347424;CUST_52685_PI429347424;CUST_54747_PI429347424;CUST_58039_PI429347424;CUST_5884_PI429347424	0.921515	1	FALSE
ko05412://Arrhythmogenic right ventricular cardiomyopathy (ARVC)	161	54	CUST_11930_PI429347424;CUST_14362_PI429347424;CUST_1616_PI429347424;CUST_17468_PI429347424;CUST_17517_PI429347424;CUST_18943_PI429347424;CUST_21152_PI429347424;CUST_21168_PI429347424;CUST_22079_PI429347424;CUST_2398_PI429347424;CUST_24943_PI429347424;CUST_2623_PI429347424;CUST_2793_PI429347424;CUST_29594_PI429347424;CUST_31431_PI429347424;CUST_31610_PI429347424;CUST_3172_PI429347424;CUST_31875_PI…	CUST_11930_PI429347424;CUST_14362_PI429347424;CUST_1616_PI429347424;CUST_17468_PI429347424;CUST_17517_PI429347424;CUST_18943_PI429347424;CUST_21152_PI429347424;CUST_21168_PI429347424;CUST_22079_PI429347424;CUST_2398_PI429347424;CUST_24943_PI429347424;CUST_2623_PI429347424;CUST_2793_PI429347424;CUST_29594_PI429347424;CUST_31431_PI429347424;CUST_31610_PI429347424;CUST_3172_PI429347424;CUST_31875_PI…	0.922962	1	FALSE
ko04540://Gap junction	139	46	CUST_10599_PI429347424;CUST_10825_PI429347424;CUST_12871_PI429347424;CUST_16465_PI429347424;CUST_16827_PI429347424;CUST_1687_PI429347424;CUST_18333_PI429347424;CUST_18418_PI429347424;CUST_2074_PI429347424;CUST_22381_PI429347424;CUST_22402_PI429347424;CUST_22582_PI429347424;CUST_23425_PI429347424;CUST_24266_PI429347424;CUST_24462_PI429347424;CUST_28832_PI429347424;CUST_30372_PI429347424;CUST_30775…	CUST_10599_PI429347424;CUST_10825_PI429347424;CUST_12871_PI429347424;CUST_16465_PI429347424;CUST_16827_PI429347424;CUST_1687_PI429347424;CUST_18333_PI429347424;CUST_18418_PI429347424;CUST_2074_PI429347424;CUST_22381_PI429347424;CUST_22402_PI429347424;CUST_22582_PI429347424;CUST_23425_PI429347424;CUST_24266_PI429347424;CUST_24462_PI429347424;CUST_28832_PI429347424;CUST_30372_PI429347424;CUST_30775…	0.92582	1	FALSE
ko04340://Hedgehog signaling pathway	125	41	CUST_10356_PI429347424;CUST_11171_PI429347424;CUST_14102_PI429347424;CUST_14654_PI429347424;CUST_15781_PI429347424;CUST_16465_PI429347424;CUST_17322_PI429347424;CUST_17913_PI429347424;CUST_18239_PI429347424;CUST_22923_PI429347424;CUST_25438_PI429347424;CUST_25659_PI429347424;CUST_27717_PI429347424;CUST_2887_PI429347424;CUST_30892_PI429347424;CUST_32863_PI429347424;CUST_33076_PI429347424;CUST_3372…	CUST_10356_PI429347424;CUST_11171_PI429347424;CUST_14102_PI429347424;CUST_14654_PI429347424;CUST_15781_PI429347424;CUST_16465_PI429347424;CUST_17322_PI429347424;CUST_17913_PI429347424;CUST_18239_PI429347424;CUST_22923_PI429347424;CUST_25438_PI429347424;CUST_25659_PI429347424;CUST_27717_PI429347424;CUST_2887_PI429347424;CUST_30892_PI429347424;CUST_32863_PI429347424;CUST_33076_PI429347424;CUST_3372…	0.926161	1	FALSE
ko00603://Glycosphingolipid biosynthesis - globo series	39	11	CUST_17488_PI429347424;CUST_17719_PI429347424;CUST_19092_PI429347424;CUST_34193_PI429347424;CUST_47704_PI429347424;CUST_50472_PI429347424;CUST_55622_PI429347424;CUST_57900_PI429347424;CUST_58415_PI429347424;CUST_633_PI429347424;CUST_8053_PI429347424	CUST_17488_PI429347424;CUST_17719_PI429347424;CUST_19092_PI429347424;CUST_34193_PI429347424;CUST_47704_PI429347424;CUST_50472_PI429347424;CUST_55622_PI429347424;CUST_57900_PI429347424;CUST_58415_PI429347424;CUST_633_PI429347424;CUST_8053_PI429347424	0.936433	1	FALSE
ko05216://Thyroid cancer	60	18	CUST_1272_PI429347424;CUST_13963_PI429347424;CUST_21014_PI429347424;CUST_21059_PI429347424;CUST_22141_PI429347424;CUST_24995_PI429347424;CUST_27236_PI429347424;CUST_27302_PI429347424;CUST_29384_PI429347424;CUST_31031_PI429347424;CUST_33832_PI429347424;CUST_43446_PI429347424;CUST_51935_PI429347424;CUST_52430_PI429347424;CUST_55304_PI429347424;CUST_57027_PI429347424;CUST_57131_PI429347424;CUST_5786…	CUST_1272_PI429347424;CUST_13963_PI429347424;CUST_21014_PI429347424;CUST_21059_PI429347424;CUST_22141_PI429347424;CUST_24995_PI429347424;CUST_27236_PI429347424;CUST_27302_PI429347424;CUST_29384_PI429347424;CUST_31031_PI429347424;CUST_33832_PI429347424;CUST_43446_PI429347424;CUST_51935_PI429347424;CUST_52430_PI429347424;CUST_55304_PI429347424;CUST_57027_PI429347424;CUST_57131_PI429347424;CUST_5786…	0.936504	1	FALSE
ko05130://Pathogenic Escherichia coli infection	277	95	CUST_10215_PI429347424;CUST_10234_PI429347424;CUST_10610_PI429347424;CUST_12828_PI429347424;CUST_14380_PI429347424;CUST_14729_PI429347424;CUST_16029_PI429347424;CUST_17468_PI429347424;CUST_17484_PI429347424;CUST_18943_PI429347424;CUST_19519_PI429347424;CUST_2028_PI429347424;CUST_20295_PI429347424;CUST_20631_PI429347424;CUST_2074_PI429347424;CUST_21087_PI429347424;CUST_21152_PI429347424;CUST_23450…	CUST_10215_PI429347424;CUST_10234_PI429347424;CUST_10610_PI429347424;CUST_12828_PI429347424;CUST_14380_PI429347424;CUST_14729_PI429347424;CUST_16029_PI429347424;CUST_17468_PI429347424;CUST_17484_PI429347424;CUST_18943_PI429347424;CUST_19519_PI429347424;CUST_2028_PI429347424;CUST_20295_PI429347424;CUST_20631_PI429347424;CUST_2074_PI429347424;CUST_21087_PI429347424;CUST_21152_PI429347424;CUST_23450…	0.942013	1	FALSE
ko00360://Phenylalanine metabolism	145	47	CUST_10701_PI429347424;CUST_1090_PI429347424;CUST_11648_PI429347424;CUST_14133_PI429347424;CUST_15396_PI429347424;CUST_15425_PI429347424;CUST_15760_PI429347424;CUST_174_PI429347424;CUST_18929_PI429347424;CUST_22521_PI429347424;CUST_23905_PI429347424;CUST_27581_PI429347424;CUST_27605_PI429347424;CUST_28775_PI429347424;CUST_29131_PI429347424;CUST_29283_PI429347424;CUST_31455_PI429347424;CUST_31904_…	CUST_10701_PI429347424;CUST_1090_PI429347424;CUST_11648_PI429347424;CUST_14133_PI429347424;CUST_15396_PI429347424;CUST_15425_PI429347424;CUST_15760_PI429347424;CUST_174_PI429347424;CUST_18929_PI429347424;CUST_22521_PI429347424;CUST_23905_PI429347424;CUST_27581_PI429347424;CUST_27605_PI429347424;CUST_28775_PI429347424;CUST_29131_PI429347424;CUST_29283_PI429347424;CUST_31455_PI429347424;CUST_31904_…	0.950187	1	FALSE
ko05410://Hypertrophic cardiomyopathy (HCM)	417	145	CUST_10552_PI429347424;CUST_11750_PI429347424;CUST_11930_PI429347424;CUST_13053_PI429347424;CUST_13106_PI429347424;CUST_1338_PI429347424;CUST_13704_PI429347424;CUST_14362_PI429347424;CUST_14622_PI429347424;CUST_14670_PI429347424;CUST_1616_PI429347424;CUST_16248_PI429347424;CUST_16362_PI429347424;CUST_16999_PI429347424;CUST_17468_PI429347424;CUST_17517_PI429347424;CUST_18001_PI429347424;CUST_18556…	CUST_10552_PI429347424;CUST_11750_PI429347424;CUST_11930_PI429347424;CUST_13053_PI429347424;CUST_13106_PI429347424;CUST_1338_PI429347424;CUST_13704_PI429347424;CUST_14362_PI429347424;CUST_14622_PI429347424;CUST_14670_PI429347424;CUST_1616_PI429347424;CUST_16248_PI429347424;CUST_16362_PI429347424;CUST_16999_PI429347424;CUST_17468_PI429347424;CUST_17517_PI429347424;CUST_18001_PI429347424;CUST_18556…	0.956511	1	FALSE
ko00680://Methane metabolism	47	13	CUST_12083_PI429347424;CUST_15396_PI429347424;CUST_174_PI429347424;CUST_27581_PI429347424;CUST_27605_PI429347424;CUST_28775_PI429347424;CUST_35486_PI429347424;CUST_43294_PI429347424;CUST_47036_PI429347424;CUST_56160_PI429347424;CUST_56666_PI429347424;CUST_57070_PI429347424;CUST_58169_PI429347424	CUST_12083_PI429347424;CUST_15396_PI429347424;CUST_174_PI429347424;CUST_27581_PI429347424;CUST_27605_PI429347424;CUST_28775_PI429347424;CUST_35486_PI429347424;CUST_43294_PI429347424;CUST_47036_PI429347424;CUST_56160_PI429347424;CUST_56666_PI429347424;CUST_57070_PI429347424;CUST_58169_PI429347424	0.957942	1	FALSE
ko03010://Ribosome	47	13	CUST_15326_PI429347424;CUST_25770_PI429347424;CUST_28271_PI429347424;CUST_37118_PI429347424;CUST_37740_PI429347424;CUST_39606_PI429347424;CUST_40429_PI429347424;CUST_43167_PI429347424;CUST_46685_PI429347424;CUST_50367_PI429347424;CUST_54571_PI429347424;CUST_55820_PI429347424;CUST_58130_PI429347424	CUST_15326_PI429347424;CUST_25770_PI429347424;CUST_28271_PI429347424;CUST_37118_PI429347424;CUST_37740_PI429347424;CUST_39606_PI429347424;CUST_40429_PI429347424;CUST_43167_PI429347424;CUST_46685_PI429347424;CUST_50367_PI429347424;CUST_54571_PI429347424;CUST_55820_PI429347424;CUST_58130_PI429347424	0.957942	1	FALSE
ko04142://Lysosome	394	136	CUST_10820_PI429347424;CUST_11528_PI429347424;CUST_1216_PI429347424;CUST_13243_PI429347424;CUST_13865_PI429347424;CUST_14080_PI429347424;CUST_14802_PI429347424;CUST_16898_PI429347424;CUST_17488_PI429347424;CUST_17686_PI429347424;CUST_17719_PI429347424;CUST_17978_PI429347424;CUST_19092_PI429347424;CUST_19360_PI429347424;CUST_19470_PI429347424;CUST_19945_PI429347424;CUST_22045_PI429347424;CUST_2204…	CUST_10820_PI429347424;CUST_11528_PI429347424;CUST_1216_PI429347424;CUST_13243_PI429347424;CUST_13865_PI429347424;CUST_14080_PI429347424;CUST_14802_PI429347424;CUST_16898_PI429347424;CUST_17488_PI429347424;CUST_17686_PI429347424;CUST_17719_PI429347424;CUST_17978_PI429347424;CUST_19092_PI429347424;CUST_19360_PI429347424;CUST_19470_PI429347424;CUST_19945_PI429347424;CUST_22045_PI429347424;CUST_2204…	0.961786	1	FALSE
ko00670://One carbon pool by folate	35	9	CUST_11832_PI429347424;CUST_16533_PI429347424;CUST_26263_PI429347424;CUST_31902_PI429347424;CUST_40543_PI429347424;CUST_46432_PI429347424;CUST_48410_PI429347424;CUST_55317_PI429347424;CUST_57282_PI429347424	CUST_11832_PI429347424;CUST_16533_PI429347424;CUST_26263_PI429347424;CUST_31902_PI429347424;CUST_40543_PI429347424;CUST_46432_PI429347424;CUST_48410_PI429347424;CUST_55317_PI429347424;CUST_57282_PI429347424	0.962849	1	FALSE
ko00983://Drug metabolism - other enzymes	123	38	CUST_10316_PI429347424;CUST_10398_PI429347424;CUST_128_PI429347424;CUST_130_PI429347424;CUST_16825_PI429347424;CUST_16985_PI429347424;CUST_17095_PI429347424;CUST_1763_PI429347424;CUST_22146_PI429347424;CUST_2253_PI429347424;CUST_24888_PI429347424;CUST_25144_PI429347424;CUST_28808_PI429347424;CUST_29162_PI429347424;CUST_2958_PI429347424;CUST_30235_PI429347424;CUST_3084_PI429347424;CUST_32026_PI429…	CUST_10316_PI429347424;CUST_10398_PI429347424;CUST_128_PI429347424;CUST_130_PI429347424;CUST_16825_PI429347424;CUST_16985_PI429347424;CUST_17095_PI429347424;CUST_1763_PI429347424;CUST_22146_PI429347424;CUST_2253_PI429347424;CUST_24888_PI429347424;CUST_25144_PI429347424;CUST_28808_PI429347424;CUST_29162_PI429347424;CUST_2958_PI429347424;CUST_30235_PI429347424;CUST_3084_PI429347424;CUST_32026_PI429…	0.970416	1	FALSE
ko05322://Systemic lupus erythematosus	67	19	CUST_11490_PI429347424;CUST_12327_PI429347424;CUST_28798_PI429347424;CUST_31074_PI429347424;CUST_31259_PI429347424;CUST_31610_PI429347424;CUST_33203_PI429347424;CUST_33828_PI429347424;CUST_33832_PI429347424;CUST_35422_PI429347424;CUST_38587_PI429347424;CUST_53876_PI429347424;CUST_55226_PI429347424;CUST_55268_PI429347424;CUST_55283_PI429347424;CUST_56514_PI429347424;CUST_58353_PI429347424;CUST_679…	CUST_11490_PI429347424;CUST_12327_PI429347424;CUST_28798_PI429347424;CUST_31074_PI429347424;CUST_31259_PI429347424;CUST_31610_PI429347424;CUST_33203_PI429347424;CUST_33828_PI429347424;CUST_33832_PI429347424;CUST_35422_PI429347424;CUST_38587_PI429347424;CUST_53876_PI429347424;CUST_55226_PI429347424;CUST_55268_PI429347424;CUST_55283_PI429347424;CUST_56514_PI429347424;CUST_58353_PI429347424;CUST_679…	0.970554	1	FALSE
ko03040://Spliceosome	527	183	CUST_10164_PI429347424;CUST_10165_PI429347424;CUST_10430_PI429347424;CUST_11267_PI429347424;CUST_11475_PI429347424;CUST_11962_PI429347424;CUST_12591_PI429347424;CUST_12998_PI429347424;CUST_13191_PI429347424;CUST_13704_PI429347424;CUST_13820_PI429347424;CUST_1393_PI429347424;CUST_14464_PI429347424;CUST_14908_PI429347424;CUST_15672_PI429347424;CUST_16131_PI429347424;CUST_1656_PI429347424;CUST_18032…	CUST_10164_PI429347424;CUST_10165_PI429347424;CUST_10430_PI429347424;CUST_11267_PI429347424;CUST_11475_PI429347424;CUST_11962_PI429347424;CUST_12591_PI429347424;CUST_12998_PI429347424;CUST_13191_PI429347424;CUST_13704_PI429347424;CUST_13820_PI429347424;CUST_1393_PI429347424;CUST_14464_PI429347424;CUST_14908_PI429347424;CUST_15672_PI429347424;CUST_16131_PI429347424;CUST_1656_PI429347424;CUST_18032…	0.974261	1	FALSE
ko04710://Circadian rhythm - mammal	23	5	CUST_16465_PI429347424;CUST_33186_PI429347424;CUST_41142_PI429347424;CUST_42730_PI429347424;CUST_58570_PI429347424	CUST_16465_PI429347424;CUST_33186_PI429347424;CUST_41142_PI429347424;CUST_42730_PI429347424;CUST_58570_PI429347424	0.974262	1	FALSE
ko00232://Caffeine metabolism	31	7	CUST_1763_PI429347424;CUST_3084_PI429347424;CUST_49068_PI429347424;CUST_51636_PI429347424;CUST_53572_PI429347424;CUST_54925_PI429347424;CUST_8375_PI429347424	CUST_1763_PI429347424;CUST_3084_PI429347424;CUST_49068_PI429347424;CUST_51636_PI429347424;CUST_53572_PI429347424;CUST_54925_PI429347424;CUST_8375_PI429347424	0.981737	1	FALSE
ko04670://Leukocyte transendothelial migration	241	78	CUST_10488_PI429347424;CUST_14272_PI429347424;CUST_14532_PI429347424;CUST_14608_PI429347424;CUST_17389_PI429347424;CUST_17468_PI429347424;CUST_17484_PI429347424;CUST_18943_PI429347424;CUST_2074_PI429347424;CUST_21152_PI429347424;CUST_21447_PI429347424;CUST_2398_PI429347424;CUST_25458_PI429347424;CUST_26809_PI429347424;CUST_27480_PI429347424;CUST_29594_PI429347424;CUST_29652_PI429347424;CUST_30553…	CUST_10488_PI429347424;CUST_14272_PI429347424;CUST_14532_PI429347424;CUST_14608_PI429347424;CUST_17389_PI429347424;CUST_17468_PI429347424;CUST_17484_PI429347424;CUST_18943_PI429347424;CUST_2074_PI429347424;CUST_21152_PI429347424;CUST_21447_PI429347424;CUST_2398_PI429347424;CUST_25458_PI429347424;CUST_26809_PI429347424;CUST_27480_PI429347424;CUST_29594_PI429347424;CUST_29652_PI429347424;CUST_30553…	0.982484	1	FALSE
ko04062://Chemokine signaling pathway	272	89	CUST_10610_PI429347424;CUST_14277_PI429347424;CUST_16083_PI429347424;CUST_16709_PI429347424;CUST_17078_PI429347424;CUST_17484_PI429347424;CUST_2028_PI429347424;CUST_2074_PI429347424;CUST_21014_PI429347424;CUST_21240_PI429347424;CUST_21444_PI429347424;CUST_21447_PI429347424;CUST_22160_PI429347424;CUST_24464_PI429347424;CUST_24482_PI429347424;CUST_26809_PI429347424;CUST_26891_PI429347424;CUST_28530…	CUST_10610_PI429347424;CUST_14277_PI429347424;CUST_16083_PI429347424;CUST_16709_PI429347424;CUST_17078_PI429347424;CUST_17484_PI429347424;CUST_2028_PI429347424;CUST_2074_PI429347424;CUST_21014_PI429347424;CUST_21240_PI429347424;CUST_21444_PI429347424;CUST_21447_PI429347424;CUST_22160_PI429347424;CUST_24464_PI429347424;CUST_24482_PI429347424;CUST_26809_PI429347424;CUST_26891_PI429347424;CUST_28530…	0.982586	1	FALSE
ko05320://Autoimmune thyroid disease	28	6	CUST_27605_PI429347424;CUST_42065_PI429347424;CUST_47036_PI429347424;CUST_53876_PI429347424;CUST_55268_PI429347424;CUST_56566_PI429347424	CUST_27605_PI429347424;CUST_42065_PI429347424;CUST_47036_PI429347424;CUST_53876_PI429347424;CUST_55268_PI429347424;CUST_56566_PI429347424	0.984028	1	FALSE
ko00500://Starch and sucrose metabolism	87	24	CUST_13885_PI429347424;CUST_13913_PI429347424;CUST_16825_PI429347424;CUST_21492_PI429347424;CUST_22146_PI429347424;CUST_23251_PI429347424;CUST_29562_PI429347424;CUST_32184_PI429347424;CUST_33035_PI429347424;CUST_33085_PI429347424;CUST_33712_PI429347424;CUST_34287_PI429347424;CUST_36387_PI429347424;CUST_40746_PI429347424;CUST_42061_PI429347424;CUST_43788_PI429347424;CUST_44671_PI429347424;CUST_454…	CUST_13885_PI429347424;CUST_13913_PI429347424;CUST_16825_PI429347424;CUST_21492_PI429347424;CUST_22146_PI429347424;CUST_23251_PI429347424;CUST_29562_PI429347424;CUST_32184_PI429347424;CUST_33035_PI429347424;CUST_33085_PI429347424;CUST_33712_PI429347424;CUST_34287_PI429347424;CUST_36387_PI429347424;CUST_40746_PI429347424;CUST_42061_PI429347424;CUST_43788_PI429347424;CUST_44671_PI429347424;CUST_454…	0.988688	1	FALSE
ko05016://Huntingtons disease	500	168	CUST_10018_PI429347424;CUST_10825_PI429347424;CUST_11407_PI429347424;CUST_11576_PI429347424;CUST_11997_PI429347424;CUST_12326_PI429347424;CUST_13169_PI429347424;CUST_14538_PI429347424;CUST_16124_PI429347424;CUST_16287_PI429347424;CUST_1687_PI429347424;CUST_17217_PI429347424;CUST_1735_PI429347424;CUST_17858_PI429347424;CUST_17946_PI429347424;CUST_18333_PI429347424;CUST_1841_PI429347424;CUST_18889_…	CUST_10018_PI429347424;CUST_10825_PI429347424;CUST_11407_PI429347424;CUST_11576_PI429347424;CUST_11997_PI429347424;CUST_12326_PI429347424;CUST_13169_PI429347424;CUST_14538_PI429347424;CUST_16124_PI429347424;CUST_16287_PI429347424;CUST_1687_PI429347424;CUST_17217_PI429347424;CUST_1735_PI429347424;CUST_17858_PI429347424;CUST_17946_PI429347424;CUST_18333_PI429347424;CUST_1841_PI429347424;CUST_18889_…	0.992566	1	FALSE
ko00740://Riboflavin metabolism	178	53	CUST_10733_PI429347424;CUST_10820_PI429347424;CUST_12798_PI429347424;CUST_13340_PI429347424;CUST_16053_PI429347424;CUST_16607_PI429347424;CUST_17434_PI429347424;CUST_19497_PI429347424;CUST_24474_PI429347424;CUST_25447_PI429347424;CUST_26075_PI429347424;CUST_29439_PI429347424;CUST_30407_PI429347424;CUST_30635_PI429347424;CUST_33124_PI429347424;CUST_33573_PI429347424;CUST_33679_PI429347424;CUST_337…	CUST_10733_PI429347424;CUST_10820_PI429347424;CUST_12798_PI429347424;CUST_13340_PI429347424;CUST_16053_PI429347424;CUST_16607_PI429347424;CUST_17434_PI429347424;CUST_19497_PI429347424;CUST_24474_PI429347424;CUST_25447_PI429347424;CUST_26075_PI429347424;CUST_29439_PI429347424;CUST_30407_PI429347424;CUST_30635_PI429347424;CUST_33124_PI429347424;CUST_33573_PI429347424;CUST_33679_PI429347424;CUST_337…	0.994833	1	FALSE
ko00053://Ascorbate and aldarate metabolism	43	9	CUST_13885_PI429347424;CUST_16825_PI429347424;CUST_22843_PI429347424;CUST_33501_PI429347424;CUST_56154_PI429347424;CUST_56518_PI429347424;CUST_57736_PI429347424;CUST_57976_PI429347424;CUST_58228_PI429347424	CUST_13885_PI429347424;CUST_16825_PI429347424;CUST_22843_PI429347424;CUST_33501_PI429347424;CUST_56154_PI429347424;CUST_56518_PI429347424;CUST_57736_PI429347424;CUST_57976_PI429347424;CUST_58228_PI429347424	0.995995	1	FALSE
ko00061://Fatty acid biosynthesis	36	7	CUST_11855_PI429347424;CUST_21015_PI429347424;CUST_40312_PI429347424;CUST_41356_PI429347424;CUST_50415_PI429347424;CUST_55802_PI429347424;CUST_8584_PI429347424	CUST_11855_PI429347424;CUST_21015_PI429347424;CUST_40312_PI429347424;CUST_41356_PI429347424;CUST_50415_PI429347424;CUST_55802_PI429347424;CUST_8584_PI429347424	0.996103	1	FALSE
ko04330://Notch signaling pathway	263	79	CUST_11719_PI429347424;CUST_12542_PI429347424;CUST_1276_PI429347424;CUST_13223_PI429347424;CUST_13904_PI429347424;CUST_14262_PI429347424;CUST_15167_PI429347424;CUST_1581_PI429347424;CUST_16171_PI429347424;CUST_19203_PI429347424;CUST_19966_PI429347424;CUST_20776_PI429347424;CUST_2319_PI429347424;CUST_24342_PI429347424;CUST_25333_PI429347424;CUST_25500_PI429347424;CUST_26114_PI429347424;CUST_278_PI…	CUST_11719_PI429347424;CUST_12542_PI429347424;CUST_1276_PI429347424;CUST_13223_PI429347424;CUST_13904_PI429347424;CUST_14262_PI429347424;CUST_15167_PI429347424;CUST_1581_PI429347424;CUST_16171_PI429347424;CUST_19203_PI429347424;CUST_19966_PI429347424;CUST_20776_PI429347424;CUST_2319_PI429347424;CUST_24342_PI429347424;CUST_25333_PI429347424;CUST_25500_PI429347424;CUST_26114_PI429347424;CUST_278_PI…	0.998692	1	FALSE
ko04520://Adherens junction	399	125	CUST_10238_PI429347424;CUST_10610_PI429347424;CUST_10733_PI429347424;CUST_10820_PI429347424;CUST_12798_PI429347424;CUST_13324_PI429347424;CUST_13340_PI429347424;CUST_15391_PI429347424;CUST_16053_PI429347424;CUST_16198_PI429347424;CUST_16546_PI429347424;CUST_16607_PI429347424;CUST_17434_PI429347424;CUST_17468_PI429347424;CUST_18943_PI429347424;CUST_19497_PI429347424;CUST_2028_PI429347424;CUST_2078…	CUST_10238_PI429347424;CUST_10610_PI429347424;CUST_10733_PI429347424;CUST_10820_PI429347424;CUST_12798_PI429347424;CUST_13324_PI429347424;CUST_13340_PI429347424;CUST_15391_PI429347424;CUST_16053_PI429347424;CUST_16198_PI429347424;CUST_16546_PI429347424;CUST_16607_PI429347424;CUST_17434_PI429347424;CUST_17468_PI429347424;CUST_18943_PI429347424;CUST_19497_PI429347424;CUST_2028_PI429347424;CUST_2078…	0.99918	1	FALSE
ko00770://Pantothenate and CoA biosynthesis	29	4	CUST_28808_PI429347424;CUST_41268_PI429347424;CUST_46711_PI429347424;CUST_50502_PI429347424	CUST_28808_PI429347424;CUST_41268_PI429347424;CUST_46711_PI429347424;CUST_50502_PI429347424	0.999236	1	FALSE
ko00260://Glycine, serine and threonine metabolism	166	41	CUST_10141_PI429347424;CUST_12478_PI429347424;CUST_14133_PI429347424;CUST_15326_PI429347424;CUST_15660_PI429347424;CUST_16622_PI429347424;CUST_18552_PI429347424;CUST_18692_PI429347424;CUST_18842_PI429347424;CUST_18929_PI429347424;CUST_2142_PI429347424;CUST_23504_PI429347424;CUST_23571_PI429347424;CUST_23905_PI429347424;CUST_25057_PI429347424;CUST_25497_PI429347424;CUST_25802_PI429347424;CUST_2682…	CUST_10141_PI429347424;CUST_12478_PI429347424;CUST_14133_PI429347424;CUST_15326_PI429347424;CUST_15660_PI429347424;CUST_16622_PI429347424;CUST_18552_PI429347424;CUST_18692_PI429347424;CUST_18842_PI429347424;CUST_18929_PI429347424;CUST_2142_PI429347424;CUST_23504_PI429347424;CUST_23571_PI429347424;CUST_23905_PI429347424;CUST_25057_PI429347424;CUST_25497_PI429347424;CUST_25802_PI429347424;CUST_2682…	0.999954	1	FALSE
ko04640://Hematopoietic cell lineage	95	17	CUST_12694_PI429347424;CUST_27605_PI429347424;CUST_3172_PI429347424;CUST_32636_PI429347424;CUST_33527_PI429347424;CUST_38002_PI429347424;CUST_38765_PI429347424;CUST_45145_PI429347424;CUST_47036_PI429347424;CUST_47114_PI429347424;CUST_48072_PI429347424;CUST_52655_PI429347424;CUST_52685_PI429347424;CUST_52988_PI429347424;CUST_53265_PI429347424;CUST_54430_PI429347424;CUST_89_PI429347424	CUST_12694_PI429347424;CUST_27605_PI429347424;CUST_3172_PI429347424;CUST_32636_PI429347424;CUST_33527_PI429347424;CUST_38002_PI429347424;CUST_38765_PI429347424;CUST_45145_PI429347424;CUST_47036_PI429347424;CUST_47114_PI429347424;CUST_48072_PI429347424;CUST_52655_PI429347424;CUST_52685_PI429347424;CUST_52988_PI429347424;CUST_53265_PI429347424;CUST_54430_PI429347424;CUST_89_PI429347424	0.999997	1	FALSE
ko05020://Prion diseases	217	53	CUST_10610_PI429347424;CUST_11490_PI429347424;CUST_12438_PI429347424;CUST_13804_PI429347424;CUST_13904_PI429347424;CUST_14608_PI429347424;CUST_15167_PI429347424;CUST_20838_PI429347424;CUST_22404_PI429347424;CUST_22782_PI429347424;CUST_23739_PI429347424;CUST_24016_PI429347424;CUST_25333_PI429347424;CUST_25815_PI429347424;CUST_27525_PI429347424;CUST_278_PI429347424;CUST_28798_PI429347424;CUST_31517…	CUST_10610_PI429347424;CUST_11490_PI429347424;CUST_12438_PI429347424;CUST_13804_PI429347424;CUST_13904_PI429347424;CUST_14608_PI429347424;CUST_15167_PI429347424;CUST_20838_PI429347424;CUST_22404_PI429347424;CUST_22782_PI429347424;CUST_23739_PI429347424;CUST_24016_PI429347424;CUST_25333_PI429347424;CUST_25815_PI429347424;CUST_27525_PI429347424;CUST_278_PI429347424;CUST_28798_PI429347424;CUST_31517…	0.999997	1	FALSE
ko04320://Dorso-ventral axis formation	215	51	CUST_13904_PI429347424;CUST_14223_PI429347424;CUST_15167_PI429347424;CUST_15202_PI429347424;CUST_19497_PI429347424;CUST_21014_PI429347424;CUST_22582_PI429347424;CUST_25126_PI429347424;CUST_25333_PI429347424;CUST_26341_PI429347424;CUST_26903_PI429347424;CUST_27302_PI429347424;CUST_278_PI429347424;CUST_2847_PI429347424;CUST_28916_PI429347424;CUST_31818_PI429347424;CUST_33004_PI429347424;CUST_33512_…	CUST_13904_PI429347424;CUST_14223_PI429347424;CUST_15167_PI429347424;CUST_15202_PI429347424;CUST_19497_PI429347424;CUST_21014_PI429347424;CUST_22582_PI429347424;CUST_25126_PI429347424;CUST_25333_PI429347424;CUST_26341_PI429347424;CUST_26903_PI429347424;CUST_27302_PI429347424;CUST_278_PI429347424;CUST_2847_PI429347424;CUST_28916_PI429347424;CUST_31818_PI429347424;CUST_33004_PI429347424;CUST_33512_…	0.999999	1	FALSE
ko04510://Focal adhesion	687	206	CUST_10445_PI429347424;CUST_10610_PI429347424;CUST_11592_PI429347424;CUST_117_PI429347424;CUST_11875_PI429347424;CUST_12580_PI429347424;CUST_12992_PI429347424;CUST_13576_PI429347424;CUST_13670_PI429347424;CUST_13804_PI429347424;CUST_14277_PI429347424;CUST_14465_PI429347424;CUST_14483_PI429347424;CUST_15660_PI429347424;CUST_16001_PI429347424;CUST_16072_PI429347424;CUST_16368_PI429347424;CUST_16671…	CUST_10445_PI429347424;CUST_10610_PI429347424;CUST_11592_PI429347424;CUST_117_PI429347424;CUST_11875_PI429347424;CUST_12580_PI429347424;CUST_12992_PI429347424;CUST_13576_PI429347424;CUST_13670_PI429347424;CUST_13804_PI429347424;CUST_14277_PI429347424;CUST_14465_PI429347424;CUST_14483_PI429347424;CUST_15660_PI429347424;CUST_16001_PI429347424;CUST_16072_PI429347424;CUST_16368_PI429347424;CUST_16671…	1	1	FALSE
ko04514://Cell adhesion molecules (CAMs)	174	36	CUST_12438_PI429347424;CUST_14608_PI429347424;CUST_16783_PI429347424;CUST_197_PI429347424;CUST_19835_PI429347424;CUST_20940_PI429347424;CUST_22404_PI429347424;CUST_24995_PI429347424;CUST_26865_PI429347424;CUST_27525_PI429347424;CUST_28381_PI429347424;CUST_28874_PI429347424;CUST_31419_PI429347424;CUST_3172_PI429347424;CUST_3285_PI429347424;CUST_40032_PI429347424;CUST_4601_PI429347424;CUST_47114_PI…	CUST_12438_PI429347424;CUST_14608_PI429347424;CUST_16783_PI429347424;CUST_197_PI429347424;CUST_19835_PI429347424;CUST_20940_PI429347424;CUST_22404_PI429347424;CUST_24995_PI429347424;CUST_26865_PI429347424;CUST_27525_PI429347424;CUST_28381_PI429347424;CUST_28874_PI429347424;CUST_31419_PI429347424;CUST_3172_PI429347424;CUST_3285_PI429347424;CUST_40032_PI429347424;CUST_4601_PI429347424;CUST_47114_PI…	1	1	FALSE
ko04610://Complement and coagulation cascades	139	24	CUST_11490_PI429347424;CUST_14483_PI429347424;CUST_25422_PI429347424;CUST_28663_PI429347424;CUST_28798_PI429347424;CUST_32937_PI429347424;CUST_36481_PI429347424;CUST_37794_PI429347424;CUST_38587_PI429347424;CUST_41612_PI429347424;CUST_45619_PI429347424;CUST_476_PI429347424;CUST_49730_PI429347424;CUST_51592_PI429347424;CUST_51917_PI429347424;CUST_52580_PI429347424;CUST_53968_PI429347424;CUST_55226…	CUST_11490_PI429347424;CUST_14483_PI429347424;CUST_25422_PI429347424;CUST_28663_PI429347424;CUST_28798_PI429347424;CUST_32937_PI429347424;CUST_36481_PI429347424;CUST_37794_PI429347424;CUST_38587_PI429347424;CUST_41612_PI429347424;CUST_45619_PI429347424;CUST_476_PI429347424;CUST_49730_PI429347424;CUST_51592_PI429347424;CUST_51917_PI429347424;CUST_52580_PI429347424;CUST_53968_PI429347424;CUST_55226…	1	1	FALSE
ko04080://Neuroactive ligand-receptor interaction	221	42	CUST_11101_PI429347424;CUST_12595_PI429347424;CUST_13619_PI429347424;CUST_16466_PI429347424;CUST_19168_PI429347424;CUST_21444_PI429347424;CUST_21714_PI429347424;CUST_22402_PI429347424;CUST_25140_PI429347424;CUST_25853_PI429347424;CUST_26173_PI429347424;CUST_26891_PI429347424;CUST_27479_PI429347424;CUST_27543_PI429347424;CUST_30361_PI429347424;CUST_30858_PI429347424;CUST_31323_PI429347424;CUST_318…	CUST_11101_PI429347424;CUST_12595_PI429347424;CUST_13619_PI429347424;CUST_16466_PI429347424;CUST_19168_PI429347424;CUST_21444_PI429347424;CUST_21714_PI429347424;CUST_22402_PI429347424;CUST_25140_PI429347424;CUST_25853_PI429347424;CUST_26173_PI429347424;CUST_26891_PI429347424;CUST_27479_PI429347424;CUST_27543_PI429347424;CUST_30361_PI429347424;CUST_30858_PI429347424;CUST_31323_PI429347424;CUST_318…	1	1	FALSE
ko04512://ECM-receptor interaction	312	62	CUST_10552_PI429347424;CUST_11592_PI429347424;CUST_11930_PI429347424;CUST_12553_PI429347424;CUST_12580_PI429347424;CUST_13576_PI429347424;CUST_13804_PI429347424;CUST_14465_PI429347424;CUST_14483_PI429347424;CUST_18855_PI429347424;CUST_20768_PI429347424;CUST_25396_PI429347424;CUST_25503_PI429347424;CUST_25815_PI429347424;CUST_2726_PI429347424;CUST_278_PI429347424;CUST_28155_PI429347424;CUST_29506_…	CUST_10552_PI429347424;CUST_11592_PI429347424;CUST_11930_PI429347424;CUST_12553_PI429347424;CUST_12580_PI429347424;CUST_13576_PI429347424;CUST_13804_PI429347424;CUST_14465_PI429347424;CUST_14483_PI429347424;CUST_18855_PI429347424;CUST_20768_PI429347424;CUST_25396_PI429347424;CUST_25503_PI429347424;CUST_25815_PI429347424;CUST_2726_PI429347424;CUST_278_PI429347424;CUST_28155_PI429347424;CUST_29506_…	1	1	FALSE

## Sheet: Dstage_vs_Tstage
Names	Genes_In_Term	DEG	Input_gene	Gene_Symbol	P_value	Q_value	Significant
Total	9654	2440	-	-	-	-	-
ko00980://Metabolism of xenobiotics by cytochrome P450	99	52	CUST_11562_PI429347424;CUST_11820_PI429347424;CUST_12464_PI429347424;CUST_13139_PI429347424;CUST_13661_PI429347424;CUST_16985_PI429347424;CUST_17202_PI429347424;CUST_17526_PI429347424;CUST_17614_PI429347424;CUST_18671_PI429347424;CUST_20804_PI429347424;CUST_21690_PI429347424;CUST_21735_PI429347424;CUST_22040_PI429347424;CUST_22323_PI429347424;CUST_243_PI429347424;CUST_24888_PI429347424;CUST_25681…	CUST_11562_PI429347424;CUST_11820_PI429347424;CUST_12464_PI429347424;CUST_13139_PI429347424;CUST_13661_PI429347424;CUST_16985_PI429347424;CUST_17202_PI429347424;CUST_17526_PI429347424;CUST_17614_PI429347424;CUST_18671_PI429347424;CUST_20804_PI429347424;CUST_21690_PI429347424;CUST_21735_PI429347424;CUST_22040_PI429347424;CUST_22323_PI429347424;CUST_243_PI429347424;CUST_24888_PI429347424;CUST_25681…	5.11076e-09	1.01704e-06	TRUE
ko04020://Calcium signaling pathway	389	147	CUST_10731_PI429347424;CUST_1129_PI429347424;CUST_11951_PI429347424;CUST_12022_PI429347424;CUST_12262_PI429347424;CUST_12717_PI429347424;CUST_12932_PI429347424;CUST_1335_PI429347424;CUST_13803_PI429347424;CUST_1436_PI429347424;CUST_15617_PI429347424;CUST_16316_PI429347424;CUST_16368_PI429347424;CUST_16543_PI429347424;CUST_17387_PI429347424;CUST_17587_PI429347424;CUST_17620_PI429347424;CUST_17820_…	CUST_10731_PI429347424;CUST_1129_PI429347424;CUST_11951_PI429347424;CUST_12022_PI429347424;CUST_12262_PI429347424;CUST_12717_PI429347424;CUST_12932_PI429347424;CUST_1335_PI429347424;CUST_13803_PI429347424;CUST_1436_PI429347424;CUST_15617_PI429347424;CUST_16316_PI429347424;CUST_16368_PI429347424;CUST_16543_PI429347424;CUST_17387_PI429347424;CUST_17587_PI429347424;CUST_17620_PI429347424;CUST_17820_…	1.78072e-08	1.77182e-06	TRUE
ko04740://Olfactory transduction	212	89	CUST_10046_PI429347424;CUST_1129_PI429347424;CUST_11536_PI429347424;CUST_11951_PI429347424;CUST_12717_PI429347424;CUST_1335_PI429347424;CUST_14306_PI429347424;CUST_1436_PI429347424;CUST_14695_PI429347424;CUST_14951_PI429347424;CUST_16316_PI429347424;CUST_16543_PI429347424;CUST_16880_PI429347424;CUST_17587_PI429347424;CUST_18609_PI429347424;CUST_18646_PI429347424;CUST_18689_PI429347424;CUST_20331_…	CUST_10046_PI429347424;CUST_1129_PI429347424;CUST_11536_PI429347424;CUST_11951_PI429347424;CUST_12717_PI429347424;CUST_1335_PI429347424;CUST_14306_PI429347424;CUST_1436_PI429347424;CUST_14695_PI429347424;CUST_14951_PI429347424;CUST_16316_PI429347424;CUST_16543_PI429347424;CUST_16880_PI429347424;CUST_17587_PI429347424;CUST_18609_PI429347424;CUST_18646_PI429347424;CUST_18689_PI429347424;CUST_20331_…	5.73912e-08	3.54086e-06	TRUE
ko00982://Drug metabolism - cytochrome P450	119	57	CUST_11501_PI429347424;CUST_11562_PI429347424;CUST_11820_PI429347424;CUST_12464_PI429347424;CUST_13139_PI429347424;CUST_13661_PI429347424;CUST_16985_PI429347424;CUST_17202_PI429347424;CUST_17526_PI429347424;CUST_17614_PI429347424;CUST_18671_PI429347424;CUST_20804_PI429347424;CUST_21690_PI429347424;CUST_21735_PI429347424;CUST_22323_PI429347424;CUST_243_PI429347424;CUST_24888_PI429347424;CUST_25681…	CUST_11501_PI429347424;CUST_11562_PI429347424;CUST_11820_PI429347424;CUST_12464_PI429347424;CUST_13139_PI429347424;CUST_13661_PI429347424;CUST_16985_PI429347424;CUST_17202_PI429347424;CUST_17526_PI429347424;CUST_17614_PI429347424;CUST_18671_PI429347424;CUST_20804_PI429347424;CUST_21690_PI429347424;CUST_21735_PI429347424;CUST_22323_PI429347424;CUST_243_PI429347424;CUST_24888_PI429347424;CUST_25681…	7.11731e-08	3.54086e-06	TRUE
ko04916://Melanogenesis	210	86	CUST_10356_PI429347424;CUST_11747_PI429347424;CUST_11951_PI429347424;CUST_12717_PI429347424;CUST_1335_PI429347424;CUST_1436_PI429347424;CUST_16543_PI429347424;CUST_17322_PI429347424;CUST_17587_PI429347424;CUST_20331_PI429347424;CUST_20518_PI429347424;CUST_2074_PI429347424;CUST_23462_PI429347424;CUST_26845_PI429347424;CUST_27481_PI429347424;CUST_28706_PI429347424;CUST_31390_PI429347424;CUST_32186_…	CUST_10356_PI429347424;CUST_11747_PI429347424;CUST_11951_PI429347424;CUST_12717_PI429347424;CUST_1335_PI429347424;CUST_1436_PI429347424;CUST_16543_PI429347424;CUST_17322_PI429347424;CUST_17587_PI429347424;CUST_20331_PI429347424;CUST_20518_PI429347424;CUST_2074_PI429347424;CUST_23462_PI429347424;CUST_26845_PI429347424;CUST_27481_PI429347424;CUST_28706_PI429347424;CUST_31390_PI429347424;CUST_32186_…	3.54472e-07	1.4108e-05	TRUE
ko04080://Neuroactive ligand-receptor interaction	221	86	CUST_10877_PI429347424;CUST_11492_PI429347424;CUST_11655_PI429347424;CUST_12422_PI429347424;CUST_13619_PI429347424;CUST_13620_PI429347424;CUST_13803_PI429347424;CUST_14293_PI429347424;CUST_16466_PI429347424;CUST_17620_PI429347424;CUST_1821_PI429347424;CUST_18922_PI429347424;CUST_19168_PI429347424;CUST_19175_PI429347424;CUST_2035_PI429347424;CUST_20733_PI429347424;CUST_21279_PI429347424;CUST_21444…	CUST_10877_PI429347424;CUST_11492_PI429347424;CUST_11655_PI429347424;CUST_12422_PI429347424;CUST_13619_PI429347424;CUST_13620_PI429347424;CUST_13803_PI429347424;CUST_14293_PI429347424;CUST_16466_PI429347424;CUST_17620_PI429347424;CUST_1821_PI429347424;CUST_18922_PI429347424;CUST_19168_PI429347424;CUST_19175_PI429347424;CUST_2035_PI429347424;CUST_20733_PI429347424;CUST_21279_PI429347424;CUST_21444…	4.36784e-06	0.000144867	TRUE
ko00590://Arachidonic acid metabolism	151	62	CUST_11562_PI429347424;CUST_12394_PI429347424;CUST_12464_PI429347424;CUST_12627_PI429347424;CUST_13661_PI429347424;CUST_15512_PI429347424;CUST_16515_PI429347424;CUST_17174_PI429347424;CUST_17614_PI429347424;CUST_18603_PI429347424;CUST_2217_PI429347424;CUST_22323_PI429347424;CUST_243_PI429347424;CUST_25681_PI429347424;CUST_25915_PI429347424;CUST_27372_PI429347424;CUST_27999_PI429347424;CUST_2958_P…	CUST_11562_PI429347424;CUST_12394_PI429347424;CUST_12464_PI429347424;CUST_12627_PI429347424;CUST_13661_PI429347424;CUST_15512_PI429347424;CUST_16515_PI429347424;CUST_17174_PI429347424;CUST_17614_PI429347424;CUST_18603_PI429347424;CUST_2217_PI429347424;CUST_22323_PI429347424;CUST_243_PI429347424;CUST_25681_PI429347424;CUST_25915_PI429347424;CUST_27372_PI429347424;CUST_27999_PI429347424;CUST_2958_P…	1.3483e-05	0.000356874	TRUE
ko05014://Amyotrophic lateral sclerosis (ALS)	211	81	CUST_11129_PI429347424;CUST_11407_PI429347424;CUST_11972_PI429347424;CUST_12022_PI429347424;CUST_13374_PI429347424;CUST_136_PI429347424;CUST_14189_PI429347424;CUST_15993_PI429347424;CUST_16296_PI429347424;CUST_16843_PI429347424;CUST_17599_PI429347424;CUST_17968_PI429347424;CUST_18609_PI429347424;CUST_20163_PI429347424;CUST_20294_PI429347424;CUST_2035_PI429347424;CUST_21130_PI429347424;CUST_23102_…	CUST_11129_PI429347424;CUST_11407_PI429347424;CUST_11972_PI429347424;CUST_12022_PI429347424;CUST_13374_PI429347424;CUST_136_PI429347424;CUST_14189_PI429347424;CUST_15993_PI429347424;CUST_16296_PI429347424;CUST_16843_PI429347424;CUST_17599_PI429347424;CUST_17968_PI429347424;CUST_18609_PI429347424;CUST_20163_PI429347424;CUST_20294_PI429347424;CUST_2035_PI429347424;CUST_21130_PI429347424;CUST_23102_…	1.48721e-05	0.000356874	TRUE
ko05412://Arrhythmogenic right ventricular cardiomyopathy (ARVC)	161	65	CUST_10027_PI429347424;CUST_11930_PI429347424;CUST_11947_PI429347424;CUST_12932_PI429347424;CUST_14689_PI429347424;CUST_15473_PI429347424;CUST_18491_PI429347424;CUST_18943_PI429347424;CUST_21152_PI429347424;CUST_22079_PI429347424;CUST_232_PI429347424;CUST_2398_PI429347424;CUST_24943_PI429347424;CUST_31334_PI429347424;CUST_31431_PI429347424;CUST_31610_PI429347424;CUST_3172_PI429347424;CUST_3227_PI…	CUST_10027_PI429347424;CUST_11930_PI429347424;CUST_11947_PI429347424;CUST_12932_PI429347424;CUST_14689_PI429347424;CUST_15473_PI429347424;CUST_18491_PI429347424;CUST_18943_PI429347424;CUST_21152_PI429347424;CUST_22079_PI429347424;CUST_232_PI429347424;CUST_2398_PI429347424;CUST_24943_PI429347424;CUST_31334_PI429347424;CUST_31431_PI429347424;CUST_31610_PI429347424;CUST_3172_PI429347424;CUST_3227_PI…	1.614e-05	0.000356874	TRUE
ko05200://Pathways in cancer	646	208	CUST_10356_PI429347424;CUST_1054_PI429347424;CUST_11407_PI429347424;CUST_11562_PI429347424;CUST_11703_PI429347424;CUST_11747_PI429347424;CUST_11818_PI429347424;CUST_11820_PI429347424;CUST_12516_PI429347424;CUST_12908_PI429347424;CUST_13324_PI429347424;CUST_13640_PI429347424;CUST_14223_PI429347424;CUST_14271_PI429347424;CUST_14380_PI429347424;CUST_1480_PI429347424;CUST_15391_PI429347424;CUST_15870…	CUST_10356_PI429347424;CUST_1054_PI429347424;CUST_11407_PI429347424;CUST_11562_PI429347424;CUST_11703_PI429347424;CUST_11747_PI429347424;CUST_11818_PI429347424;CUST_11820_PI429347424;CUST_12516_PI429347424;CUST_12908_PI429347424;CUST_13324_PI429347424;CUST_13640_PI429347424;CUST_14223_PI429347424;CUST_14271_PI429347424;CUST_14380_PI429347424;CUST_1480_PI429347424;CUST_15391_PI429347424;CUST_15870…	2.55076e-05	0.000482746	TRUE
ko05410://Hypertrophic cardiomyopathy (HCM)	417	142	CUST_10027_PI429347424;CUST_10552_PI429347424;CUST_10841_PI429347424;CUST_11930_PI429347424;CUST_11947_PI429347424;CUST_12021_PI429347424;CUST_12932_PI429347424;CUST_13106_PI429347424;CUST_13704_PI429347424;CUST_14689_PI429347424;CUST_16248_PI429347424;CUST_16663_PI429347424;CUST_18491_PI429347424;CUST_18943_PI429347424;CUST_19077_PI429347424;CUST_19199_PI429347424;CUST_20961_PI429347424;CUST_211…	CUST_10027_PI429347424;CUST_10552_PI429347424;CUST_10841_PI429347424;CUST_11930_PI429347424;CUST_11947_PI429347424;CUST_12021_PI429347424;CUST_12932_PI429347424;CUST_13106_PI429347424;CUST_13704_PI429347424;CUST_14689_PI429347424;CUST_16248_PI429347424;CUST_16663_PI429347424;CUST_18491_PI429347424;CUST_18943_PI429347424;CUST_19077_PI429347424;CUST_19199_PI429347424;CUST_20961_PI429347424;CUST_211…	2.66844e-05	0.000482746	TRUE
ko04720://Long-term potentiation	189	73	CUST_11951_PI429347424;CUST_12717_PI429347424;CUST_1335_PI429347424;CUST_1436_PI429347424;CUST_16543_PI429347424;CUST_17587_PI429347424;CUST_20331_PI429347424;CUST_2035_PI429347424;CUST_2074_PI429347424;CUST_22079_PI429347424;CUST_23462_PI429347424;CUST_24364_PI429347424;CUST_27481_PI429347424;CUST_2750_PI429347424;CUST_28706_PI429347424;CUST_30160_PI429347424;CUST_31390_PI429347424;CUST_31641_PI…	CUST_11951_PI429347424;CUST_12717_PI429347424;CUST_1335_PI429347424;CUST_1436_PI429347424;CUST_16543_PI429347424;CUST_17587_PI429347424;CUST_20331_PI429347424;CUST_2035_PI429347424;CUST_2074_PI429347424;CUST_22079_PI429347424;CUST_23462_PI429347424;CUST_24364_PI429347424;CUST_27481_PI429347424;CUST_2750_PI429347424;CUST_28706_PI429347424;CUST_30160_PI429347424;CUST_31390_PI429347424;CUST_31641_PI…	3.04521e-05	0.000504997	TRUE
ko05414://Dilated cardiomyopathy	414	140	CUST_10027_PI429347424;CUST_10552_PI429347424;CUST_10841_PI429347424;CUST_11930_PI429347424;CUST_11947_PI429347424;CUST_12021_PI429347424;CUST_12932_PI429347424;CUST_13106_PI429347424;CUST_13704_PI429347424;CUST_14689_PI429347424;CUST_16248_PI429347424;CUST_16663_PI429347424;CUST_18491_PI429347424;CUST_18943_PI429347424;CUST_19077_PI429347424;CUST_19199_PI429347424;CUST_20961_PI429347424;CUST_211…	CUST_10027_PI429347424;CUST_10552_PI429347424;CUST_10841_PI429347424;CUST_11930_PI429347424;CUST_11947_PI429347424;CUST_12021_PI429347424;CUST_12932_PI429347424;CUST_13106_PI429347424;CUST_13704_PI429347424;CUST_14689_PI429347424;CUST_16248_PI429347424;CUST_16663_PI429347424;CUST_18491_PI429347424;CUST_18943_PI429347424;CUST_19077_PI429347424;CUST_19199_PI429347424;CUST_20961_PI429347424;CUST_211…	4.465e-05	0.000682033	TRUE
ko04270://Vascular smooth muscle contraction	463	154	CUST_10552_PI429347424;CUST_10841_PI429347424;CUST_11902_PI429347424;CUST_11951_PI429347424;CUST_12021_PI429347424;CUST_12262_PI429347424;CUST_12717_PI429347424;CUST_12768_PI429347424;CUST_1335_PI429347424;CUST_13640_PI429347424;CUST_14300_PI429347424;CUST_1436_PI429347424;CUST_16368_PI429347424;CUST_16543_PI429347424;CUST_17174_PI429347424;CUST_17387_PI429347424;CUST_17484_PI429347424;CUST_17587…	CUST_10552_PI429347424;CUST_10841_PI429347424;CUST_11902_PI429347424;CUST_11951_PI429347424;CUST_12021_PI429347424;CUST_12262_PI429347424;CUST_12717_PI429347424;CUST_12768_PI429347424;CUST_1335_PI429347424;CUST_13640_PI429347424;CUST_14300_PI429347424;CUST_1436_PI429347424;CUST_16368_PI429347424;CUST_16543_PI429347424;CUST_17174_PI429347424;CUST_17387_PI429347424;CUST_17484_PI429347424;CUST_17587…	4.93679e-05	0.000682033	TRUE
ko04115://p53 signaling pathway	138	56	CUST_10599_PI429347424;CUST_11407_PI429347424;CUST_11409_PI429347424;CUST_16708_PI429347424;CUST_18637_PI429347424;CUST_18868_PI429347424;CUST_19032_PI429347424;CUST_1985_PI429347424;CUST_20085_PI429347424;CUST_20163_PI429347424;CUST_20294_PI429347424;CUST_20414_PI429347424;CUST_20768_PI429347424;CUST_23023_PI429347424;CUST_23041_PI429347424;CUST_24016_PI429347424;CUST_2610_PI429347424;CUST_26220…	CUST_10599_PI429347424;CUST_11407_PI429347424;CUST_11409_PI429347424;CUST_16708_PI429347424;CUST_18637_PI429347424;CUST_18868_PI429347424;CUST_19032_PI429347424;CUST_1985_PI429347424;CUST_20085_PI429347424;CUST_20163_PI429347424;CUST_20294_PI429347424;CUST_20414_PI429347424;CUST_20768_PI429347424;CUST_23023_PI429347424;CUST_23041_PI429347424;CUST_24016_PI429347424;CUST_2610_PI429347424;CUST_26220…	5.14095e-05	0.000682033	TRUE
ko00140://Steroid hormone biosynthesis	75	34	CUST_12464_PI429347424;CUST_12539_PI429347424;CUST_12627_PI429347424;CUST_13139_PI429347424;CUST_13433_PI429347424;CUST_16985_PI429347424;CUST_21455_PI429347424;CUST_21735_PI429347424;CUST_22040_PI429347424;CUST_243_PI429347424;CUST_24888_PI429347424;CUST_28089_PI429347424;CUST_28295_PI429347424;CUST_2958_PI429347424;CUST_31280_PI429347424;CUST_31554_PI429347424;CUST_33252_PI429347424;CUST_33761_…	CUST_12464_PI429347424;CUST_12539_PI429347424;CUST_12627_PI429347424;CUST_13139_PI429347424;CUST_13433_PI429347424;CUST_16985_PI429347424;CUST_21455_PI429347424;CUST_21735_PI429347424;CUST_22040_PI429347424;CUST_243_PI429347424;CUST_24888_PI429347424;CUST_28089_PI429347424;CUST_28295_PI429347424;CUST_2958_PI429347424;CUST_31280_PI429347424;CUST_31554_PI429347424;CUST_33252_PI429347424;CUST_33761_…	0.000122254	0.00152053	TRUE
ko04310://Wnt signaling pathway	285	99	CUST_10356_PI429347424;CUST_10962_PI429347424;CUST_11747_PI429347424;CUST_13324_PI429347424;CUST_13640_PI429347424;CUST_15391_PI429347424;CUST_16043_PI429347424;CUST_17298_PI429347424;CUST_17322_PI429347424;CUST_17484_PI429347424;CUST_17538_PI429347424;CUST_19032_PI429347424;CUST_20518_PI429347424;CUST_20749_PI429347424;CUST_2074_PI429347424;CUST_21061_PI429347424;CUST_21946_PI429347424;CUST_2346…	CUST_10356_PI429347424;CUST_10962_PI429347424;CUST_11747_PI429347424;CUST_13324_PI429347424;CUST_13640_PI429347424;CUST_15391_PI429347424;CUST_16043_PI429347424;CUST_17298_PI429347424;CUST_17322_PI429347424;CUST_17484_PI429347424;CUST_17538_PI429347424;CUST_19032_PI429347424;CUST_20518_PI429347424;CUST_20749_PI429347424;CUST_2074_PI429347424;CUST_21061_PI429347424;CUST_21946_PI429347424;CUST_2346…	0.000191567	0.00224246	TRUE
ko04912://GnRH signaling pathway	230	82	CUST_11951_PI429347424;CUST_12422_PI429347424;CUST_12717_PI429347424;CUST_1335_PI429347424;CUST_14106_PI429347424;CUST_14271_PI429347424;CUST_1436_PI429347424;CUST_15467_PI429347424;CUST_16543_PI429347424;CUST_17174_PI429347424;CUST_17587_PI429347424;CUST_20044_PI429347424;CUST_20331_PI429347424;CUST_2074_PI429347424;CUST_21643_PI429347424;CUST_21852_PI429347424;CUST_22079_PI429347424;CUST_23462_…	CUST_11951_PI429347424;CUST_12422_PI429347424;CUST_12717_PI429347424;CUST_1335_PI429347424;CUST_14106_PI429347424;CUST_14271_PI429347424;CUST_1436_PI429347424;CUST_15467_PI429347424;CUST_16543_PI429347424;CUST_17174_PI429347424;CUST_17587_PI429347424;CUST_20044_PI429347424;CUST_20331_PI429347424;CUST_2074_PI429347424;CUST_21643_PI429347424;CUST_21852_PI429347424;CUST_22079_PI429347424;CUST_23462_…	0.000258659	0.00285962	TRUE
ko04520://Adherens junction	399	131	CUST_10610_PI429347424;CUST_10733_PI429347424;CUST_13324_PI429347424;CUST_13340_PI429347424;CUST_13577_PI429347424;CUST_13640_PI429347424;CUST_14271_PI429347424;CUST_14689_PI429347424;CUST_15391_PI429347424;CUST_15421_PI429347424;CUST_17434_PI429347424;CUST_17797_PI429347424;CUST_18100_PI429347424;CUST_18943_PI429347424;CUST_19497_PI429347424;CUST_2028_PI429347424;CUST_2078_PI429347424;CUST_21061…	CUST_10610_PI429347424;CUST_10733_PI429347424;CUST_13324_PI429347424;CUST_13340_PI429347424;CUST_13577_PI429347424;CUST_13640_PI429347424;CUST_14271_PI429347424;CUST_14689_PI429347424;CUST_15391_PI429347424;CUST_15421_PI429347424;CUST_17434_PI429347424;CUST_17797_PI429347424;CUST_18100_PI429347424;CUST_18943_PI429347424;CUST_19497_PI429347424;CUST_2028_PI429347424;CUST_2078_PI429347424;CUST_21061…	0.000332599	0.00332098	TRUE
ko00480://Glutathione metabolism	118	47	CUST_10048_PI429347424;CUST_11562_PI429347424;CUST_11820_PI429347424;CUST_12394_PI429347424;CUST_12476_PI429347424;CUST_16515_PI429347424;CUST_17526_PI429347424;CUST_17614_PI429347424;CUST_18671_PI429347424;CUST_20034_PI429347424;CUST_20804_PI429347424;CUST_21924_PI429347424;CUST_23785_PI429347424;CUST_25681_PI429347424;CUST_25915_PI429347424;CUST_27372_PI429347424;CUST_27999_PI429347424;CUST_280…	CUST_10048_PI429347424;CUST_11562_PI429347424;CUST_11820_PI429347424;CUST_12394_PI429347424;CUST_12476_PI429347424;CUST_16515_PI429347424;CUST_17526_PI429347424;CUST_17614_PI429347424;CUST_18671_PI429347424;CUST_20034_PI429347424;CUST_20804_PI429347424;CUST_21924_PI429347424;CUST_23785_PI429347424;CUST_25681_PI429347424;CUST_25915_PI429347424;CUST_27372_PI429347424;CUST_27999_PI429347424;CUST_280…	0.000333767	0.00332098	TRUE
ko00591://Linoleic acid metabolism	80	34	CUST_12464_PI429347424;CUST_13139_PI429347424;CUST_13661_PI429347424;CUST_16985_PI429347424;CUST_17174_PI429347424;CUST_21735_PI429347424;CUST_22323_PI429347424;CUST_243_PI429347424;CUST_24888_PI429347424;CUST_28089_PI429347424;CUST_2958_PI429347424;CUST_29968_PI429347424;CUST_31280_PI429347424;CUST_31554_PI429347424;CUST_35011_PI429347424;CUST_36787_PI429347424;CUST_37910_PI429347424;CUST_41088_…	CUST_12464_PI429347424;CUST_13139_PI429347424;CUST_13661_PI429347424;CUST_16985_PI429347424;CUST_17174_PI429347424;CUST_21735_PI429347424;CUST_22323_PI429347424;CUST_243_PI429347424;CUST_24888_PI429347424;CUST_28089_PI429347424;CUST_2958_PI429347424;CUST_29968_PI429347424;CUST_31280_PI429347424;CUST_31554_PI429347424;CUST_35011_PI429347424;CUST_36787_PI429347424;CUST_37910_PI429347424;CUST_41088_…	0.000544286	0.00515776	TRUE
ko00310://Lysine degradation	192	69	CUST_11806_PI429347424;CUST_11972_PI429347424;CUST_12809_PI429347424;CUST_13109_PI429347424;CUST_1346_PI429347424;CUST_13780_PI429347424;CUST_15233_PI429347424;CUST_16865_PI429347424;CUST_17202_PI429347424;CUST_17703_PI429347424;CUST_18014_PI429347424;CUST_21533_PI429347424;CUST_22626_PI429347424;CUST_23727_PI429347424;CUST_24588_PI429347424;CUST_252_PI429347424;CUST_25903_PI429347424;CUST_26777_…	CUST_11806_PI429347424;CUST_11972_PI429347424;CUST_12809_PI429347424;CUST_13109_PI429347424;CUST_1346_PI429347424;CUST_13780_PI429347424;CUST_15233_PI429347424;CUST_16865_PI429347424;CUST_17202_PI429347424;CUST_17703_PI429347424;CUST_18014_PI429347424;CUST_21533_PI429347424;CUST_22626_PI429347424;CUST_23727_PI429347424;CUST_24588_PI429347424;CUST_252_PI429347424;CUST_25903_PI429347424;CUST_26777_…	0.000597844	0.00540777	TRUE
ko00830://Retinol metabolism	115	45	CUST_12464_PI429347424;CUST_13139_PI429347424;CUST_13433_PI429347424;CUST_13661_PI429347424;CUST_16985_PI429347424;CUST_20599_PI429347424;CUST_21690_PI429347424;CUST_21735_PI429347424;CUST_22040_PI429347424;CUST_22323_PI429347424;CUST_22630_PI429347424;CUST_2323_PI429347424;CUST_243_PI429347424;CUST_24888_PI429347424;CUST_28089_PI429347424;CUST_28295_PI429347424;CUST_2958_PI429347424;CUST_30262_P…	CUST_12464_PI429347424;CUST_13139_PI429347424;CUST_13433_PI429347424;CUST_13661_PI429347424;CUST_16985_PI429347424;CUST_20599_PI429347424;CUST_21690_PI429347424;CUST_21735_PI429347424;CUST_22040_PI429347424;CUST_22323_PI429347424;CUST_22630_PI429347424;CUST_2323_PI429347424;CUST_243_PI429347424;CUST_24888_PI429347424;CUST_28089_PI429347424;CUST_28295_PI429347424;CUST_2958_PI429347424;CUST_30262_P…	0.000695118	0.00601428	TRUE
ko05215://Prostate cancer	181	65	CUST_11562_PI429347424;CUST_11820_PI429347424;CUST_16083_PI429347424;CUST_16709_PI429347424;CUST_17526_PI429347424;CUST_17614_PI429347424;CUST_17797_PI429347424;CUST_18671_PI429347424;CUST_20090_PI429347424;CUST_20163_PI429347424;CUST_20804_PI429347424;CUST_218_PI429347424;CUST_22097_PI429347424;CUST_24482_PI429347424;CUST_25681_PI429347424;CUST_25915_PI429347424;CUST_27372_PI429347424;CUST_28047…	CUST_11562_PI429347424;CUST_11820_PI429347424;CUST_16083_PI429347424;CUST_16709_PI429347424;CUST_17526_PI429347424;CUST_17614_PI429347424;CUST_17797_PI429347424;CUST_18671_PI429347424;CUST_20090_PI429347424;CUST_20163_PI429347424;CUST_20804_PI429347424;CUST_218_PI429347424;CUST_22097_PI429347424;CUST_24482_PI429347424;CUST_25681_PI429347424;CUST_25915_PI429347424;CUST_27372_PI429347424;CUST_28047…	0.000867244	0.0071909	TRUE
ko05217://Basal cell carcinoma	79	33	CUST_10356_PI429347424;CUST_11703_PI429347424;CUST_11747_PI429347424;CUST_15870_PI429347424;CUST_17322_PI429347424;CUST_20518_PI429347424;CUST_21946_PI429347424;CUST_22496_PI429347424;CUST_22923_PI429347424;CUST_26381_PI429347424;CUST_26845_PI429347424;CUST_29677_PI429347424;CUST_30848_PI429347424;CUST_33644_PI429347424;CUST_38650_PI429347424;CUST_40390_PI429347424;CUST_48497_PI429347424;CUST_498…	CUST_10356_PI429347424;CUST_11703_PI429347424;CUST_11747_PI429347424;CUST_15870_PI429347424;CUST_17322_PI429347424;CUST_20518_PI429347424;CUST_21946_PI429347424;CUST_22496_PI429347424;CUST_22923_PI429347424;CUST_26381_PI429347424;CUST_26845_PI429347424;CUST_29677_PI429347424;CUST_30848_PI429347424;CUST_33644_PI429347424;CUST_38650_PI429347424;CUST_40390_PI429347424;CUST_48497_PI429347424;CUST_498…	0.000939537	0.00747871	TRUE
ko00983://Drug metabolism - other enzymes	123	47	CUST_12464_PI429347424;CUST_130_PI429347424;CUST_13139_PI429347424;CUST_16985_PI429347424;CUST_17095_PI429347424;CUST_20100_PI429347424;CUST_21478_PI429347424;CUST_21735_PI429347424;CUST_2283_PI429347424;CUST_22949_PI429347424;CUST_243_PI429347424;CUST_24888_PI429347424;CUST_26182_PI429347424;CUST_26614_PI429347424;CUST_28089_PI429347424;CUST_28808_PI429347424;CUST_2958_PI429347424;CUST_31280_PI4…	CUST_12464_PI429347424;CUST_130_PI429347424;CUST_13139_PI429347424;CUST_16985_PI429347424;CUST_17095_PI429347424;CUST_20100_PI429347424;CUST_21478_PI429347424;CUST_21735_PI429347424;CUST_2283_PI429347424;CUST_22949_PI429347424;CUST_243_PI429347424;CUST_24888_PI429347424;CUST_26182_PI429347424;CUST_26614_PI429347424;CUST_28089_PI429347424;CUST_28808_PI429347424;CUST_2958_PI429347424;CUST_31280_PI4…	0.000982032	0.00751633	TRUE
ko04010://MAPK signaling pathway	406	130	CUST_11407_PI429347424;CUST_11941_PI429347424;CUST_11947_PI429347424;CUST_12138_PI429347424;CUST_12516_PI429347424;CUST_14106_PI429347424;CUST_14271_PI429347424;CUST_1533_PI429347424;CUST_16083_PI429347424;CUST_16152_PI429347424;CUST_16709_PI429347424;CUST_17093_PI429347424;CUST_17174_PI429347424;CUST_17797_PI429347424;CUST_18491_PI429347424;CUST_18637_PI429347424;CUST_18954_PI429347424;CUST_2004…	CUST_11407_PI429347424;CUST_11941_PI429347424;CUST_11947_PI429347424;CUST_12138_PI429347424;CUST_12516_PI429347424;CUST_14106_PI429347424;CUST_14271_PI429347424;CUST_1533_PI429347424;CUST_16083_PI429347424;CUST_16152_PI429347424;CUST_16709_PI429347424;CUST_17093_PI429347424;CUST_17174_PI429347424;CUST_17797_PI429347424;CUST_18491_PI429347424;CUST_18637_PI429347424;CUST_18954_PI429347424;CUST_2004…	0.00107374	0.00791387	TRUE
ko04742://Taste transduction	63	27	CUST_1129_PI429347424;CUST_16316_PI429347424;CUST_18689_PI429347424;CUST_21416_PI429347424;CUST_22948_PI429347424;CUST_25445_PI429347424;CUST_29450_PI429347424;CUST_29581_PI429347424;CUST_32239_PI429347424;CUST_33073_PI429347424;CUST_33721_PI429347424;CUST_33729_PI429347424;CUST_34974_PI429347424;CUST_36142_PI429347424;CUST_36647_PI429347424;CUST_3736_PI429347424;CUST_43860_PI429347424;CUST_49649…	CUST_1129_PI429347424;CUST_16316_PI429347424;CUST_18689_PI429347424;CUST_21416_PI429347424;CUST_22948_PI429347424;CUST_25445_PI429347424;CUST_29450_PI429347424;CUST_29581_PI429347424;CUST_32239_PI429347424;CUST_33073_PI429347424;CUST_33721_PI429347424;CUST_33729_PI429347424;CUST_34974_PI429347424;CUST_36142_PI429347424;CUST_36647_PI429347424;CUST_3736_PI429347424;CUST_43860_PI429347424;CUST_49649…	0.0016874	0.0115933	TRUE
ko00350://Tyrosine metabolism	202	70	CUST_11501_PI429347424;CUST_11562_PI429347424;CUST_11820_PI429347424;CUST_12394_PI429347424;CUST_12898_PI429347424;CUST_14133_PI429347424;CUST_15702_PI429347424;CUST_16515_PI429347424;CUST_17202_PI429347424;CUST_17526_PI429347424;CUST_17614_PI429347424;CUST_18671_PI429347424;CUST_18929_PI429347424;CUST_20649_PI429347424;CUST_20804_PI429347424;CUST_21690_PI429347424;CUST_22403_PI429347424;CUST_239…	CUST_11501_PI429347424;CUST_11562_PI429347424;CUST_11820_PI429347424;CUST_12394_PI429347424;CUST_12898_PI429347424;CUST_14133_PI429347424;CUST_15702_PI429347424;CUST_16515_PI429347424;CUST_17202_PI429347424;CUST_17526_PI429347424;CUST_17614_PI429347424;CUST_18671_PI429347424;CUST_18929_PI429347424;CUST_20649_PI429347424;CUST_20804_PI429347424;CUST_21690_PI429347424;CUST_22403_PI429347424;CUST_239…	0.00168947	0.0115933	TRUE
ko00910://Nitrogen metabolism	43	20	CUST_15536_PI429347424;CUST_15878_PI429347424;CUST_26259_PI429347424;CUST_27313_PI429347424;CUST_29292_PI429347424;CUST_29646_PI429347424;CUST_31632_PI429347424;CUST_33044_PI429347424;CUST_34044_PI429347424;CUST_40087_PI429347424;CUST_44318_PI429347424;CUST_47999_PI429347424;CUST_54833_PI429347424;CUST_55530_PI429347424;CUST_57438_PI429347424;CUST_57441_PI429347424;CUST_57759_PI429347424;CUST_579…	CUST_15536_PI429347424;CUST_15878_PI429347424;CUST_26259_PI429347424;CUST_27313_PI429347424;CUST_29292_PI429347424;CUST_29646_PI429347424;CUST_31632_PI429347424;CUST_33044_PI429347424;CUST_34044_PI429347424;CUST_40087_PI429347424;CUST_44318_PI429347424;CUST_47999_PI429347424;CUST_54833_PI429347424;CUST_55530_PI429347424;CUST_57438_PI429347424;CUST_57441_PI429347424;CUST_57759_PI429347424;CUST_579…	0.00202452	0.0134293	TRUE
ko05130://Pathogenic Escherichia coli infection	277	89	CUST_10234_PI429347424;CUST_10610_PI429347424;CUST_12572_PI429347424;CUST_13640_PI429347424;CUST_14052_PI429347424;CUST_14271_PI429347424;CUST_14380_PI429347424;CUST_14689_PI429347424;CUST_1514_PI429347424;CUST_16029_PI429347424;CUST_17484_PI429347424;CUST_18601_PI429347424;CUST_18943_PI429347424;CUST_2028_PI429347424;CUST_20295_PI429347424;CUST_2074_PI429347424;CUST_21152_PI429347424;CUST_232_PI…	CUST_10234_PI429347424;CUST_10610_PI429347424;CUST_12572_PI429347424;CUST_13640_PI429347424;CUST_14052_PI429347424;CUST_14271_PI429347424;CUST_14380_PI429347424;CUST_14689_PI429347424;CUST_1514_PI429347424;CUST_16029_PI429347424;CUST_17484_PI429347424;CUST_18601_PI429347424;CUST_18943_PI429347424;CUST_2028_PI429347424;CUST_20295_PI429347424;CUST_2074_PI429347424;CUST_21152_PI429347424;CUST_232_PI…	0.0055504	0.03563	TRUE
ko00564://Glycerophospholipid metabolism	129	44	CUST_10559_PI429347424;CUST_11782_PI429347424;CUST_12394_PI429347424;CUST_14461_PI429347424;CUST_14557_PI429347424;CUST_1537_PI429347424;CUST_15702_PI429347424;CUST_16515_PI429347424;CUST_17174_PI429347424;CUST_2283_PI429347424;CUST_24107_PI429347424;CUST_27999_PI429347424;CUST_29131_PI429347424;CUST_29222_PI429347424;CUST_29968_PI429347424;CUST_31675_PI429347424;CUST_31904_PI429347424;CUST_33728…	CUST_10559_PI429347424;CUST_11782_PI429347424;CUST_12394_PI429347424;CUST_14461_PI429347424;CUST_14557_PI429347424;CUST_1537_PI429347424;CUST_15702_PI429347424;CUST_16515_PI429347424;CUST_17174_PI429347424;CUST_2283_PI429347424;CUST_24107_PI429347424;CUST_27999_PI429347424;CUST_29131_PI429347424;CUST_29222_PI429347424;CUST_29968_PI429347424;CUST_31675_PI429347424;CUST_31904_PI429347424;CUST_33728…	0.0150623	0.0936686	FALSE
ko05010://Alzheimers disease	332	101	CUST_11407_PI429347424;CUST_11640_PI429347424;CUST_11951_PI429347424;CUST_12022_PI429347424;CUST_12717_PI429347424;CUST_1335_PI429347424;CUST_1436_PI429347424;CUST_15303_PI429347424;CUST_15517_PI429347424;CUST_16543_PI429347424;CUST_17587_PI429347424;CUST_17912_PI429347424;CUST_20163_PI429347424;CUST_20294_PI429347424;CUST_20331_PI429347424;CUST_21619_PI429347424;CUST_22079_PI429347424;CUST_2217_…	CUST_11407_PI429347424;CUST_11640_PI429347424;CUST_11951_PI429347424;CUST_12022_PI429347424;CUST_12717_PI429347424;CUST_1335_PI429347424;CUST_1436_PI429347424;CUST_15303_PI429347424;CUST_15517_PI429347424;CUST_16543_PI429347424;CUST_17587_PI429347424;CUST_17912_PI429347424;CUST_20163_PI429347424;CUST_20294_PI429347424;CUST_20331_PI429347424;CUST_21619_PI429347424;CUST_22079_PI429347424;CUST_2217_…	0.0178399	0.10758	FALSE
ko04070://Phosphatidylinositol signaling system	223	70	CUST_11951_PI429347424;CUST_12717_PI429347424;CUST_1335_PI429347424;CUST_1436_PI429347424;CUST_14461_PI429347424;CUST_16543_PI429347424;CUST_17587_PI429347424;CUST_20331_PI429347424;CUST_2074_PI429347424;CUST_2144_PI429347424;CUST_24107_PI429347424;CUST_24299_PI429347424;CUST_27481_PI429347424;CUST_2811_PI429347424;CUST_28706_PI429347424;CUST_29050_PI429347424;CUST_29907_PI429347424;CUST_30153_PI…	CUST_11951_PI429347424;CUST_12717_PI429347424;CUST_1335_PI429347424;CUST_1436_PI429347424;CUST_14461_PI429347424;CUST_16543_PI429347424;CUST_17587_PI429347424;CUST_20331_PI429347424;CUST_2074_PI429347424;CUST_2144_PI429347424;CUST_24107_PI429347424;CUST_24299_PI429347424;CUST_27481_PI429347424;CUST_2811_PI429347424;CUST_28706_PI429347424;CUST_29050_PI429347424;CUST_29907_PI429347424;CUST_30153_PI…	0.0220158	0.127409	FALSE
ko00270://Cysteine and methionine metabolism	81	29	CUST_10048_PI429347424;CUST_17910_PI429347424;CUST_27210_PI429347424;CUST_27313_PI429347424;CUST_29639_PI429347424;CUST_31939_PI429347424;CUST_34044_PI429347424;CUST_34705_PI429347424;CUST_34831_PI429347424;CUST_36674_PI429347424;CUST_388_PI429347424;CUST_40262_PI429347424;CUST_44160_PI429347424;CUST_47120_PI429347424;CUST_50498_PI429347424;CUST_5094_PI429347424;CUST_54013_PI429347424;CUST_55333_…	CUST_10048_PI429347424;CUST_17910_PI429347424;CUST_27210_PI429347424;CUST_27313_PI429347424;CUST_29639_PI429347424;CUST_31939_PI429347424;CUST_34044_PI429347424;CUST_34705_PI429347424;CUST_34831_PI429347424;CUST_36674_PI429347424;CUST_388_PI429347424;CUST_40262_PI429347424;CUST_44160_PI429347424;CUST_47120_PI429347424;CUST_50498_PI429347424;CUST_5094_PI429347424;CUST_54013_PI429347424;CUST_55333_…	0.0224087	0.127409	FALSE
ko05214://Glioma	168	54	CUST_11951_PI429347424;CUST_12717_PI429347424;CUST_1335_PI429347424;CUST_1436_PI429347424;CUST_16543_PI429347424;CUST_16709_PI429347424;CUST_17587_PI429347424;CUST_20331_PI429347424;CUST_2074_PI429347424;CUST_23462_PI429347424;CUST_27481_PI429347424;CUST_28530_PI429347424;CUST_28706_PI429347424;CUST_31390_PI429347424;CUST_32186_PI429347424;CUST_33512_PI429347424;CUST_33622_PI429347424;CUST_33956_…	CUST_11951_PI429347424;CUST_12717_PI429347424;CUST_1335_PI429347424;CUST_1436_PI429347424;CUST_16543_PI429347424;CUST_16709_PI429347424;CUST_17587_PI429347424;CUST_20331_PI429347424;CUST_2074_PI429347424;CUST_23462_PI429347424;CUST_27481_PI429347424;CUST_28530_PI429347424;CUST_28706_PI429347424;CUST_31390_PI429347424;CUST_32186_PI429347424;CUST_33512_PI429347424;CUST_33622_PI429347424;CUST_33956_…	0.0261206	0.138406	FALSE
ko04370://VEGF signaling pathway	147	48	CUST_14271_PI429347424;CUST_15660_PI429347424;CUST_16709_PI429347424;CUST_17174_PI429347424;CUST_20163_PI429347424;CUST_2074_PI429347424;CUST_22180_PI429347424;CUST_24719_PI429347424;CUST_28530_PI429347424;CUST_28706_PI429347424;CUST_29270_PI429347424;CUST_29968_PI429347424;CUST_31957_PI429347424;CUST_32735_PI429347424;CUST_33956_PI429347424;CUST_34766_PI429347424;CUST_35086_PI429347424;CUST_4122…	CUST_14271_PI429347424;CUST_15660_PI429347424;CUST_16709_PI429347424;CUST_17174_PI429347424;CUST_20163_PI429347424;CUST_2074_PI429347424;CUST_22180_PI429347424;CUST_24719_PI429347424;CUST_28530_PI429347424;CUST_28706_PI429347424;CUST_29270_PI429347424;CUST_29968_PI429347424;CUST_31957_PI429347424;CUST_32735_PI429347424;CUST_33956_PI429347424;CUST_34766_PI429347424;CUST_35086_PI429347424;CUST_4122…	0.0261552	0.138406	FALSE
ko04110://Cell cycle	286	87	CUST_10599_PI429347424;CUST_11409_PI429347424;CUST_11599_PI429347424;CUST_11818_PI429347424;CUST_12488_PI429347424;CUST_1310_PI429347424;CUST_13324_PI429347424;CUST_14380_PI429347424;CUST_15391_PI429347424;CUST_15660_PI429347424;CUST_15970_PI429347424;CUST_16364_PI429347424;CUST_16708_PI429347424;CUST_16894_PI429347424;CUST_1734_PI429347424;CUST_17795_PI429347424;CUST_18356_PI429347424;CUST_18442…	CUST_10599_PI429347424;CUST_11409_PI429347424;CUST_11599_PI429347424;CUST_11818_PI429347424;CUST_12488_PI429347424;CUST_1310_PI429347424;CUST_13324_PI429347424;CUST_14380_PI429347424;CUST_15391_PI429347424;CUST_15660_PI429347424;CUST_15970_PI429347424;CUST_16364_PI429347424;CUST_16708_PI429347424;CUST_16894_PI429347424;CUST_1734_PI429347424;CUST_17795_PI429347424;CUST_18356_PI429347424;CUST_18442…	0.0264293	0.138406	FALSE
ko04722://Neurotrophin signaling pathway	267	80	CUST_11091_PI429347424;CUST_11951_PI429347424;CUST_12717_PI429347424;CUST_1335_PI429347424;CUST_13640_PI429347424;CUST_14106_PI429347424;CUST_14271_PI429347424;CUST_1436_PI429347424;CUST_14380_PI429347424;CUST_1602_PI429347424;CUST_16083_PI429347424;CUST_16543_PI429347424;CUST_16709_PI429347424;CUST_17587_PI429347424;CUST_18954_PI429347424;CUST_20044_PI429347424;CUST_20079_PI429347424;CUST_20090_…	CUST_11091_PI429347424;CUST_11951_PI429347424;CUST_12717_PI429347424;CUST_1335_PI429347424;CUST_13640_PI429347424;CUST_14106_PI429347424;CUST_14271_PI429347424;CUST_1436_PI429347424;CUST_14380_PI429347424;CUST_1602_PI429347424;CUST_16083_PI429347424;CUST_16543_PI429347424;CUST_16709_PI429347424;CUST_17587_PI429347424;CUST_18954_PI429347424;CUST_20044_PI429347424;CUST_20079_PI429347424;CUST_20090_…	0.0448761	0.223574	FALSE
ko04114://Oocyte meiosis	209	64	CUST_10599_PI429347424;CUST_11599_PI429347424;CUST_11818_PI429347424;CUST_11951_PI429347424;CUST_12717_PI429347424;CUST_1335_PI429347424;CUST_1436_PI429347424;CUST_15970_PI429347424;CUST_16543_PI429347424;CUST_16708_PI429347424;CUST_16894_PI429347424;CUST_17587_PI429347424;CUST_17795_PI429347424;CUST_18442_PI429347424;CUST_20331_PI429347424;CUST_23462_PI429347424;CUST_24356_PI429347424;CUST_26220…	CUST_10599_PI429347424;CUST_11599_PI429347424;CUST_11818_PI429347424;CUST_11951_PI429347424;CUST_12717_PI429347424;CUST_1335_PI429347424;CUST_1436_PI429347424;CUST_15970_PI429347424;CUST_16543_PI429347424;CUST_16708_PI429347424;CUST_16894_PI429347424;CUST_17587_PI429347424;CUST_17795_PI429347424;CUST_18442_PI429347424;CUST_20331_PI429347424;CUST_23462_PI429347424;CUST_24356_PI429347424;CUST_26220…	0.0449396	0.223574	FALSE
ko05210://Colorectal cancer	174	54	CUST_1054_PI429347424;CUST_11407_PI429347424;CUST_13324_PI429347424;CUST_15391_PI429347424;CUST_16709_PI429347424;CUST_18879_PI429347424;CUST_20163_PI429347424;CUST_20518_PI429347424;CUST_21061_PI429347424;CUST_21946_PI429347424;CUST_24016_PI429347424;CUST_26845_PI429347424;CUST_28931_PI429347424;CUST_30848_PI429347424;CUST_3250_PI429347424;CUST_32631_PI429347424;CUST_33512_PI429347424;CUST_33644…	CUST_1054_PI429347424;CUST_11407_PI429347424;CUST_13324_PI429347424;CUST_15391_PI429347424;CUST_16709_PI429347424;CUST_18879_PI429347424;CUST_20163_PI429347424;CUST_20518_PI429347424;CUST_21061_PI429347424;CUST_21946_PI429347424;CUST_24016_PI429347424;CUST_26845_PI429347424;CUST_28931_PI429347424;CUST_30848_PI429347424;CUST_3250_PI429347424;CUST_32631_PI429347424;CUST_33512_PI429347424;CUST_33644…	0.0490607	0.238124	FALSE
ko04530://Tight junction	433	124	CUST_10552_PI429347424;CUST_10841_PI429347424;CUST_11806_PI429347424;CUST_12021_PI429347424;CUST_13640_PI429347424;CUST_14271_PI429347424;CUST_14689_PI429347424;CUST_15562_PI429347424;CUST_16709_PI429347424;CUST_170_PI429347424;CUST_18943_PI429347424;CUST_19597_PI429347424;CUST_2074_PI429347424;CUST_21152_PI429347424;CUST_21444_PI429347424;CUST_21823_PI429347424;CUST_22551_PI429347424;CUST_2398_P…	CUST_10552_PI429347424;CUST_10841_PI429347424;CUST_11806_PI429347424;CUST_12021_PI429347424;CUST_13640_PI429347424;CUST_14271_PI429347424;CUST_14689_PI429347424;CUST_15562_PI429347424;CUST_16709_PI429347424;CUST_170_PI429347424;CUST_18943_PI429347424;CUST_19597_PI429347424;CUST_2074_PI429347424;CUST_21152_PI429347424;CUST_21444_PI429347424;CUST_21823_PI429347424;CUST_22551_PI429347424;CUST_2398_P…	0.057166	0.270858	FALSE
ko05340://Primary immunodeficiency	21	9	CUST_114_PI429347424;CUST_11865_PI429347424;CUST_24901_PI429347424;CUST_34907_PI429347424;CUST_35783_PI429347424;CUST_48501_PI429347424;CUST_51799_PI429347424;CUST_53876_PI429347424;CUST_56238_PI429347424	CUST_114_PI429347424;CUST_11865_PI429347424;CUST_24901_PI429347424;CUST_34907_PI429347424;CUST_35783_PI429347424;CUST_48501_PI429347424;CUST_51799_PI429347424;CUST_53876_PI429347424;CUST_56238_PI429347424	0.0595304	0.272007	FALSE
ko04950://Maturity onset diabetes of the young	18	8	CUST_13223_PI429347424;CUST_25782_PI429347424;CUST_29511_PI429347424;CUST_33821_PI429347424;CUST_38653_PI429347424;CUST_43556_PI429347424;CUST_5481_PI429347424;CUST_9008_PI429347424	CUST_13223_PI429347424;CUST_25782_PI429347424;CUST_29511_PI429347424;CUST_33821_PI429347424;CUST_38653_PI429347424;CUST_43556_PI429347424;CUST_5481_PI429347424;CUST_9008_PI429347424	0.0601422	0.272007	FALSE
ko05211://Renal cell carcinoma	155	48	CUST_14223_PI429347424;CUST_14271_PI429347424;CUST_16709_PI429347424;CUST_18005_PI429347424;CUST_1848_PI429347424;CUST_19782_PI429347424;CUST_22315_PI429347424;CUST_24976_PI429347424;CUST_26899_PI429347424;CUST_29341_PI429347424;CUST_302_PI429347424;CUST_32735_PI429347424;CUST_33512_PI429347424;CUST_33956_PI429347424;CUST_34304_PI429347424;CUST_34646_PI429347424;CUST_34692_PI429347424;CUST_35387_…	CUST_14223_PI429347424;CUST_14271_PI429347424;CUST_16709_PI429347424;CUST_18005_PI429347424;CUST_1848_PI429347424;CUST_19782_PI429347424;CUST_22315_PI429347424;CUST_24976_PI429347424;CUST_26899_PI429347424;CUST_29341_PI429347424;CUST_302_PI429347424;CUST_32735_PI429347424;CUST_33512_PI429347424;CUST_33956_PI429347424;CUST_34304_PI429347424;CUST_34646_PI429347424;CUST_34692_PI429347424;CUST_35387_…	0.062665	0.273678	FALSE
ko04510://Focal adhesion	687	191	CUST_10027_PI429347424;CUST_10610_PI429347424;CUST_11902_PI429347424;CUST_12262_PI429347424;CUST_12710_PI429347424;CUST_13640_PI429347424;CUST_14271_PI429347424;CUST_14689_PI429347424;CUST_15660_PI429347424;CUST_16001_PI429347424;CUST_16368_PI429347424;CUST_16671_PI429347424;CUST_16709_PI429347424;CUST_17387_PI429347424;CUST_17484_PI429347424;CUST_18005_PI429347424;CUST_18943_PI429347424;CUST_190…	CUST_10027_PI429347424;CUST_10610_PI429347424;CUST_11902_PI429347424;CUST_12262_PI429347424;CUST_12710_PI429347424;CUST_13640_PI429347424;CUST_14271_PI429347424;CUST_14689_PI429347424;CUST_15660_PI429347424;CUST_16001_PI429347424;CUST_16368_PI429347424;CUST_16671_PI429347424;CUST_16709_PI429347424;CUST_17387_PI429347424;CUST_17484_PI429347424;CUST_18005_PI429347424;CUST_18943_PI429347424;CUST_190…	0.0632623	0.273678	FALSE
ko00410://beta-Alanine metabolism	92	30	CUST_10048_PI429347424;CUST_12695_PI429347424;CUST_14133_PI429347424;CUST_17202_PI429347424;CUST_18929_PI429347424;CUST_20100_PI429347424;CUST_20649_PI429347424;CUST_21478_PI429347424;CUST_23905_PI429347424;CUST_27687_PI429347424;CUST_28808_PI429347424;CUST_36631_PI429347424;CUST_42824_PI429347424;CUST_44179_PI429347424;CUST_44222_PI429347424;CUST_44523_PI429347424;CUST_45393_PI429347424;CUST_463…	CUST_10048_PI429347424;CUST_12695_PI429347424;CUST_14133_PI429347424;CUST_17202_PI429347424;CUST_18929_PI429347424;CUST_20100_PI429347424;CUST_20649_PI429347424;CUST_21478_PI429347424;CUST_23905_PI429347424;CUST_27687_PI429347424;CUST_28808_PI429347424;CUST_36631_PI429347424;CUST_42824_PI429347424;CUST_44179_PI429347424;CUST_44222_PI429347424;CUST_44523_PI429347424;CUST_45393_PI429347424;CUST_463…	0.068756	0.291116	FALSE
ko00561://Glycerolipid metabolism	114	36	CUST_11782_PI429347424;CUST_14461_PI429347424;CUST_14557_PI429347424;CUST_1537_PI429347424;CUST_15702_PI429347424;CUST_16515_PI429347424;CUST_17202_PI429347424;CUST_19144_PI429347424;CUST_24107_PI429347424;CUST_27999_PI429347424;CUST_29131_PI429347424;CUST_29222_PI429347424;CUST_31675_PI429347424;CUST_31904_PI429347424;CUST_33915_PI429347424;CUST_34914_PI429347424;CUST_36631_PI429347424;CUST_4368…	CUST_11782_PI429347424;CUST_14461_PI429347424;CUST_14557_PI429347424;CUST_1537_PI429347424;CUST_15702_PI429347424;CUST_16515_PI429347424;CUST_17202_PI429347424;CUST_19144_PI429347424;CUST_24107_PI429347424;CUST_27999_PI429347424;CUST_29131_PI429347424;CUST_29222_PI429347424;CUST_31675_PI429347424;CUST_31904_PI429347424;CUST_33915_PI429347424;CUST_34914_PI429347424;CUST_36631_PI429347424;CUST_4368…	0.0758951	0.314648	FALSE
ko04666://Fc gamma R-mediated phagocytosis	268	78	CUST_10610_PI429347424;CUST_11782_PI429347424;CUST_11902_PI429347424;CUST_12297_PI429347424;CUST_12710_PI429347424;CUST_13901_PI429347424;CUST_14271_PI429347424;CUST_14557_PI429347424;CUST_14598_PI429347424;CUST_1537_PI429347424;CUST_16709_PI429347424;CUST_17174_PI429347424;CUST_2028_PI429347424;CUST_2074_PI429347424;CUST_26250_PI429347424;CUST_28706_PI429347424;CUST_28876_PI429347424;CUST_29222_…	CUST_10610_PI429347424;CUST_11782_PI429347424;CUST_11902_PI429347424;CUST_12297_PI429347424;CUST_12710_PI429347424;CUST_13901_PI429347424;CUST_14271_PI429347424;CUST_14557_PI429347424;CUST_14598_PI429347424;CUST_1537_PI429347424;CUST_16709_PI429347424;CUST_17174_PI429347424;CUST_2028_PI429347424;CUST_2074_PI429347424;CUST_26250_PI429347424;CUST_28706_PI429347424;CUST_28876_PI429347424;CUST_29222_…	0.0834083	0.335318	FALSE
ko05416://Viral myocarditis	268	78	CUST_10552_PI429347424;CUST_10610_PI429347424;CUST_10841_PI429347424;CUST_11407_PI429347424;CUST_11930_PI429347424;CUST_12021_PI429347424;CUST_14380_PI429347424;CUST_14689_PI429347424;CUST_18943_PI429347424;CUST_20163_PI429347424;CUST_21152_PI429347424;CUST_23230_PI429347424;CUST_2398_PI429347424;CUST_24662_PI429347424;CUST_26171_PI429347424;CUST_31334_PI429347424;CUST_31389_PI429347424;CUST_3166…	CUST_10552_PI429347424;CUST_10610_PI429347424;CUST_10841_PI429347424;CUST_11407_PI429347424;CUST_11930_PI429347424;CUST_12021_PI429347424;CUST_14380_PI429347424;CUST_14689_PI429347424;CUST_18943_PI429347424;CUST_20163_PI429347424;CUST_21152_PI429347424;CUST_23230_PI429347424;CUST_2398_PI429347424;CUST_24662_PI429347424;CUST_26171_PI429347424;CUST_31334_PI429347424;CUST_31389_PI429347424;CUST_3166…	0.0834083	0.335318	FALSE
ko04670://Leukocyte transendothelial migration	241	70	CUST_11902_PI429347424;CUST_12297_PI429347424;CUST_12710_PI429347424;CUST_13640_PI429347424;CUST_14271_PI429347424;CUST_14689_PI429347424;CUST_17484_PI429347424;CUST_18943_PI429347424;CUST_2074_PI429347424;CUST_21152_PI429347424;CUST_22551_PI429347424;CUST_232_PI429347424;CUST_2398_PI429347424;CUST_24719_PI429347424;CUST_28706_PI429347424;CUST_30553_PI429347424;CUST_31610_PI429347424;CUST_3227_PI…	CUST_11902_PI429347424;CUST_12297_PI429347424;CUST_12710_PI429347424;CUST_13640_PI429347424;CUST_14271_PI429347424;CUST_14689_PI429347424;CUST_17484_PI429347424;CUST_18943_PI429347424;CUST_2074_PI429347424;CUST_21152_PI429347424;CUST_22551_PI429347424;CUST_232_PI429347424;CUST_2398_PI429347424;CUST_24719_PI429347424;CUST_28706_PI429347424;CUST_30553_PI429347424;CUST_31610_PI429347424;CUST_3227_PI…	0.099882	0.389736	FALSE
ko04730://Long-term depression	110	34	CUST_12022_PI429347424;CUST_17174_PI429347424;CUST_18646_PI429347424;CUST_2035_PI429347424;CUST_2074_PI429347424;CUST_28706_PI429347424;CUST_29968_PI429347424;CUST_31641_PI429347424;CUST_34766_PI429347424;CUST_35043_PI429347424;CUST_35086_PI429347424;CUST_43241_PI429347424;CUST_47385_PI429347424;CUST_47396_PI429347424;CUST_48324_PI429347424;CUST_49300_PI429347424;CUST_49346_PI429347424;CUST_52307…	CUST_12022_PI429347424;CUST_17174_PI429347424;CUST_18646_PI429347424;CUST_2035_PI429347424;CUST_2074_PI429347424;CUST_28706_PI429347424;CUST_29968_PI429347424;CUST_31641_PI429347424;CUST_34766_PI429347424;CUST_35043_PI429347424;CUST_35086_PI429347424;CUST_43241_PI429347424;CUST_47385_PI429347424;CUST_47396_PI429347424;CUST_48324_PI429347424;CUST_49300_PI429347424;CUST_49346_PI429347424;CUST_52307…	0.10591	0.405311	FALSE
ko00750://Vitamin B6 metabolism	11	5	CUST_18158_PI429347424;CUST_21353_PI429347424;CUST_45164_PI429347424;CUST_48443_PI429347424;CUST_54925_PI429347424	CUST_18158_PI429347424;CUST_21353_PI429347424;CUST_45164_PI429347424;CUST_48443_PI429347424;CUST_54925_PI429347424	0.118958	0.446653	FALSE
ko00520://Amino sugar and nucleotide sugar metabolism	137	41	CUST_11930_PI429347424;CUST_13791_PI429347424;CUST_18539_PI429347424;CUST_19092_PI429347424;CUST_23982_PI429347424;CUST_24765_PI429347424;CUST_24853_PI429347424;CUST_25206_PI429347424;CUST_26904_PI429347424;CUST_27515_PI429347424;CUST_27833_PI429347424;CUST_28729_PI429347424;CUST_3045_PI429347424;CUST_33035_PI429347424;CUST_33220_PI429347424;CUST_37019_PI429347424;CUST_39182_PI429347424;CUST_3949…	CUST_11930_PI429347424;CUST_13791_PI429347424;CUST_18539_PI429347424;CUST_19092_PI429347424;CUST_23982_PI429347424;CUST_24765_PI429347424;CUST_24853_PI429347424;CUST_25206_PI429347424;CUST_26904_PI429347424;CUST_27515_PI429347424;CUST_27833_PI429347424;CUST_28729_PI429347424;CUST_3045_PI429347424;CUST_33035_PI429347424;CUST_33220_PI429347424;CUST_37019_PI429347424;CUST_39182_PI429347424;CUST_3949…	0.123361	0.454608	FALSE
ko00903://Limonene and pinene degradation	84	26	CUST_12394_PI429347424;CUST_13139_PI429347424;CUST_13230_PI429347424;CUST_15702_PI429347424;CUST_16515_PI429347424;CUST_17027_PI429347424;CUST_17202_PI429347424;CUST_27999_PI429347424;CUST_29131_PI429347424;CUST_31809_PI429347424;CUST_31904_PI429347424;CUST_34914_PI429347424;CUST_36631_PI429347424;CUST_38503_PI429347424;CUST_45284_PI429347424;CUST_45393_PI429347424;CUST_48906_PI429347424;CUST_525…	CUST_12394_PI429347424;CUST_13139_PI429347424;CUST_13230_PI429347424;CUST_15702_PI429347424;CUST_16515_PI429347424;CUST_17027_PI429347424;CUST_17202_PI429347424;CUST_27999_PI429347424;CUST_29131_PI429347424;CUST_31809_PI429347424;CUST_31904_PI429347424;CUST_34914_PI429347424;CUST_36631_PI429347424;CUST_38503_PI429347424;CUST_45284_PI429347424;CUST_45393_PI429347424;CUST_48906_PI429347424;CUST_525…	0.141338	0.511386	FALSE
ko04960://Aldosterone-regulated sodium reabsorption	70	22	CUST_2074_PI429347424;CUST_21437_PI429347424;CUST_28706_PI429347424;CUST_30812_PI429347424;CUST_32239_PI429347424;CUST_33956_PI429347424;CUST_34766_PI429347424;CUST_35086_PI429347424;CUST_45166_PI429347424;CUST_47385_PI429347424;CUST_47931_PI429347424;CUST_5086_PI429347424;CUST_56148_PI429347424;CUST_56289_PI429347424;CUST_56638_PI429347424;CUST_56710_PI429347424;CUST_57027_PI429347424;CUST_57067…	CUST_2074_PI429347424;CUST_21437_PI429347424;CUST_28706_PI429347424;CUST_30812_PI429347424;CUST_32239_PI429347424;CUST_33956_PI429347424;CUST_34766_PI429347424;CUST_35086_PI429347424;CUST_45166_PI429347424;CUST_47385_PI429347424;CUST_47931_PI429347424;CUST_5086_PI429347424;CUST_56148_PI429347424;CUST_56289_PI429347424;CUST_56638_PI429347424;CUST_56710_PI429347424;CUST_57027_PI429347424;CUST_57067…	0.146914	0.522068	FALSE
ko00010://Glycolysis / Gluconeogenesis	103	31	CUST_17202_PI429347424;CUST_21172_PI429347424;CUST_21690_PI429347424;CUST_24853_PI429347424;CUST_28852_PI429347424;CUST_31471_PI429347424;CUST_33035_PI429347424;CUST_33036_PI429347424;CUST_3587_PI429347424;CUST_3589_PI429347424;CUST_36631_PI429347424;CUST_41407_PI429347424;CUST_43294_PI429347424;CUST_43688_PI429347424;CUST_44437_PI429347424;CUST_45559_PI429347424;CUST_473_PI429347424;CUST_49595_P…	CUST_17202_PI429347424;CUST_21172_PI429347424;CUST_21690_PI429347424;CUST_24853_PI429347424;CUST_28852_PI429347424;CUST_31471_PI429347424;CUST_33035_PI429347424;CUST_33036_PI429347424;CUST_3587_PI429347424;CUST_3589_PI429347424;CUST_36631_PI429347424;CUST_41407_PI429347424;CUST_43294_PI429347424;CUST_43688_PI429347424;CUST_44437_PI429347424;CUST_45559_PI429347424;CUST_473_PI429347424;CUST_49595_P…	0.15429	0.52947	FALSE
ko04340://Hedgehog signaling pathway	125	37	CUST_10356_PI429347424;CUST_11703_PI429347424;CUST_11747_PI429347424;CUST_152_PI429347424;CUST_15870_PI429347424;CUST_17322_PI429347424;CUST_22496_PI429347424;CUST_22923_PI429347424;CUST_26381_PI429347424;CUST_28590_PI429347424;CUST_29677_PI429347424;CUST_30563_PI429347424;CUST_32309_PI429347424;CUST_32863_PI429347424;CUST_33076_PI429347424;CUST_33721_PI429347424;CUST_36561_PI429347424;CUST_38524…	CUST_10356_PI429347424;CUST_11703_PI429347424;CUST_11747_PI429347424;CUST_152_PI429347424;CUST_15870_PI429347424;CUST_17322_PI429347424;CUST_22496_PI429347424;CUST_22923_PI429347424;CUST_26381_PI429347424;CUST_28590_PI429347424;CUST_29677_PI429347424;CUST_30563_PI429347424;CUST_32309_PI429347424;CUST_32863_PI429347424;CUST_33076_PI429347424;CUST_33721_PI429347424;CUST_36561_PI429347424;CUST_38524…	0.154717	0.52947	FALSE
ko00100://Steroid biosynthesis	25	9	CUST_17505_PI429347424;CUST_19144_PI429347424;CUST_24557_PI429347424;CUST_33915_PI429347424;CUST_40576_PI429347424;CUST_48428_PI429347424;CUST_53992_PI429347424;CUST_57708_PI429347424;CUST_6716_PI429347424	CUST_17505_PI429347424;CUST_19144_PI429347424;CUST_24557_PI429347424;CUST_33915_PI429347424;CUST_40576_PI429347424;CUST_48428_PI429347424;CUST_53992_PI429347424;CUST_57708_PI429347424;CUST_6716_PI429347424	0.156979	0.52947	FALSE
ko05222://Small cell lung cancer	197	56	CUST_12908_PI429347424;CUST_16083_PI429347424;CUST_16709_PI429347424;CUST_20090_PI429347424;CUST_20163_PI429347424;CUST_20294_PI429347424;CUST_232_PI429347424;CUST_2416_PI429347424;CUST_24180_PI429347424;CUST_24482_PI429347424;CUST_24719_PI429347424;CUST_28341_PI429347424;CUST_30028_PI429347424;CUST_31248_PI429347424;CUST_31332_PI429347424;CUST_3172_PI429347424;CUST_33157_PI429347424;CUST_33904_P…	CUST_12908_PI429347424;CUST_16083_PI429347424;CUST_16709_PI429347424;CUST_20090_PI429347424;CUST_20163_PI429347424;CUST_20294_PI429347424;CUST_232_PI429347424;CUST_2416_PI429347424;CUST_24180_PI429347424;CUST_24482_PI429347424;CUST_24719_PI429347424;CUST_28341_PI429347424;CUST_30028_PI429347424;CUST_31248_PI429347424;CUST_31332_PI429347424;CUST_3172_PI429347424;CUST_33157_PI429347424;CUST_33904_P…	0.171758	0.567982	FALSE
ko04614://Renin-angiotensin system	50	16	CUST_12476_PI429347424;CUST_15303_PI429347424;CUST_22747_PI429347424;CUST_31325_PI429347424;CUST_34850_PI429347424;CUST_38765_PI429347424;CUST_45145_PI429347424;CUST_46214_PI429347424;CUST_46945_PI429347424;CUST_4928_PI429347424;CUST_49304_PI429347424;CUST_50205_PI429347424;CUST_51264_PI429347424;CUST_52685_PI429347424;CUST_57232_PI429347424;CUST_57951_PI429347424	CUST_12476_PI429347424;CUST_15303_PI429347424;CUST_22747_PI429347424;CUST_31325_PI429347424;CUST_34850_PI429347424;CUST_38765_PI429347424;CUST_45145_PI429347424;CUST_46214_PI429347424;CUST_46945_PI429347424;CUST_4928_PI429347424;CUST_49304_PI429347424;CUST_50205_PI429347424;CUST_51264_PI429347424;CUST_52685_PI429347424;CUST_57232_PI429347424;CUST_57951_PI429347424	0.174105	0.567982	FALSE
ko04210://Apoptosis	157	45	CUST_11091_PI429347424;CUST_11250_PI429347424;CUST_11407_PI429347424;CUST_11409_PI429347424;CUST_1444_PI429347424;CUST_16083_PI429347424;CUST_16709_PI429347424;CUST_17017_PI429347424;CUST_20090_PI429347424;CUST_20163_PI429347424;CUST_20294_PI429347424;CUST_24016_PI429347424;CUST_2416_PI429347424;CUST_24482_PI429347424;CUST_24548_PI429347424;CUST_25537_PI429347424;CUST_31332_PI429347424;CUST_3193_…	CUST_11091_PI429347424;CUST_11250_PI429347424;CUST_11407_PI429347424;CUST_11409_PI429347424;CUST_1444_PI429347424;CUST_16083_PI429347424;CUST_16709_PI429347424;CUST_17017_PI429347424;CUST_20090_PI429347424;CUST_20163_PI429347424;CUST_20294_PI429347424;CUST_24016_PI429347424;CUST_2416_PI429347424;CUST_24482_PI429347424;CUST_24548_PI429347424;CUST_25537_PI429347424;CUST_31332_PI429347424;CUST_3193_…	0.185286	0.594708	FALSE
ko04540://Gap junction	139	40	CUST_10599_PI429347424;CUST_18646_PI429347424;CUST_20044_PI429347424;CUST_2074_PI429347424;CUST_22402_PI429347424;CUST_24289_PI429347424;CUST_28706_PI429347424;CUST_33512_PI429347424;CUST_33664_PI429347424;CUST_33721_PI429347424;CUST_34766_PI429347424;CUST_34798_PI429347424;CUST_35043_PI429347424;CUST_35086_PI429347424;CUST_38594_PI429347424;CUST_41230_PI429347424;CUST_43241_PI429347424;CUST_4548…	CUST_10599_PI429347424;CUST_18646_PI429347424;CUST_20044_PI429347424;CUST_2074_PI429347424;CUST_22402_PI429347424;CUST_24289_PI429347424;CUST_28706_PI429347424;CUST_33512_PI429347424;CUST_33664_PI429347424;CUST_33721_PI429347424;CUST_34766_PI429347424;CUST_34798_PI429347424;CUST_35043_PI429347424;CUST_35086_PI429347424;CUST_38594_PI429347424;CUST_41230_PI429347424;CUST_43241_PI429347424;CUST_4548…	0.194064	0.612996	FALSE
ko05212://Pancreatic cancer	106	31	CUST_1054_PI429347424;CUST_13324_PI429347424;CUST_14271_PI429347424;CUST_15391_PI429347424;CUST_16083_PI429347424;CUST_16709_PI429347424;CUST_20090_PI429347424;CUST_20163_PI429347424;CUST_21061_PI429347424;CUST_24482_PI429347424;CUST_28931_PI429347424;CUST_32631_PI429347424;CUST_32735_PI429347424;CUST_33956_PI429347424;CUST_38010_PI429347424;CUST_41220_PI429347424;CUST_45166_PI429347424;CUST_4518…	CUST_1054_PI429347424;CUST_13324_PI429347424;CUST_14271_PI429347424;CUST_15391_PI429347424;CUST_16083_PI429347424;CUST_16709_PI429347424;CUST_20090_PI429347424;CUST_20163_PI429347424;CUST_21061_PI429347424;CUST_24482_PI429347424;CUST_28931_PI429347424;CUST_32631_PI429347424;CUST_32735_PI429347424;CUST_33956_PI429347424;CUST_38010_PI429347424;CUST_41220_PI429347424;CUST_45166_PI429347424;CUST_4518…	0.200696	0.624039	FALSE
ko05219://Bladder cancer	77	23	CUST_17797_PI429347424;CUST_18954_PI429347424;CUST_1985_PI429347424;CUST_20740_PI429347424;CUST_20768_PI429347424;CUST_22862_PI429347424;CUST_25333_PI429347424;CUST_28533_PI429347424;CUST_32340_PI429347424;CUST_32667_PI429347424;CUST_33143_PI429347424;CUST_4008_PI429347424;CUST_4054_PI429347424;CUST_45186_PI429347424;CUST_45488_PI429347424;CUST_46519_PI429347424;CUST_50910_PI429347424;CUST_50967_…	CUST_17797_PI429347424;CUST_18954_PI429347424;CUST_1985_PI429347424;CUST_20740_PI429347424;CUST_20768_PI429347424;CUST_22862_PI429347424;CUST_25333_PI429347424;CUST_28533_PI429347424;CUST_32340_PI429347424;CUST_32667_PI429347424;CUST_33143_PI429347424;CUST_4008_PI429347424;CUST_4054_PI429347424;CUST_45186_PI429347424;CUST_45488_PI429347424;CUST_46519_PI429347424;CUST_50910_PI429347424;CUST_50967_…	0.209628	0.641785	FALSE
ko00130://Ubiquinone and other terpenoid-quinone biosynthesis	20	7	CUST_31101_PI429347424;CUST_31182_PI429347424;CUST_40697_PI429347424;CUST_45061_PI429347424;CUST_50813_PI429347424;CUST_56212_PI429347424;CUST_9255_PI429347424	CUST_31101_PI429347424;CUST_31182_PI429347424;CUST_40697_PI429347424;CUST_45061_PI429347424;CUST_50813_PI429347424;CUST_56212_PI429347424;CUST_9255_PI429347424	0.222737	0.661368	FALSE
ko00533://Keratan sulfate biosynthesis	20	7	CUST_16918_PI429347424;CUST_19550_PI429347424;CUST_28488_PI429347424;CUST_31004_PI429347424;CUST_39473_PI429347424;CUST_4947_PI429347424;CUST_57900_PI429347424	CUST_16918_PI429347424;CUST_19550_PI429347424;CUST_28488_PI429347424;CUST_31004_PI429347424;CUST_39473_PI429347424;CUST_4947_PI429347424;CUST_57900_PI429347424	0.222737	0.661368	FALSE
ko04620://Toll-like receptor signaling pathway	149	42	CUST_11091_PI429347424;CUST_11407_PI429347424;CUST_12572_PI429347424;CUST_16029_PI429347424;CUST_16083_PI429347424;CUST_16709_PI429347424;CUST_17017_PI429347424;CUST_20090_PI429347424;CUST_20163_PI429347424;CUST_21852_PI429347424;CUST_24180_PI429347424;CUST_24482_PI429347424;CUST_25537_PI429347424;CUST_28341_PI429347424;CUST_28470_PI429347424;CUST_29365_PI429347424;CUST_30208_PI429347424;CUST_303…	CUST_11091_PI429347424;CUST_11407_PI429347424;CUST_12572_PI429347424;CUST_16029_PI429347424;CUST_16083_PI429347424;CUST_16709_PI429347424;CUST_17017_PI429347424;CUST_20090_PI429347424;CUST_20163_PI429347424;CUST_21852_PI429347424;CUST_24180_PI429347424;CUST_24482_PI429347424;CUST_25537_PI429347424;CUST_28341_PI429347424;CUST_28470_PI429347424;CUST_29365_PI429347424;CUST_30208_PI429347424;CUST_303…	0.230645	0.661368	FALSE
ko00592://alpha-Linolenic acid metabolism	56	17	CUST_12695_PI429347424;CUST_14507_PI429347424;CUST_15702_PI429347424;CUST_17174_PI429347424;CUST_27687_PI429347424;CUST_29131_PI429347424;CUST_29968_PI429347424;CUST_47015_PI429347424;CUST_51102_PI429347424;CUST_52307_PI429347424;CUST_53815_PI429347424;CUST_54209_PI429347424;CUST_54655_PI429347424;CUST_55122_PI429347424;CUST_57462_PI429347424;CUST_58028_PI429347424;CUST_6716_PI429347424	CUST_12695_PI429347424;CUST_14507_PI429347424;CUST_15702_PI429347424;CUST_17174_PI429347424;CUST_27687_PI429347424;CUST_29131_PI429347424;CUST_29968_PI429347424;CUST_47015_PI429347424;CUST_51102_PI429347424;CUST_52307_PI429347424;CUST_53815_PI429347424;CUST_54209_PI429347424;CUST_54655_PI429347424;CUST_55122_PI429347424;CUST_57462_PI429347424;CUST_58028_PI429347424;CUST_6716_PI429347424	0.231063	0.661368	FALSE
ko00340://Histidine metabolism	60	18	CUST_11501_PI429347424;CUST_14133_PI429347424;CUST_17202_PI429347424;CUST_18929_PI429347424;CUST_20649_PI429347424;CUST_30230_PI429347424;CUST_36631_PI429347424;CUST_44222_PI429347424;CUST_48776_PI429347424;CUST_52514_PI429347424;CUST_53837_PI429347424;CUST_57051_PI429347424;CUST_57244_PI429347424;CUST_57441_PI429347424;CUST_57736_PI429347424;CUST_57759_PI429347424;CUST_58228_PI429347424;CUST_676…	CUST_11501_PI429347424;CUST_14133_PI429347424;CUST_17202_PI429347424;CUST_18929_PI429347424;CUST_20649_PI429347424;CUST_30230_PI429347424;CUST_36631_PI429347424;CUST_44222_PI429347424;CUST_48776_PI429347424;CUST_52514_PI429347424;CUST_53837_PI429347424;CUST_57051_PI429347424;CUST_57244_PI429347424;CUST_57441_PI429347424;CUST_57736_PI429347424;CUST_57759_PI429347424;CUST_58228_PI429347424;CUST_676…	0.239417	0.661368	FALSE
ko00051://Fructose and mannose metabolism	75	22	CUST_21225_PI429347424;CUST_26904_PI429347424;CUST_28852_PI429347424;CUST_33035_PI429347424;CUST_33679_PI429347424;CUST_43294_PI429347424;CUST_43688_PI429347424;CUST_43759_PI429347424;CUST_45562_PI429347424;CUST_45734_PI429347424;CUST_46455_PI429347424;CUST_47426_PI429347424;CUST_48261_PI429347424;CUST_50855_PI429347424;CUST_52291_PI429347424;CUST_55367_PI429347424;CUST_56281_PI429347424;CUST_569…	CUST_21225_PI429347424;CUST_26904_PI429347424;CUST_28852_PI429347424;CUST_33035_PI429347424;CUST_33679_PI429347424;CUST_43294_PI429347424;CUST_43688_PI429347424;CUST_43759_PI429347424;CUST_45562_PI429347424;CUST_45734_PI429347424;CUST_46455_PI429347424;CUST_47426_PI429347424;CUST_48261_PI429347424;CUST_50855_PI429347424;CUST_52291_PI429347424;CUST_55367_PI429347424;CUST_56281_PI429347424;CUST_569…	0.245073	0.661368	FALSE
ko00601://Glycosphingolipid biosynthesis - lacto and neolacto series	42	13	CUST_16918_PI429347424;CUST_1699_PI429347424;CUST_21873_PI429347424;CUST_22800_PI429347424;CUST_31004_PI429347424;CUST_34193_PI429347424;CUST_39473_PI429347424;CUST_39769_PI429347424;CUST_4947_PI429347424;CUST_53316_PI429347424;CUST_54147_PI429347424;CUST_57900_PI429347424;CUST_9047_PI429347424	CUST_16918_PI429347424;CUST_1699_PI429347424;CUST_21873_PI429347424;CUST_22800_PI429347424;CUST_31004_PI429347424;CUST_34193_PI429347424;CUST_39473_PI429347424;CUST_39769_PI429347424;CUST_4947_PI429347424;CUST_53316_PI429347424;CUST_54147_PI429347424;CUST_57900_PI429347424;CUST_9047_PI429347424	0.246266	0.661368	FALSE
ko04062://Chemokine signaling pathway	272	74	CUST_10610_PI429347424;CUST_11902_PI429347424;CUST_12297_PI429347424;CUST_12710_PI429347424;CUST_13640_PI429347424;CUST_14271_PI429347424;CUST_16083_PI429347424;CUST_16364_PI429347424;CUST_16709_PI429347424;CUST_17484_PI429347424;CUST_20090_PI429347424;CUST_2028_PI429347424;CUST_2074_PI429347424;CUST_21444_PI429347424;CUST_22160_PI429347424;CUST_24464_PI429347424;CUST_24482_PI429347424;CUST_24719…	CUST_10610_PI429347424;CUST_11902_PI429347424;CUST_12297_PI429347424;CUST_12710_PI429347424;CUST_13640_PI429347424;CUST_14271_PI429347424;CUST_16083_PI429347424;CUST_16364_PI429347424;CUST_16709_PI429347424;CUST_17484_PI429347424;CUST_20090_PI429347424;CUST_2028_PI429347424;CUST_2074_PI429347424;CUST_21444_PI429347424;CUST_22160_PI429347424;CUST_24464_PI429347424;CUST_24482_PI429347424;CUST_24719…	0.248668	0.661368	FALSE
ko04260://Cardiac muscle contraction	230	63	CUST_10552_PI429347424;CUST_10841_PI429347424;CUST_11947_PI429347424;CUST_12021_PI429347424;CUST_12932_PI429347424;CUST_18491_PI429347424;CUST_21437_PI429347424;CUST_22079_PI429347424;CUST_24662_PI429347424;CUST_24943_PI429347424;CUST_26171_PI429347424;CUST_31389_PI429347424;CUST_31431_PI429347424;CUST_31667_PI429347424;CUST_34263_PI429347424;CUST_35020_PI429347424;CUST_40413_PI429347424;CUST_437…	CUST_10552_PI429347424;CUST_10841_PI429347424;CUST_11947_PI429347424;CUST_12021_PI429347424;CUST_12932_PI429347424;CUST_18491_PI429347424;CUST_21437_PI429347424;CUST_22079_PI429347424;CUST_24662_PI429347424;CUST_24943_PI429347424;CUST_26171_PI429347424;CUST_31389_PI429347424;CUST_31431_PI429347424;CUST_31667_PI429347424;CUST_34263_PI429347424;CUST_35020_PI429347424;CUST_40413_PI429347424;CUST_437…	0.249071	0.661368	FALSE
ko05310://Asthma	7	3	CUST_42612_PI429347424;CUST_47036_PI429347424;CUST_53876_PI429347424	CUST_42612_PI429347424;CUST_47036_PI429347424;CUST_53876_PI429347424	0.249259	0.661368	FALSE
ko04130://SNARE interactions in vesicular transport	35	11	CUST_12364_PI429347424;CUST_19886_PI429347424;CUST_24709_PI429347424;CUST_29221_PI429347424;CUST_32108_PI429347424;CUST_35154_PI429347424;CUST_38730_PI429347424;CUST_45402_PI429347424;CUST_51467_PI429347424;CUST_55876_PI429347424;CUST_56789_PI429347424	CUST_12364_PI429347424;CUST_19886_PI429347424;CUST_24709_PI429347424;CUST_29221_PI429347424;CUST_32108_PI429347424;CUST_35154_PI429347424;CUST_38730_PI429347424;CUST_45402_PI429347424;CUST_51467_PI429347424;CUST_55876_PI429347424;CUST_56789_PI429347424	0.253782	0.664509	FALSE
ko05110://Vibrio cholerae infection	277	75	CUST_1140_PI429347424;CUST_11865_PI429347424;CUST_11930_PI429347424;CUST_1353_PI429347424;CUST_13712_PI429347424;CUST_14228_PI429347424;CUST_14457_PI429347424;CUST_14689_PI429347424;CUST_14847_PI429347424;CUST_15028_PI429347424;CUST_18014_PI429347424;CUST_18921_PI429347424;CUST_18943_PI429347424;CUST_2074_PI429347424;CUST_21152_PI429347424;CUST_2145_PI429347424;CUST_21741_PI429347424;CUST_21879_P…	CUST_1140_PI429347424;CUST_11865_PI429347424;CUST_11930_PI429347424;CUST_1353_PI429347424;CUST_13712_PI429347424;CUST_14228_PI429347424;CUST_14457_PI429347424;CUST_14689_PI429347424;CUST_14847_PI429347424;CUST_15028_PI429347424;CUST_18014_PI429347424;CUST_18921_PI429347424;CUST_18943_PI429347424;CUST_2074_PI429347424;CUST_21152_PI429347424;CUST_2145_PI429347424;CUST_21741_PI429347424;CUST_21879_P…	0.262288	0.677862	FALSE
ko00450://Selenoamino acid metabolism	69	20	CUST_12394_PI429347424;CUST_16515_PI429347424;CUST_27313_PI429347424;CUST_27999_PI429347424;CUST_31904_PI429347424;CUST_34044_PI429347424;CUST_34914_PI429347424;CUST_36674_PI429347424;CUST_38503_PI429347424;CUST_40262_PI429347424;CUST_44160_PI429347424;CUST_48906_PI429347424;CUST_53430_PI429347424;CUST_54152_PI429347424;CUST_55530_PI429347424;CUST_57244_PI429347424;CUST_57974_PI429347424;CUST_583…	CUST_12394_PI429347424;CUST_16515_PI429347424;CUST_27313_PI429347424;CUST_27999_PI429347424;CUST_31904_PI429347424;CUST_34044_PI429347424;CUST_34914_PI429347424;CUST_36674_PI429347424;CUST_38503_PI429347424;CUST_40262_PI429347424;CUST_44160_PI429347424;CUST_48906_PI429347424;CUST_53430_PI429347424;CUST_54152_PI429347424;CUST_55530_PI429347424;CUST_57244_PI429347424;CUST_57974_PI429347424;CUST_583…	0.278369	0.710199	FALSE
ko04910://Insulin signaling pathway	318	85	CUST_11250_PI429347424;CUST_11951_PI429347424;CUST_12717_PI429347424;CUST_1335_PI429347424;CUST_13970_PI429347424;CUST_14271_PI429347424;CUST_1436_PI429347424;CUST_14598_PI429347424;CUST_1480_PI429347424;CUST_16289_PI429347424;CUST_16543_PI429347424;CUST_16709_PI429347424;CUST_17587_PI429347424;CUST_1780_PI429347424;CUST_17820_PI429347424;CUST_20331_PI429347424;CUST_24976_PI429347424;CUST_27481_P…	CUST_11250_PI429347424;CUST_11951_PI429347424;CUST_12717_PI429347424;CUST_1335_PI429347424;CUST_13970_PI429347424;CUST_14271_PI429347424;CUST_1436_PI429347424;CUST_14598_PI429347424;CUST_1480_PI429347424;CUST_16289_PI429347424;CUST_16543_PI429347424;CUST_16709_PI429347424;CUST_17587_PI429347424;CUST_1780_PI429347424;CUST_17820_PI429347424;CUST_20331_PI429347424;CUST_24976_PI429347424;CUST_27481_P…	0.291646	0.734652	FALSE
ko00430://Taurine and hypotaurine metabolism	40	12	CUST_12394_PI429347424;CUST_16515_PI429347424;CUST_27999_PI429347424;CUST_31904_PI429347424;CUST_34914_PI429347424;CUST_38503_PI429347424;CUST_44523_PI429347424;CUST_48906_PI429347424;CUST_53430_PI429347424;CUST_54152_PI429347424;CUST_6016_PI429347424;CUST_942_PI429347424	CUST_12394_PI429347424;CUST_16515_PI429347424;CUST_27999_PI429347424;CUST_31904_PI429347424;CUST_34914_PI429347424;CUST_38503_PI429347424;CUST_44523_PI429347424;CUST_48906_PI429347424;CUST_53430_PI429347424;CUST_54152_PI429347424;CUST_6016_PI429347424;CUST_942_PI429347424	0.298603	0.742775	FALSE
ko00260://Glycine, serine and threonine metabolism	166	45	CUST_10141_PI429347424;CUST_11089_PI429347424;CUST_11501_PI429347424;CUST_1346_PI429347424;CUST_14133_PI429347424;CUST_15326_PI429347424;CUST_15660_PI429347424;CUST_15943_PI429347424;CUST_16364_PI429347424;CUST_16622_PI429347424;CUST_18929_PI429347424;CUST_20365_PI429347424;CUST_20390_PI429347424;CUST_20530_PI429347424;CUST_20649_PI429347424;CUST_23369_PI429347424;CUST_23423_PI429347424;CUST_2377…	CUST_10141_PI429347424;CUST_11089_PI429347424;CUST_11501_PI429347424;CUST_1346_PI429347424;CUST_14133_PI429347424;CUST_15326_PI429347424;CUST_15660_PI429347424;CUST_15943_PI429347424;CUST_16364_PI429347424;CUST_16622_PI429347424;CUST_18929_PI429347424;CUST_20365_PI429347424;CUST_20390_PI429347424;CUST_20530_PI429347424;CUST_20649_PI429347424;CUST_23369_PI429347424;CUST_23423_PI429347424;CUST_2377…	0.319351	0.775402	FALSE
ko00565://Ether lipid metabolism	82	23	CUST_11782_PI429347424;CUST_14557_PI429347424;CUST_1537_PI429347424;CUST_16515_PI429347424;CUST_17174_PI429347424;CUST_17490_PI429347424;CUST_27999_PI429347424;CUST_29222_PI429347424;CUST_29968_PI429347424;CUST_30781_PI429347424;CUST_31904_PI429347424;CUST_34914_PI429347424;CUST_46830_PI429347424;CUST_49295_PI429347424;CUST_5153_PI429347424;CUST_52307_PI429347424;CUST_53815_PI429347424;CUST_54152…	CUST_11782_PI429347424;CUST_14557_PI429347424;CUST_1537_PI429347424;CUST_16515_PI429347424;CUST_17174_PI429347424;CUST_17490_PI429347424;CUST_27999_PI429347424;CUST_29222_PI429347424;CUST_29968_PI429347424;CUST_30781_PI429347424;CUST_31904_PI429347424;CUST_34914_PI429347424;CUST_46830_PI429347424;CUST_49295_PI429347424;CUST_5153_PI429347424;CUST_52307_PI429347424;CUST_53815_PI429347424;CUST_54152…	0.319512	0.775402	FALSE
ko04350://TGF-beta signaling pathway	159	43	CUST_13324_PI429347424;CUST_13640_PI429347424;CUST_14598_PI429347424;CUST_15391_PI429347424;CUST_15981_PI429347424;CUST_17484_PI429347424;CUST_1985_PI429347424;CUST_20768_PI429347424;CUST_21061_PI429347424;CUST_23211_PI429347424;CUST_2409_PI429347424;CUST_28533_PI429347424;CUST_30267_PI429347424;CUST_32340_PI429347424;CUST_32435_PI429347424;CUST_32631_PI429347424;CUST_34304_PI429347424;CUST_34685…	CUST_13324_PI429347424;CUST_13640_PI429347424;CUST_14598_PI429347424;CUST_15391_PI429347424;CUST_15981_PI429347424;CUST_17484_PI429347424;CUST_1985_PI429347424;CUST_20768_PI429347424;CUST_21061_PI429347424;CUST_23211_PI429347424;CUST_2409_PI429347424;CUST_28533_PI429347424;CUST_30267_PI429347424;CUST_32340_PI429347424;CUST_32435_PI429347424;CUST_32631_PI429347424;CUST_34304_PI429347424;CUST_34685…	0.33086	0.793268	FALSE
ko04810://Regulation of actin cytoskeleton	657	171	CUST_10027_PI429347424;CUST_10552_PI429347424;CUST_10841_PI429347424;CUST_11902_PI429347424;CUST_12021_PI429347424;CUST_12262_PI429347424;CUST_12710_PI429347424;CUST_13640_PI429347424;CUST_13901_PI429347424;CUST_14271_PI429347424;CUST_14689_PI429347424;CUST_14725_PI429347424;CUST_16001_PI429347424;CUST_16368_PI429347424;CUST_17093_PI429347424;CUST_17387_PI429347424;CUST_17484_PI429347424;CUST_177…	CUST_10027_PI429347424;CUST_10552_PI429347424;CUST_10841_PI429347424;CUST_11902_PI429347424;CUST_12021_PI429347424;CUST_12262_PI429347424;CUST_12710_PI429347424;CUST_13640_PI429347424;CUST_13901_PI429347424;CUST_14271_PI429347424;CUST_14689_PI429347424;CUST_14725_PI429347424;CUST_16001_PI429347424;CUST_16368_PI429347424;CUST_17093_PI429347424;CUST_17387_PI429347424;CUST_17484_PI429347424;CUST_177…	0.337631	0.799863	FALSE
ko04360://Axon guidance	272	72	CUST_10034_PI429347424;CUST_10610_PI429347424;CUST_11902_PI429347424;CUST_12878_PI429347424;CUST_13474_PI429347424;CUST_13640_PI429347424;CUST_13901_PI429347424;CUST_13907_PI429347424;CUST_14271_PI429347424;CUST_14380_PI429347424;CUST_1533_PI429347424;CUST_15501_PI429347424;CUST_16152_PI429347424;CUST_17484_PI429347424;CUST_20864_PI429347424;CUST_21394_PI429347424;CUST_22228_PI429347424;CUST_232_…	CUST_10034_PI429347424;CUST_10610_PI429347424;CUST_11902_PI429347424;CUST_12878_PI429347424;CUST_13474_PI429347424;CUST_13640_PI429347424;CUST_13901_PI429347424;CUST_13907_PI429347424;CUST_14271_PI429347424;CUST_14380_PI429347424;CUST_1533_PI429347424;CUST_15501_PI429347424;CUST_16152_PI429347424;CUST_17484_PI429347424;CUST_20864_PI429347424;CUST_21394_PI429347424;CUST_22228_PI429347424;CUST_232_…	0.344979	0.807656	FALSE
ko00760://Nicotinate and nicotinamide metabolism	53	15	CUST_11131_PI429347424;CUST_13805_PI429347424;CUST_14813_PI429347424;CUST_19427_PI429347424;CUST_31551_PI429347424;CUST_33562_PI429347424;CUST_40913_PI429347424;CUST_43271_PI429347424;CUST_46711_PI429347424;CUST_51735_PI429347424;CUST_54923_PI429347424;CUST_54925_PI429347424;CUST_55302_PI429347424;CUST_56663_PI429347424;CUST_66_PI429347424	CUST_11131_PI429347424;CUST_13805_PI429347424;CUST_14813_PI429347424;CUST_19427_PI429347424;CUST_31551_PI429347424;CUST_33562_PI429347424;CUST_40913_PI429347424;CUST_43271_PI429347424;CUST_46711_PI429347424;CUST_51735_PI429347424;CUST_54923_PI429347424;CUST_54925_PI429347424;CUST_55302_PI429347424;CUST_56663_PI429347424;CUST_66_PI429347424	0.354811	0.808989	FALSE
ko00360://Phenylalanine metabolism	145	39	CUST_10701_PI429347424;CUST_11501_PI429347424;CUST_12394_PI429347424;CUST_14133_PI429347424;CUST_15396_PI429347424;CUST_15702_PI429347424;CUST_16515_PI429347424;CUST_17202_PI429347424;CUST_174_PI429347424;CUST_18929_PI429347424;CUST_20649_PI429347424;CUST_23905_PI429347424;CUST_27999_PI429347424;CUST_29131_PI429347424;CUST_30230_PI429347424;CUST_31904_PI429347424;CUST_34914_PI429347424;CUST_35486…	CUST_10701_PI429347424;CUST_11501_PI429347424;CUST_12394_PI429347424;CUST_14133_PI429347424;CUST_15396_PI429347424;CUST_15702_PI429347424;CUST_16515_PI429347424;CUST_17202_PI429347424;CUST_174_PI429347424;CUST_18929_PI429347424;CUST_20649_PI429347424;CUST_23905_PI429347424;CUST_27999_PI429347424;CUST_29131_PI429347424;CUST_30230_PI429347424;CUST_31904_PI429347424;CUST_34914_PI429347424;CUST_35486…	0.355748	0.808989	FALSE
ko04710://Circadian rhythm - mammal	23	7	CUST_16006_PI429347424;CUST_33186_PI429347424;CUST_38153_PI429347424;CUST_41142_PI429347424;CUST_42730_PI429347424;CUST_54661_PI429347424;CUST_9736_PI429347424	CUST_16006_PI429347424;CUST_33186_PI429347424;CUST_38153_PI429347424;CUST_41142_PI429347424;CUST_42730_PI429347424;CUST_54661_PI429347424;CUST_9736_PI429347424	0.357744	0.808989	FALSE
ko05213://Endometrial cancer	111	30	CUST_16709_PI429347424;CUST_20163_PI429347424;CUST_21946_PI429347424;CUST_30848_PI429347424;CUST_33512_PI429347424;CUST_33956_PI429347424;CUST_34197_PI429347424;CUST_34897_PI429347424;CUST_35138_PI429347424;CUST_37166_PI429347424;CUST_38650_PI429347424;CUST_41220_PI429347424;CUST_45166_PI429347424;CUST_45488_PI429347424;CUST_48497_PI429347424;CUST_51602_PI429347424;CUST_51627_PI429347424;CUST_523…	CUST_16709_PI429347424;CUST_20163_PI429347424;CUST_21946_PI429347424;CUST_30848_PI429347424;CUST_33512_PI429347424;CUST_33956_PI429347424;CUST_34197_PI429347424;CUST_34897_PI429347424;CUST_35138_PI429347424;CUST_37166_PI429347424;CUST_38650_PI429347424;CUST_41220_PI429347424;CUST_45166_PI429347424;CUST_45488_PI429347424;CUST_48497_PI429347424;CUST_51602_PI429347424;CUST_51627_PI429347424;CUST_523…	0.36949	0.822756	FALSE
ko00534://Heparan sulfate biosynthesis	31	9	CUST_10391_PI429347424;CUST_16552_PI429347424;CUST_22014_PI429347424;CUST_31456_PI429347424;CUST_36501_PI429347424;CUST_39879_PI429347424;CUST_47099_PI429347424;CUST_53163_PI429347424;CUST_5751_PI429347424	CUST_10391_PI429347424;CUST_16552_PI429347424;CUST_22014_PI429347424;CUST_31456_PI429347424;CUST_36501_PI429347424;CUST_39879_PI429347424;CUST_47099_PI429347424;CUST_53163_PI429347424;CUST_5751_PI429347424	0.379723	0.822756	FALSE
ko04664://Fc epsilon RI signaling pathway	127	34	CUST_10610_PI429347424;CUST_11902_PI429347424;CUST_12710_PI429347424;CUST_16709_PI429347424;CUST_17174_PI429347424;CUST_2074_PI429347424;CUST_21852_PI429347424;CUST_28706_PI429347424;CUST_29968_PI429347424;CUST_30553_PI429347424;CUST_33512_PI429347424;CUST_33956_PI429347424;CUST_34766_PI429347424;CUST_35086_PI429347424;CUST_41220_PI429347424;CUST_45166_PI429347424;CUST_47295_PI429347424;CUST_4738…	CUST_10610_PI429347424;CUST_11902_PI429347424;CUST_12710_PI429347424;CUST_16709_PI429347424;CUST_17174_PI429347424;CUST_2074_PI429347424;CUST_21852_PI429347424;CUST_28706_PI429347424;CUST_29968_PI429347424;CUST_30553_PI429347424;CUST_33512_PI429347424;CUST_33956_PI429347424;CUST_34766_PI429347424;CUST_35086_PI429347424;CUST_41220_PI429347424;CUST_45166_PI429347424;CUST_47295_PI429347424;CUST_4738…	0.380941	0.822756	FALSE
ko04150://mTOR signaling pathway	104	28	CUST_13297_PI429347424;CUST_13970_PI429347424;CUST_14598_PI429347424;CUST_16709_PI429347424;CUST_24623_PI429347424;CUST_2750_PI429347424;CUST_28231_PI429347424;CUST_2869_PI429347424;CUST_32235_PI429347424;CUST_32435_PI429347424;CUST_33956_PI429347424;CUST_375_PI429347424;CUST_41220_PI429347424;CUST_4332_PI429347424;CUST_44506_PI429347424;CUST_45166_PI429347424;CUST_4595_PI429347424;CUST_56710_PI4…	CUST_13297_PI429347424;CUST_13970_PI429347424;CUST_14598_PI429347424;CUST_16709_PI429347424;CUST_24623_PI429347424;CUST_2750_PI429347424;CUST_28231_PI429347424;CUST_2869_PI429347424;CUST_32235_PI429347424;CUST_32435_PI429347424;CUST_33956_PI429347424;CUST_375_PI429347424;CUST_41220_PI429347424;CUST_4332_PI429347424;CUST_44506_PI429347424;CUST_45166_PI429347424;CUST_4595_PI429347424;CUST_56710_PI4…	0.385045	0.822756	FALSE
ko04514://Cell adhesion molecules (CAMs)	174	46	CUST_10027_PI429347424;CUST_11710_PI429347424;CUST_12438_PI429347424;CUST_14527_PI429347424;CUST_197_PI429347424;CUST_232_PI429347424;CUST_24607_PI429347424;CUST_26393_PI429347424;CUST_26614_PI429347424;CUST_27525_PI429347424;CUST_31419_PI429347424;CUST_31439_PI429347424;CUST_3172_PI429347424;CUST_3285_PI429347424;CUST_35050_PI429347424;CUST_35111_PI429347424;CUST_40032_PI429347424;CUST_40155_PI4…	CUST_10027_PI429347424;CUST_11710_PI429347424;CUST_12438_PI429347424;CUST_14527_PI429347424;CUST_197_PI429347424;CUST_232_PI429347424;CUST_24607_PI429347424;CUST_26393_PI429347424;CUST_26614_PI429347424;CUST_27525_PI429347424;CUST_31419_PI429347424;CUST_31439_PI429347424;CUST_3172_PI429347424;CUST_3285_PI429347424;CUST_35050_PI429347424;CUST_35111_PI429347424;CUST_40032_PI429347424;CUST_40155_PI4…	0.389409	0.822756	FALSE
ko03320://PPAR signaling pathway	151	40	CUST_12539_PI429347424;CUST_12695_PI429347424;CUST_13230_PI429347424;CUST_14507_PI429347424;CUST_16813_PI429347424;CUST_19258_PI429347424;CUST_19546_PI429347424;CUST_22911_PI429347424;CUST_25504_PI429347424;CUST_27687_PI429347424;CUST_29919_PI429347424;CUST_31034_PI429347424;CUST_31101_PI429347424;CUST_31129_PI429347424;CUST_40576_PI429347424;CUST_42978_PI429347424;CUST_4303_PI429347424;CUST_4539…	CUST_12539_PI429347424;CUST_12695_PI429347424;CUST_13230_PI429347424;CUST_14507_PI429347424;CUST_16813_PI429347424;CUST_19258_PI429347424;CUST_19546_PI429347424;CUST_22911_PI429347424;CUST_25504_PI429347424;CUST_27687_PI429347424;CUST_29919_PI429347424;CUST_31034_PI429347424;CUST_31101_PI429347424;CUST_31129_PI429347424;CUST_40576_PI429347424;CUST_42978_PI429347424;CUST_4303_PI429347424;CUST_4539…	0.395099	0.822756	FALSE
ko00603://Glycosphingolipid biosynthesis - globo series	39	11	CUST_10919_PI429347424;CUST_13791_PI429347424;CUST_18539_PI429347424;CUST_19092_PI429347424;CUST_23982_PI429347424;CUST_27833_PI429347424;CUST_34193_PI429347424;CUST_4947_PI429347424;CUST_54147_PI429347424;CUST_57900_PI429347424;CUST_6002_PI429347424	CUST_10919_PI429347424;CUST_13791_PI429347424;CUST_18539_PI429347424;CUST_19092_PI429347424;CUST_23982_PI429347424;CUST_27833_PI429347424;CUST_34193_PI429347424;CUST_4947_PI429347424;CUST_54147_PI429347424;CUST_57900_PI429347424;CUST_6002_PI429347424	0.395264	0.822756	FALSE
ko04940://Type I diabetes mellitus	9	3	CUST_22656_PI429347424;CUST_44523_PI429347424;CUST_7862_PI429347424	CUST_22656_PI429347424;CUST_44523_PI429347424;CUST_7862_PI429347424	0.40702	0.822756	FALSE
ko04650://Natural killer cell mediated cytotoxicity	140	37	CUST_10610_PI429347424;CUST_11407_PI429347424;CUST_11902_PI429347424;CUST_12710_PI429347424;CUST_2074_PI429347424;CUST_28530_PI429347424;CUST_28706_PI429347424;CUST_30553_PI429347424;CUST_3250_PI429347424;CUST_33512_PI429347424;CUST_33956_PI429347424;CUST_34766_PI429347424;CUST_35086_PI429347424;CUST_35387_PI429347424;CUST_390_PI429347424;CUST_40564_PI429347424;CUST_45166_PI429347424;CUST_46590_P…	CUST_10610_PI429347424;CUST_11407_PI429347424;CUST_11902_PI429347424;CUST_12710_PI429347424;CUST_2074_PI429347424;CUST_28530_PI429347424;CUST_28706_PI429347424;CUST_30553_PI429347424;CUST_3250_PI429347424;CUST_33512_PI429347424;CUST_33956_PI429347424;CUST_34766_PI429347424;CUST_35086_PI429347424;CUST_35387_PI429347424;CUST_390_PI429347424;CUST_40564_PI429347424;CUST_45166_PI429347424;CUST_46590_P…	0.407729	0.822756	FALSE
ko04612://Antigen processing and presentation	51	14	CUST_26876_PI429347424;CUST_28343_PI429347424;CUST_3275_PI429347424;CUST_48501_PI429347424;CUST_49274_PI429347424;CUST_50088_PI429347424;CUST_50625_PI429347424;CUST_53087_PI429347424;CUST_53628_PI429347424;CUST_53995_PI429347424;CUST_54185_PI429347424;CUST_56227_PI429347424;CUST_58106_PI429347424;CUST_7989_PI429347424	CUST_26876_PI429347424;CUST_28343_PI429347424;CUST_3275_PI429347424;CUST_48501_PI429347424;CUST_49274_PI429347424;CUST_50088_PI429347424;CUST_50625_PI429347424;CUST_53087_PI429347424;CUST_53628_PI429347424;CUST_53995_PI429347424;CUST_54185_PI429347424;CUST_56227_PI429347424;CUST_58106_PI429347424;CUST_7989_PI429347424	0.412059	0.822756	FALSE
ko04621://NOD-like receptor signaling pathway	113	30	CUST_11407_PI429347424;CUST_12557_PI429347424;CUST_16083_PI429347424;CUST_19779_PI429347424;CUST_20090_PI429347424;CUST_20163_PI429347424;CUST_20341_PI429347424;CUST_20414_PI429347424;CUST_218_PI429347424;CUST_2416_PI429347424;CUST_24482_PI429347424;CUST_27763_PI429347424;CUST_30208_PI429347424;CUST_31332_PI429347424;CUST_34368_PI429347424;CUST_390_PI429347424;CUST_46134_PI429347424;CUST_47295_PI…	CUST_11407_PI429347424;CUST_12557_PI429347424;CUST_16083_PI429347424;CUST_19779_PI429347424;CUST_20090_PI429347424;CUST_20163_PI429347424;CUST_20341_PI429347424;CUST_20414_PI429347424;CUST_218_PI429347424;CUST_2416_PI429347424;CUST_24482_PI429347424;CUST_27763_PI429347424;CUST_30208_PI429347424;CUST_31332_PI429347424;CUST_34368_PI429347424;CUST_390_PI429347424;CUST_46134_PI429347424;CUST_47295_PI…	0.412421	0.822756	FALSE
ko05320://Autoimmune thyroid disease	28	8	CUST_21746_PI429347424;CUST_38604_PI429347424;CUST_47036_PI429347424;CUST_488_PI429347424;CUST_53876_PI429347424;CUST_54967_PI429347424;CUST_56279_PI429347424;CUST_56566_PI429347424	CUST_21746_PI429347424;CUST_38604_PI429347424;CUST_47036_PI429347424;CUST_488_PI429347424;CUST_53876_PI429347424;CUST_54967_PI429347424;CUST_56279_PI429347424;CUST_56566_PI429347424	0.413445	0.822756	FALSE
ko00790://Folate biosynthesis	13	4	CUST_23483_PI429347424;CUST_31108_PI429347424;CUST_37004_PI429347424;CUST_44037_PI429347424	CUST_23483_PI429347424;CUST_31108_PI429347424;CUST_37004_PI429347424;CUST_44037_PI429347424	0.424963	0.837303	FALSE
ko00052://Galactose metabolism	83	22	CUST_16918_PI429347424;CUST_24853_PI429347424;CUST_31004_PI429347424;CUST_33035_PI429347424;CUST_34287_PI429347424;CUST_34397_PI429347424;CUST_36387_PI429347424;CUST_38998_PI429347424;CUST_39182_PI429347424;CUST_40746_PI429347424;CUST_42061_PI429347424;CUST_43261_PI429347424;CUST_43688_PI429347424;CUST_45452_PI429347424;CUST_48350_PI429347424;CUST_50855_PI429347424;CUST_51531_PI429347424;CUST_528…	CUST_16918_PI429347424;CUST_24853_PI429347424;CUST_31004_PI429347424;CUST_33035_PI429347424;CUST_34287_PI429347424;CUST_34397_PI429347424;CUST_36387_PI429347424;CUST_38998_PI429347424;CUST_39182_PI429347424;CUST_40746_PI429347424;CUST_42061_PI429347424;CUST_43261_PI429347424;CUST_43688_PI429347424;CUST_45452_PI429347424;CUST_48350_PI429347424;CUST_50855_PI429347424;CUST_51531_PI429347424;CUST_528…	0.439356	0.857174	FALSE
ko00620://Pyruvate metabolism	111	29	CUST_15235_PI429347424;CUST_16614_PI429347424;CUST_17202_PI429347424;CUST_18225_PI429347424;CUST_21172_PI429347424;CUST_25734_PI429347424;CUST_29125_PI429347424;CUST_31471_PI429347424;CUST_33036_PI429347424;CUST_36631_PI429347424;CUST_37596_PI429347424;CUST_41407_PI429347424;CUST_43688_PI429347424;CUST_47009_PI429347424;CUST_473_PI429347424;CUST_4938_PI429347424;CUST_50855_PI429347424;CUST_50929_…	CUST_15235_PI429347424;CUST_16614_PI429347424;CUST_17202_PI429347424;CUST_18225_PI429347424;CUST_21172_PI429347424;CUST_25734_PI429347424;CUST_29125_PI429347424;CUST_31471_PI429347424;CUST_33036_PI429347424;CUST_36631_PI429347424;CUST_37596_PI429347424;CUST_41407_PI429347424;CUST_43688_PI429347424;CUST_47009_PI429347424;CUST_473_PI429347424;CUST_4938_PI429347424;CUST_50855_PI429347424;CUST_50929_…	0.454091	0.875376	FALSE
ko05220://Chronic myeloid leukemia	119	31	CUST_12516_PI429347424;CUST_13324_PI429347424;CUST_14380_PI429347424;CUST_1480_PI429347424;CUST_15391_PI429347424;CUST_16083_PI429347424;CUST_16709_PI429347424;CUST_20090_PI429347424;CUST_21061_PI429347424;CUST_24482_PI429347424;CUST_28530_PI429347424;CUST_32631_PI429347424;CUST_33512_PI429347424;CUST_33956_PI429347424;CUST_35387_PI429347424;CUST_41220_PI429347424;CUST_45166_PI429347424;CUST_4518…	CUST_12516_PI429347424;CUST_13324_PI429347424;CUST_14380_PI429347424;CUST_1480_PI429347424;CUST_15391_PI429347424;CUST_16083_PI429347424;CUST_16709_PI429347424;CUST_20090_PI429347424;CUST_21061_PI429347424;CUST_24482_PI429347424;CUST_28530_PI429347424;CUST_32631_PI429347424;CUST_33512_PI429347424;CUST_33956_PI429347424;CUST_35387_PI429347424;CUST_41220_PI429347424;CUST_45166_PI429347424;CUST_4518…	0.457483	0.875376	FALSE
ko00120://Primary bile acid biosynthesis	37	10	CUST_12539_PI429347424;CUST_12695_PI429347424;CUST_1322_PI429347424;CUST_13230_PI429347424;CUST_29964_PI429347424;CUST_30828_PI429347424;CUST_40576_PI429347424;CUST_42978_PI429347424;CUST_55715_PI429347424;CUST_942_PI429347424	CUST_12539_PI429347424;CUST_12695_PI429347424;CUST_1322_PI429347424;CUST_13230_PI429347424;CUST_29964_PI429347424;CUST_30828_PI429347424;CUST_40576_PI429347424;CUST_42978_PI429347424;CUST_55715_PI429347424;CUST_942_PI429347424	0.465152	0.881573	FALSE
ko00040://Pentose and glucuronate interconversions	30	8	CUST_12627_PI429347424;CUST_22978_PI429347424;CUST_26522_PI429347424;CUST_29868_PI429347424;CUST_43688_PI429347424;CUST_49565_PI429347424;CUST_50855_PI429347424;CUST_9314_PI429347424	CUST_12627_PI429347424;CUST_22978_PI429347424;CUST_26522_PI429347424;CUST_29868_PI429347424;CUST_43688_PI429347424;CUST_49565_PI429347424;CUST_50855_PI429347424;CUST_9314_PI429347424	0.499762	0.938233	FALSE
ko03030://DNA replication	90	23	CUST_1310_PI429347424;CUST_18420_PI429347424;CUST_21400_PI429347424;CUST_22184_PI429347424;CUST_22393_PI429347424;CUST_23054_PI429347424;CUST_23377_PI429347424;CUST_29855_PI429347424;CUST_31739_PI429347424;CUST_33350_PI429347424;CUST_33537_PI429347424;CUST_34831_PI429347424;CUST_38785_PI429347424;CUST_41312_PI429347424;CUST_51261_PI429347424;CUST_54576_PI429347424;CUST_55865_PI429347424;CUST_5592…	CUST_1310_PI429347424;CUST_18420_PI429347424;CUST_21400_PI429347424;CUST_22184_PI429347424;CUST_22393_PI429347424;CUST_23054_PI429347424;CUST_23377_PI429347424;CUST_29855_PI429347424;CUST_31739_PI429347424;CUST_33350_PI429347424;CUST_33537_PI429347424;CUST_34831_PI429347424;CUST_38785_PI429347424;CUST_41312_PI429347424;CUST_51261_PI429347424;CUST_54576_PI429347424;CUST_55865_PI429347424;CUST_5592…	0.516094	0.959838	FALSE
ko00330://Arginine and proline metabolism	178	45	CUST_10048_PI429347424;CUST_10701_PI429347424;CUST_11089_PI429347424;CUST_11501_PI429347424;CUST_12022_PI429347424;CUST_14133_PI429347424;CUST_15326_PI429347424;CUST_15536_PI429347424;CUST_15660_PI429347424;CUST_15943_PI429347424;CUST_16364_PI429347424;CUST_17202_PI429347424;CUST_18929_PI429347424;CUST_20390_PI429347424;CUST_20649_PI429347424;CUST_21501_PI429347424;CUST_22456_PI429347424;CUST_233…	CUST_10048_PI429347424;CUST_10701_PI429347424;CUST_11089_PI429347424;CUST_11501_PI429347424;CUST_12022_PI429347424;CUST_14133_PI429347424;CUST_15326_PI429347424;CUST_15536_PI429347424;CUST_15660_PI429347424;CUST_15943_PI429347424;CUST_16364_PI429347424;CUST_17202_PI429347424;CUST_18929_PI429347424;CUST_20390_PI429347424;CUST_20649_PI429347424;CUST_21501_PI429347424;CUST_22456_PI429347424;CUST_233…	0.528395	0.969985	FALSE
ko00680://Methane metabolism	47	12	CUST_15396_PI429347424;CUST_174_PI429347424;CUST_21690_PI429347424;CUST_35486_PI429347424;CUST_42612_PI429347424;CUST_43294_PI429347424;CUST_47036_PI429347424;CUST_54195_PI429347424;CUST_54967_PI429347424;CUST_55989_PI429347424;CUST_56279_PI429347424;CUST_57080_PI429347424	CUST_15396_PI429347424;CUST_174_PI429347424;CUST_21690_PI429347424;CUST_35486_PI429347424;CUST_42612_PI429347424;CUST_43294_PI429347424;CUST_47036_PI429347424;CUST_54195_PI429347424;CUST_54967_PI429347424;CUST_55989_PI429347424;CUST_56279_PI429347424;CUST_57080_PI429347424	0.539759	0.969985	FALSE
ko00290://Valine, leucine and isoleucine biosynthesis	39	10	CUST_16622_PI429347424;CUST_22169_PI429347424;CUST_25864_PI429347424;CUST_26111_PI429347424;CUST_33036_PI429347424;CUST_34135_PI429347424;CUST_39022_PI429347424;CUST_49129_PI429347424;CUST_56616_PI429347424;CUST_6431_PI429347424	CUST_16622_PI429347424;CUST_22169_PI429347424;CUST_25864_PI429347424;CUST_26111_PI429347424;CUST_33036_PI429347424;CUST_34135_PI429347424;CUST_39022_PI429347424;CUST_49129_PI429347424;CUST_56616_PI429347424;CUST_6431_PI429347424	0.540338	0.969985	FALSE
ko04060://Cytokine-cytokine receptor interaction	103	26	CUST_15660_PI429347424;CUST_15981_PI429347424;CUST_16364_PI429347424;CUST_16671_PI429347424;CUST_18005_PI429347424;CUST_22180_PI429347424;CUST_23211_PI429347424;CUST_24548_PI429347424;CUST_29270_PI429347424;CUST_30573_PI429347424;CUST_32631_PI429347424;CUST_34646_PI429347424;CUST_36885_PI429347424;CUST_41208_PI429347424;CUST_45488_PI429347424;CUST_45831_PI429347424;CUST_47036_PI429347424;CUST_480…	CUST_15660_PI429347424;CUST_15981_PI429347424;CUST_16364_PI429347424;CUST_16671_PI429347424;CUST_18005_PI429347424;CUST_22180_PI429347424;CUST_23211_PI429347424;CUST_24548_PI429347424;CUST_29270_PI429347424;CUST_30573_PI429347424;CUST_32631_PI429347424;CUST_34646_PI429347424;CUST_36885_PI429347424;CUST_41208_PI429347424;CUST_45488_PI429347424;CUST_45831_PI429347424;CUST_47036_PI429347424;CUST_480…	0.541047	0.969985	FALSE
ko00471://D-Glutamine and D-glutamate metabolism	7	2	CUST_15536_PI429347424;CUST_47999_PI429347424	CUST_15536_PI429347424;CUST_47999_PI429347424	0.561934	0.991179	FALSE
ko00380://Tryptophan metabolism	128	32	CUST_10701_PI429347424;CUST_11501_PI429347424;CUST_14133_PI429347424;CUST_17202_PI429347424;CUST_18014_PI429347424;CUST_18929_PI429347424;CUST_20649_PI429347424;CUST_21072_PI429347424;CUST_22040_PI429347424;CUST_26902_PI429347424;CUST_30230_PI429347424;CUST_3160_PI429347424;CUST_33761_PI429347424;CUST_36631_PI429347424;CUST_40913_PI429347424;CUST_42122_PI429347424;CUST_44222_PI429347424;CUST_4539…	CUST_10701_PI429347424;CUST_11501_PI429347424;CUST_14133_PI429347424;CUST_17202_PI429347424;CUST_18014_PI429347424;CUST_18929_PI429347424;CUST_20649_PI429347424;CUST_21072_PI429347424;CUST_22040_PI429347424;CUST_26902_PI429347424;CUST_30230_PI429347424;CUST_3160_PI429347424;CUST_33761_PI429347424;CUST_36631_PI429347424;CUST_40913_PI429347424;CUST_42122_PI429347424;CUST_44222_PI429347424;CUST_4539…	0.562831	0.991179	FALSE
ko03430://Mismatch repair	60	15	CUST_21400_PI429347424;CUST_23054_PI429347424;CUST_23377_PI429347424;CUST_31739_PI429347424;CUST_33350_PI429347424;CUST_34831_PI429347424;CUST_41312_PI429347424;CUST_51109_PI429347424;CUST_51261_PI429347424;CUST_55681_PI429347424;CUST_55927_PI429347424;CUST_57120_PI429347424;CUST_57721_PI429347424;CUST_57788_PI429347424;CUST_58257_PI429347424	CUST_21400_PI429347424;CUST_23054_PI429347424;CUST_23377_PI429347424;CUST_31739_PI429347424;CUST_33350_PI429347424;CUST_34831_PI429347424;CUST_41312_PI429347424;CUST_51109_PI429347424;CUST_51261_PI429347424;CUST_55681_PI429347424;CUST_55927_PI429347424;CUST_57120_PI429347424;CUST_57721_PI429347424;CUST_57788_PI429347424;CUST_58257_PI429347424	0.569121	0.993466	FALSE
ko00650://Butanoate metabolism	73	18	CUST_16113_PI429347424;CUST_16956_PI429347424;CUST_17202_PI429347424;CUST_25981_PI429347424;CUST_30262_PI429347424;CUST_33036_PI429347424;CUST_36631_PI429347424;CUST_42824_PI429347424;CUST_44523_PI429347424;CUST_45393_PI429347424;CUST_50338_PI429347424;CUST_52514_PI429347424;CUST_53837_PI429347424;CUST_54282_PI429347424;CUST_56653_PI429347424;CUST_57736_PI429347424;CUST_58228_PI429347424;CUST_692…	CUST_16113_PI429347424;CUST_16956_PI429347424;CUST_17202_PI429347424;CUST_25981_PI429347424;CUST_30262_PI429347424;CUST_33036_PI429347424;CUST_36631_PI429347424;CUST_42824_PI429347424;CUST_44523_PI429347424;CUST_45393_PI429347424;CUST_50338_PI429347424;CUST_52514_PI429347424;CUST_53837_PI429347424;CUST_54282_PI429347424;CUST_56653_PI429347424;CUST_57736_PI429347424;CUST_58228_PI429347424;CUST_692…	0.593227	1	FALSE
ko00740://Riboflavin metabolism	178	44	CUST_10733_PI429347424;CUST_13340_PI429347424;CUST_13577_PI429347424;CUST_15421_PI429347424;CUST_17434_PI429347424;CUST_19497_PI429347424;CUST_24474_PI429347424;CUST_26075_PI429347424;CUST_28706_PI429347424;CUST_29292_PI429347424;CUST_30299_PI429347424;CUST_30407_PI429347424;CUST_32628_PI429347424;CUST_32876_PI429347424;CUST_33489_PI429347424;CUST_33679_PI429347424;CUST_34041_PI429347424;CUST_347…	CUST_10733_PI429347424;CUST_13340_PI429347424;CUST_13577_PI429347424;CUST_15421_PI429347424;CUST_17434_PI429347424;CUST_19497_PI429347424;CUST_24474_PI429347424;CUST_26075_PI429347424;CUST_28706_PI429347424;CUST_29292_PI429347424;CUST_30299_PI429347424;CUST_30407_PI429347424;CUST_32628_PI429347424;CUST_32876_PI429347424;CUST_33489_PI429347424;CUST_33679_PI429347424;CUST_34041_PI429347424;CUST_347…	0.597176	1	FALSE
ko00030://Pentose phosphate pathway	45	11	CUST_21924_PI429347424;CUST_24853_PI429347424;CUST_32565_PI429347424;CUST_35190_PI429347424;CUST_4312_PI429347424;CUST_52539_PI429347424;CUST_56100_PI429347424;CUST_56281_PI429347424;CUST_56763_PI429347424;CUST_58074_PI429347424;CUST_58300_PI429347424	CUST_21924_PI429347424;CUST_24853_PI429347424;CUST_32565_PI429347424;CUST_35190_PI429347424;CUST_4312_PI429347424;CUST_52539_PI429347424;CUST_56100_PI429347424;CUST_56281_PI429347424;CUST_56763_PI429347424;CUST_58074_PI429347424;CUST_58300_PI429347424	0.60783	1	FALSE
ko00770://Pantothenate and CoA biosynthesis	29	7	CUST_20100_PI429347424;CUST_21478_PI429347424;CUST_28808_PI429347424;CUST_39883_PI429347424;CUST_46711_PI429347424;CUST_50502_PI429347424;CUST_8462_PI429347424	CUST_20100_PI429347424;CUST_21478_PI429347424;CUST_28808_PI429347424;CUST_39883_PI429347424;CUST_46711_PI429347424;CUST_50502_PI429347424;CUST_8462_PI429347424	0.626383	1	FALSE
ko04640://Hematopoietic cell lineage	95	23	CUST_12476_PI429347424;CUST_15303_PI429347424;CUST_26393_PI429347424;CUST_31325_PI429347424;CUST_3172_PI429347424;CUST_35111_PI429347424;CUST_38765_PI429347424;CUST_45145_PI429347424;CUST_46945_PI429347424;CUST_47036_PI429347424;CUST_48072_PI429347424;CUST_49304_PI429347424;CUST_51433_PI429347424;CUST_52685_PI429347424;CUST_52988_PI429347424;CUST_53265_PI429347424;CUST_54292_PI429347424;CUST_5443…	CUST_12476_PI429347424;CUST_15303_PI429347424;CUST_26393_PI429347424;CUST_31325_PI429347424;CUST_3172_PI429347424;CUST_35111_PI429347424;CUST_38765_PI429347424;CUST_45145_PI429347424;CUST_46945_PI429347424;CUST_47036_PI429347424;CUST_48072_PI429347424;CUST_49304_PI429347424;CUST_51433_PI429347424;CUST_52685_PI429347424;CUST_52988_PI429347424;CUST_53265_PI429347424;CUST_54292_PI429347424;CUST_5443…	0.633532	1	FALSE
ko00780://Biotin metabolism	8	2	CUST_46719_PI429347424;CUST_8462_PI429347424	CUST_46719_PI429347424;CUST_8462_PI429347424	0.63982	1	FALSE
ko05218://Melanoma	79	19	CUST_16709_PI429347424;CUST_17797_PI429347424;CUST_18005_PI429347424;CUST_22097_PI429347424;CUST_33956_PI429347424;CUST_34197_PI429347424;CUST_34646_PI429347424;CUST_35138_PI429347424;CUST_36885_PI429347424;CUST_41220_PI429347424;CUST_4293_PI429347424;CUST_45166_PI429347424;CUST_45186_PI429347424;CUST_45488_PI429347424;CUST_47396_PI429347424;CUST_50910_PI429347424;CUST_57027_PI429347424;CUST_5706…	CUST_16709_PI429347424;CUST_17797_PI429347424;CUST_18005_PI429347424;CUST_22097_PI429347424;CUST_33956_PI429347424;CUST_34197_PI429347424;CUST_34646_PI429347424;CUST_35138_PI429347424;CUST_36885_PI429347424;CUST_41220_PI429347424;CUST_4293_PI429347424;CUST_45166_PI429347424;CUST_45186_PI429347424;CUST_45488_PI429347424;CUST_47396_PI429347424;CUST_50910_PI429347424;CUST_57027_PI429347424;CUST_5706…	0.641571	1	FALSE
ko04512://ECM-receptor interaction	312	76	CUST_10027_PI429347424;CUST_10552_PI429347424;CUST_11278_PI429347424;CUST_11930_PI429347424;CUST_12553_PI429347424;CUST_14000_PI429347424;CUST_1985_PI429347424;CUST_20113_PI429347424;CUST_20768_PI429347424;CUST_232_PI429347424;CUST_25418_PI429347424;CUST_25503_PI429347424;CUST_27460_PI429347424;CUST_28155_PI429347424;CUST_28533_PI429347424;CUST_30028_PI429347424;CUST_31562_PI429347424;CUST_3172_P…	CUST_10027_PI429347424;CUST_10552_PI429347424;CUST_11278_PI429347424;CUST_11930_PI429347424;CUST_12553_PI429347424;CUST_14000_PI429347424;CUST_1985_PI429347424;CUST_20113_PI429347424;CUST_20768_PI429347424;CUST_232_PI429347424;CUST_25418_PI429347424;CUST_25503_PI429347424;CUST_27460_PI429347424;CUST_28155_PI429347424;CUST_28533_PI429347424;CUST_30028_PI429347424;CUST_31562_PI429347424;CUST_3172_P…	0.668638	1	FALSE
ko04662://B cell receptor signaling pathway	150	36	CUST_11865_PI429347424;CUST_11902_PI429347424;CUST_12710_PI429347424;CUST_16083_PI429347424;CUST_16709_PI429347424;CUST_20090_PI429347424;CUST_2074_PI429347424;CUST_24482_PI429347424;CUST_26393_PI429347424;CUST_28706_PI429347424;CUST_30553_PI429347424;CUST_33512_PI429347424;CUST_33956_PI429347424;CUST_34766_PI429347424;CUST_34995_PI429347424;CUST_35086_PI429347424;CUST_35783_PI429347424;CUST_4122…	CUST_11865_PI429347424;CUST_11902_PI429347424;CUST_12710_PI429347424;CUST_16083_PI429347424;CUST_16709_PI429347424;CUST_20090_PI429347424;CUST_2074_PI429347424;CUST_24482_PI429347424;CUST_26393_PI429347424;CUST_28706_PI429347424;CUST_30553_PI429347424;CUST_33512_PI429347424;CUST_33956_PI429347424;CUST_34766_PI429347424;CUST_34995_PI429347424;CUST_35086_PI429347424;CUST_35783_PI429347424;CUST_4122…	0.67162	1	FALSE
ko00512://O-Glycan biosynthesis	39	9	CUST_16258_PI429347424;CUST_21647_PI429347424;CUST_21873_PI429347424;CUST_29927_PI429347424;CUST_30375_PI429347424;CUST_31004_PI429347424;CUST_32441_PI429347424;CUST_47571_PI429347424;CUST_49190_PI429347424	CUST_16258_PI429347424;CUST_21647_PI429347424;CUST_21873_PI429347424;CUST_29927_PI429347424;CUST_30375_PI429347424;CUST_31004_PI429347424;CUST_32441_PI429347424;CUST_47571_PI429347424;CUST_49190_PI429347424	0.683264	1	FALSE
ko00472://D-Arginine and D-ornithine metabolism	52	12	CUST_11089_PI429347424;CUST_15326_PI429347424;CUST_15660_PI429347424;CUST_15943_PI429347424;CUST_16364_PI429347424;CUST_20390_PI429347424;CUST_23369_PI429347424;CUST_23423_PI429347424;CUST_3051_PI429347424;CUST_43517_PI429347424;CUST_44850_PI429347424;CUST_54140_PI429347424	CUST_11089_PI429347424;CUST_15326_PI429347424;CUST_15660_PI429347424;CUST_15943_PI429347424;CUST_16364_PI429347424;CUST_20390_PI429347424;CUST_23369_PI429347424;CUST_23423_PI429347424;CUST_3051_PI429347424;CUST_43517_PI429347424;CUST_44850_PI429347424;CUST_54140_PI429347424	0.693439	1	FALSE
ko04660://T cell receptor signaling pathway	168	40	CUST_10610_PI429347424;CUST_11902_PI429347424;CUST_12710_PI429347424;CUST_13640_PI429347424;CUST_14271_PI429347424;CUST_1480_PI429347424;CUST_16083_PI429347424;CUST_16709_PI429347424;CUST_20090_PI429347424;CUST_23837_PI429347424;CUST_24482_PI429347424;CUST_302_PI429347424;CUST_30553_PI429347424;CUST_32730_PI429347424;CUST_32735_PI429347424;CUST_33512_PI429347424;CUST_33956_PI429347424;CUST_41220_…	CUST_10610_PI429347424;CUST_11902_PI429347424;CUST_12710_PI429347424;CUST_13640_PI429347424;CUST_14271_PI429347424;CUST_1480_PI429347424;CUST_16083_PI429347424;CUST_16709_PI429347424;CUST_20090_PI429347424;CUST_23837_PI429347424;CUST_24482_PI429347424;CUST_302_PI429347424;CUST_30553_PI429347424;CUST_32730_PI429347424;CUST_32735_PI429347424;CUST_33512_PI429347424;CUST_33956_PI429347424;CUST_41220_…	0.698401	1	FALSE
ko00562://Inositol phosphate metabolism	127	30	CUST_2144_PI429347424;CUST_22843_PI429347424;CUST_24299_PI429347424;CUST_2811_PI429347424;CUST_28706_PI429347424;CUST_28852_PI429347424;CUST_29050_PI429347424;CUST_29907_PI429347424;CUST_30043_PI429347424;CUST_30153_PI429347424;CUST_32283_PI429347424;CUST_32875_PI429347424;CUST_34197_PI429347424;CUST_35138_PI429347424;CUST_35165_PI429347424;CUST_40503_PI429347424;CUST_45166_PI429347424;CUST_47117…	CUST_2144_PI429347424;CUST_22843_PI429347424;CUST_24299_PI429347424;CUST_2811_PI429347424;CUST_28706_PI429347424;CUST_28852_PI429347424;CUST_29050_PI429347424;CUST_29907_PI429347424;CUST_30043_PI429347424;CUST_30153_PI429347424;CUST_32283_PI429347424;CUST_32875_PI429347424;CUST_34197_PI429347424;CUST_35138_PI429347424;CUST_35165_PI429347424;CUST_40503_PI429347424;CUST_45166_PI429347424;CUST_47117…	0.699146	1	FALSE
ko00460://Cyanoamino acid metabolism	48	11	CUST_10701_PI429347424;CUST_12394_PI429347424;CUST_16515_PI429347424;CUST_27999_PI429347424;CUST_31904_PI429347424;CUST_34914_PI429347424;CUST_38503_PI429347424;CUST_48906_PI429347424;CUST_53430_PI429347424;CUST_54152_PI429347424;CUST_6016_PI429347424	CUST_10701_PI429347424;CUST_12394_PI429347424;CUST_16515_PI429347424;CUST_27999_PI429347424;CUST_31904_PI429347424;CUST_34914_PI429347424;CUST_38503_PI429347424;CUST_48906_PI429347424;CUST_53430_PI429347424;CUST_54152_PI429347424;CUST_6016_PI429347424	0.699492	1	FALSE
ko00232://Caffeine metabolism	31	7	CUST_46666_PI429347424;CUST_49068_PI429347424;CUST_51636_PI429347424;CUST_53572_PI429347424;CUST_54925_PI429347424;CUST_5970_PI429347424;CUST_8375_PI429347424	CUST_46666_PI429347424;CUST_49068_PI429347424;CUST_51636_PI429347424;CUST_53572_PI429347424;CUST_54925_PI429347424;CUST_5970_PI429347424;CUST_8375_PI429347424	0.700912	1	FALSE
ko00532://Chondroitin sulfate biosynthesis	18	4	CUST_16293_PI429347424;CUST_5627_PI429347424;CUST_56361_PI429347424;CUST_5751_PI429347424	CUST_16293_PI429347424;CUST_5627_PI429347424;CUST_56361_PI429347424;CUST_5751_PI429347424	0.703804	1	FALSE
ko00600://Sphingolipid metabolism	74	17	CUST_11782_PI429347424;CUST_13551_PI429347424;CUST_14557_PI429347424;CUST_14593_PI429347424;CUST_1537_PI429347424;CUST_29222_PI429347424;CUST_29468_PI429347424;CUST_31121_PI429347424;CUST_33280_PI429347424;CUST_34786_PI429347424;CUST_38163_PI429347424;CUST_39820_PI429347424;CUST_39821_PI429347424;CUST_4523_PI429347424;CUST_46830_PI429347424;CUST_47358_PI429347424;CUST_49295_PI429347424	CUST_11782_PI429347424;CUST_13551_PI429347424;CUST_14557_PI429347424;CUST_14593_PI429347424;CUST_1537_PI429347424;CUST_29222_PI429347424;CUST_29468_PI429347424;CUST_31121_PI429347424;CUST_33280_PI429347424;CUST_34786_PI429347424;CUST_38163_PI429347424;CUST_39820_PI429347424;CUST_39821_PI429347424;CUST_4523_PI429347424;CUST_46830_PI429347424;CUST_47358_PI429347424;CUST_49295_PI429347424	0.71794	1	FALSE
ko00500://Starch and sucrose metabolism	87	20	CUST_19202_PI429347424;CUST_24853_PI429347424;CUST_33035_PI429347424;CUST_33134_PI429347424;CUST_34287_PI429347424;CUST_34397_PI429347424;CUST_36387_PI429347424;CUST_37663_PI429347424;CUST_38998_PI429347424;CUST_40746_PI429347424;CUST_42061_PI429347424;CUST_43382_PI429347424;CUST_43788_PI429347424;CUST_45452_PI429347424;CUST_46711_PI429347424;CUST_51069_PI429347424;CUST_5281_PI429347424;CUST_5735…	CUST_19202_PI429347424;CUST_24853_PI429347424;CUST_33035_PI429347424;CUST_33134_PI429347424;CUST_34287_PI429347424;CUST_34397_PI429347424;CUST_36387_PI429347424;CUST_37663_PI429347424;CUST_38998_PI429347424;CUST_40746_PI429347424;CUST_42061_PI429347424;CUST_43382_PI429347424;CUST_43788_PI429347424;CUST_45452_PI429347424;CUST_46711_PI429347424;CUST_51069_PI429347424;CUST_5281_PI429347424;CUST_5735…	0.727009	1	FALSE
ko00510://N-Glycan biosynthesis	96	22	CUST_11523_PI429347424;CUST_14745_PI429347424;CUST_16918_PI429347424;CUST_19550_PI429347424;CUST_21489_PI429347424;CUST_22189_PI429347424;CUST_28488_PI429347424;CUST_28928_PI429347424;CUST_29361_PI429347424;CUST_30494_PI429347424;CUST_31004_PI429347424;CUST_33600_PI429347424;CUST_35861_PI429347424;CUST_40746_PI429347424;CUST_52725_PI429347424;CUST_5281_PI429347424;CUST_52829_PI429347424;CUST_5427…	CUST_11523_PI429347424;CUST_14745_PI429347424;CUST_16918_PI429347424;CUST_19550_PI429347424;CUST_21489_PI429347424;CUST_22189_PI429347424;CUST_28488_PI429347424;CUST_28928_PI429347424;CUST_29361_PI429347424;CUST_30494_PI429347424;CUST_31004_PI429347424;CUST_33600_PI429347424;CUST_35861_PI429347424;CUST_40746_PI429347424;CUST_52725_PI429347424;CUST_5281_PI429347424;CUST_52829_PI429347424;CUST_5427…	0.73919	1	FALSE
ko00604://Glycosphingolipid biosynthesis - ganglio series	37	8	CUST_13791_PI429347424;CUST_18539_PI429347424;CUST_19092_PI429347424;CUST_23982_PI429347424;CUST_27833_PI429347424;CUST_50075_PI429347424;CUST_6002_PI429347424;CUST_8102_PI429347424	CUST_13791_PI429347424;CUST_18539_PI429347424;CUST_19092_PI429347424;CUST_23982_PI429347424;CUST_27833_PI429347424;CUST_50075_PI429347424;CUST_6002_PI429347424;CUST_8102_PI429347424	0.753238	1	FALSE
ko04630://Jak-STAT signaling pathway	114	26	CUST_12908_PI429347424;CUST_1480_PI429347424;CUST_16289_PI429347424;CUST_16709_PI429347424;CUST_19032_PI429347424;CUST_31248_PI429347424;CUST_33512_PI429347424;CUST_33956_PI429347424;CUST_34304_PI429347424;CUST_34692_PI429347424;CUST_35387_PI429347424;CUST_41220_PI429347424;CUST_43059_PI429347424;CUST_45166_PI429347424;CUST_46590_PI429347424;CUST_47036_PI429347424;CUST_54041_PI429347424;CUST_5453…	CUST_12908_PI429347424;CUST_1480_PI429347424;CUST_16289_PI429347424;CUST_16709_PI429347424;CUST_19032_PI429347424;CUST_31248_PI429347424;CUST_33512_PI429347424;CUST_33956_PI429347424;CUST_34304_PI429347424;CUST_34692_PI429347424;CUST_35387_PI429347424;CUST_41220_PI429347424;CUST_43059_PI429347424;CUST_45166_PI429347424;CUST_46590_PI429347424;CUST_47036_PI429347424;CUST_54041_PI429347424;CUST_5453…	0.760989	1	FALSE
ko00300://Lysine biosynthesis	10	2	CUST_26902_PI429347424;CUST_56212_PI429347424	CUST_26902_PI429347424;CUST_56212_PI429347424	0.762248	1	FALSE
ko05330://Allograft rejection	5	1	CUST_53876_PI429347424	CUST_53876_PI429347424	0.767088	1	FALSE
ko00250://Alanine, aspartate and glutamate metabolism	123	28	CUST_10141_PI429347424;CUST_11089_PI429347424;CUST_15326_PI429347424;CUST_15536_PI429347424;CUST_15660_PI429347424;CUST_15943_PI429347424;CUST_16364_PI429347424;CUST_20390_PI429347424;CUST_23369_PI429347424;CUST_23423_PI429347424;CUST_3051_PI429347424;CUST_34750_PI429347424;CUST_37738_PI429347424;CUST_38597_PI429347424;CUST_40087_PI429347424;CUST_42824_PI429347424;CUST_43517_PI429347424;CUST_4452…	CUST_10141_PI429347424;CUST_11089_PI429347424;CUST_15326_PI429347424;CUST_15536_PI429347424;CUST_15660_PI429347424;CUST_15943_PI429347424;CUST_16364_PI429347424;CUST_20390_PI429347424;CUST_23369_PI429347424;CUST_23423_PI429347424;CUST_3051_PI429347424;CUST_34750_PI429347424;CUST_37738_PI429347424;CUST_38597_PI429347424;CUST_40087_PI429347424;CUST_42824_PI429347424;CUST_43517_PI429347424;CUST_4452…	0.770821	1	FALSE
ko00072://Synthesis and degradation of ketone bodies	15	3	CUST_16113_PI429347424;CUST_16956_PI429347424;CUST_30262_PI429347424	CUST_16113_PI429347424;CUST_16956_PI429347424;CUST_30262_PI429347424	0.77146	1	FALSE
ko04914://Progesterone-mediated oocyte maturation	161	37	CUST_10599_PI429347424;CUST_11599_PI429347424;CUST_15660_PI429347424;CUST_15970_PI429347424;CUST_16364_PI429347424;CUST_16708_PI429347424;CUST_16709_PI429347424;CUST_16894_PI429347424;CUST_17795_PI429347424;CUST_18442_PI429347424;CUST_21236_PI429347424;CUST_22888_PI429347424;CUST_24356_PI429347424;CUST_24604_PI429347424;CUST_26220_PI429347424;CUST_27298_PI429347424;CUST_2750_PI429347424;CUST_3366…	CUST_10599_PI429347424;CUST_11599_PI429347424;CUST_15660_PI429347424;CUST_15970_PI429347424;CUST_16364_PI429347424;CUST_16708_PI429347424;CUST_16709_PI429347424;CUST_16894_PI429347424;CUST_17795_PI429347424;CUST_18442_PI429347424;CUST_21236_PI429347424;CUST_22888_PI429347424;CUST_24356_PI429347424;CUST_24604_PI429347424;CUST_26220_PI429347424;CUST_27298_PI429347424;CUST_2750_PI429347424;CUST_3366…	0.776512	1	FALSE
ko04013://MAPK signaling pathway - fly	64	14	CUST_10075_PI429347424;CUST_14223_PI429347424;CUST_19976_PI429347424;CUST_26899_PI429347424;CUST_33512_PI429347424;CUST_35387_PI429347424;CUST_45945_PI429347424;CUST_46590_PI429347424;CUST_46639_PI429347424;CUST_55514_PI429347424;CUST_57027_PI429347424;CUST_57679_PI429347424;CUST_6809_PI429347424;CUST_9754_PI429347424	CUST_10075_PI429347424;CUST_14223_PI429347424;CUST_19976_PI429347424;CUST_26899_PI429347424;CUST_33512_PI429347424;CUST_35387_PI429347424;CUST_45945_PI429347424;CUST_46590_PI429347424;CUST_46639_PI429347424;CUST_55514_PI429347424;CUST_57027_PI429347424;CUST_57679_PI429347424;CUST_6809_PI429347424;CUST_9754_PI429347424	0.77704	1	FALSE
ko04920://Adipocytokine signaling pathway	128	29	CUST_10245_PI429347424;CUST_16083_PI429347424;CUST_16709_PI429347424;CUST_16813_PI429347424;CUST_1848_PI429347424;CUST_19258_PI429347424;CUST_19782_PI429347424;CUST_20090_PI429347424;CUST_22315_PI429347424;CUST_24482_PI429347424;CUST_31101_PI429347424;CUST_34596_PI429347424;CUST_35387_PI429347424;CUST_41208_PI429347424;CUST_41220_PI429347424;CUST_46590_PI429347424;CUST_473_PI429347424;CUST_48072_…	CUST_10245_PI429347424;CUST_16083_PI429347424;CUST_16709_PI429347424;CUST_16813_PI429347424;CUST_1848_PI429347424;CUST_19258_PI429347424;CUST_19782_PI429347424;CUST_20090_PI429347424;CUST_22315_PI429347424;CUST_24482_PI429347424;CUST_31101_PI429347424;CUST_34596_PI429347424;CUST_35387_PI429347424;CUST_41208_PI429347424;CUST_41220_PI429347424;CUST_46590_PI429347424;CUST_473_PI429347424;CUST_48072_…	0.782947	1	FALSE
ko03410://Base excision repair	69	15	CUST_21065_PI429347424;CUST_21400_PI429347424;CUST_23377_PI429347424;CUST_26930_PI429347424;CUST_29855_PI429347424;CUST_31739_PI429347424;CUST_31895_PI429347424;CUST_33350_PI429347424;CUST_34831_PI429347424;CUST_35323_PI429347424;CUST_3681_PI429347424;CUST_51261_PI429347424;CUST_57120_PI429347424;CUST_57788_PI429347424;CUST_58257_PI429347424	CUST_21065_PI429347424;CUST_21400_PI429347424;CUST_23377_PI429347424;CUST_26930_PI429347424;CUST_29855_PI429347424;CUST_31739_PI429347424;CUST_31895_PI429347424;CUST_33350_PI429347424;CUST_34831_PI429347424;CUST_35323_PI429347424;CUST_3681_PI429347424;CUST_51261_PI429347424;CUST_57120_PI429347424;CUST_57788_PI429347424;CUST_58257_PI429347424	0.79086	1	FALSE
ko04140://Regulation of autophagy	30	6	CUST_13297_PI429347424;CUST_24623_PI429347424;CUST_3680_PI429347424;CUST_39171_PI429347424;CUST_4595_PI429347424;CUST_58172_PI429347424	CUST_13297_PI429347424;CUST_24623_PI429347424;CUST_3680_PI429347424;CUST_39171_PI429347424;CUST_4595_PI429347424;CUST_58172_PI429347424	0.807235	1	FALSE
ko00230://Purine metabolism	432	102	CUST_10141_PI429347424;CUST_10243_PI429347424;CUST_11131_PI429347424;CUST_1129_PI429347424;CUST_114_PI429347424;CUST_12768_PI429347424;CUST_13248_PI429347424;CUST_13805_PI429347424;CUST_16316_PI429347424;CUST_17095_PI429347424;CUST_17936_PI429347424;CUST_18420_PI429347424;CUST_18689_PI429347424;CUST_19181_PI429347424;CUST_2086_PI429347424;CUST_21400_PI429347424;CUST_21416_PI429347424;CUST_22071_P…	CUST_10141_PI429347424;CUST_10243_PI429347424;CUST_11131_PI429347424;CUST_1129_PI429347424;CUST_114_PI429347424;CUST_12768_PI429347424;CUST_13248_PI429347424;CUST_13805_PI429347424;CUST_16316_PI429347424;CUST_17095_PI429347424;CUST_17936_PI429347424;CUST_18420_PI429347424;CUST_18689_PI429347424;CUST_19181_PI429347424;CUST_2086_PI429347424;CUST_21400_PI429347424;CUST_21416_PI429347424;CUST_22071_P…	0.807451	1	FALSE
ko00511://Other glycan degradation	62	13	CUST_13791_PI429347424;CUST_18539_PI429347424;CUST_19092_PI429347424;CUST_20272_PI429347424;CUST_23982_PI429347424;CUST_27833_PI429347424;CUST_32350_PI429347424;CUST_33413_PI429347424;CUST_42367_PI429347424;CUST_49113_PI429347424;CUST_57262_PI429347424;CUST_6002_PI429347424;CUST_8914_PI429347424	CUST_13791_PI429347424;CUST_18539_PI429347424;CUST_19092_PI429347424;CUST_20272_PI429347424;CUST_23982_PI429347424;CUST_27833_PI429347424;CUST_32350_PI429347424;CUST_33413_PI429347424;CUST_42367_PI429347424;CUST_49113_PI429347424;CUST_57262_PI429347424;CUST_6002_PI429347424;CUST_8914_PI429347424	0.822886	1	FALSE
ko04711://Circadian rhythm - fly	26	5	CUST_16006_PI429347424;CUST_38153_PI429347424;CUST_41142_PI429347424;CUST_48497_PI429347424;CUST_9736_PI429347424	CUST_16006_PI429347424;CUST_38153_PI429347424;CUST_41142_PI429347424;CUST_48497_PI429347424;CUST_9736_PI429347424	0.824246	1	FALSE
ko00630://Glyoxylate and dicarboxylate metabolism	31	6	CUST_25734_PI429347424;CUST_37596_PI429347424;CUST_55317_PI429347424;CUST_55502_PI429347424;CUST_56503_PI429347424;CUST_699_PI429347424	CUST_25734_PI429347424;CUST_37596_PI429347424;CUST_55317_PI429347424;CUST_55502_PI429347424;CUST_56503_PI429347424;CUST_699_PI429347424	0.832752	1	FALSE
ko00531://Glycosaminoglycan degradation	89	19	CUST_11528_PI429347424;CUST_13791_PI429347424;CUST_16552_PI429347424;CUST_16898_PI429347424;CUST_18539_PI429347424;CUST_19092_PI429347424;CUST_19470_PI429347424;CUST_22045_PI429347424;CUST_23982_PI429347424;CUST_27833_PI429347424;CUST_28022_PI429347424;CUST_32519_PI429347424;CUST_47099_PI429347424;CUST_51862_PI429347424;CUST_57428_PI429347424;CUST_6002_PI429347424;CUST_7688_PI429347424;CUST_7999_…	CUST_11528_PI429347424;CUST_13791_PI429347424;CUST_16552_PI429347424;CUST_16898_PI429347424;CUST_18539_PI429347424;CUST_19092_PI429347424;CUST_19470_PI429347424;CUST_22045_PI429347424;CUST_23982_PI429347424;CUST_27833_PI429347424;CUST_28022_PI429347424;CUST_32519_PI429347424;CUST_47099_PI429347424;CUST_51862_PI429347424;CUST_57428_PI429347424;CUST_6002_PI429347424;CUST_7688_PI429347424;CUST_7999_…	0.836051	1	FALSE
ko03040://Spliceosome	527	124	CUST_11214_PI429347424;CUST_11625_PI429347424;CUST_12591_PI429347424;CUST_13704_PI429347424;CUST_14468_PI429347424;CUST_16018_PI429347424;CUST_1656_PI429347424;CUST_16797_PI429347424;CUST_19220_PI429347424;CUST_1977_PI429347424;CUST_20772_PI429347424;CUST_2100_PI429347424;CUST_21898_PI429347424;CUST_21985_PI429347424;CUST_22946_PI429347424;CUST_23495_PI429347424;CUST_24540_PI429347424;CUST_25347_…	CUST_11214_PI429347424;CUST_11625_PI429347424;CUST_12591_PI429347424;CUST_13704_PI429347424;CUST_14468_PI429347424;CUST_16018_PI429347424;CUST_1656_PI429347424;CUST_16797_PI429347424;CUST_19220_PI429347424;CUST_1977_PI429347424;CUST_20772_PI429347424;CUST_2100_PI429347424;CUST_21898_PI429347424;CUST_21985_PI429347424;CUST_22946_PI429347424;CUST_23495_PI429347424;CUST_24540_PI429347424;CUST_25347_…	0.841267	1	FALSE
ko01040://Biosynthesis of unsaturated fatty acids	50	10	CUST_12627_PI429347424;CUST_12695_PI429347424;CUST_14507_PI429347424;CUST_17027_PI429347424;CUST_25504_PI429347424;CUST_27687_PI429347424;CUST_31809_PI429347424;CUST_47015_PI429347424;CUST_51102_PI429347424;CUST_942_PI429347424	CUST_12627_PI429347424;CUST_12695_PI429347424;CUST_14507_PI429347424;CUST_17027_PI429347424;CUST_25504_PI429347424;CUST_27687_PI429347424;CUST_31809_PI429347424;CUST_47015_PI429347424;CUST_51102_PI429347424;CUST_942_PI429347424	0.847537	1	FALSE
ko00920://Sulfur metabolism	27	5	CUST_29109_PI429347424;CUST_34757_PI429347424;CUST_38063_PI429347424;CUST_54518_PI429347424;CUST_7242_PI429347424	CUST_29109_PI429347424;CUST_34757_PI429347424;CUST_38063_PI429347424;CUST_54518_PI429347424;CUST_7242_PI429347424	0.849625	1	FALSE
ko05221://Acute myeloid leukemia	90	19	CUST_14598_PI429347424;CUST_16083_PI429347424;CUST_16709_PI429347424;CUST_20090_PI429347424;CUST_24482_PI429347424;CUST_26220_PI429347424;CUST_32435_PI429347424;CUST_33512_PI429347424;CUST_33956_PI429347424;CUST_41220_PI429347424;CUST_4332_PI429347424;CUST_45166_PI429347424;CUST_52398_PI429347424;CUST_54480_PI429347424;CUST_56918_PI429347424;CUST_57027_PI429347424;CUST_57067_PI429347424;CUST_5741…	CUST_14598_PI429347424;CUST_16083_PI429347424;CUST_16709_PI429347424;CUST_20090_PI429347424;CUST_24482_PI429347424;CUST_26220_PI429347424;CUST_32435_PI429347424;CUST_33512_PI429347424;CUST_33956_PI429347424;CUST_41220_PI429347424;CUST_4332_PI429347424;CUST_45166_PI429347424;CUST_52398_PI429347424;CUST_54480_PI429347424;CUST_56918_PI429347424;CUST_57027_PI429347424;CUST_57067_PI429347424;CUST_5741…	0.850146	1	FALSE
ko01100://Metabolic pathways	2058	500	CUST_10048_PI429347424;CUST_10141_PI429347424;CUST_10391_PI429347424;CUST_10559_PI429347424;CUST_10919_PI429347424;CUST_11089_PI429347424;CUST_11131_PI429347424;CUST_114_PI429347424;CUST_11501_PI429347424;CUST_11523_PI429347424;CUST_11528_PI429347424;CUST_11562_PI429347424;CUST_11782_PI429347424;CUST_11820_PI429347424;CUST_11972_PI429347424;CUST_12022_PI429347424;CUST_12394_PI429347424;CUST_12464…	CUST_10048_PI429347424;CUST_10141_PI429347424;CUST_10391_PI429347424;CUST_10559_PI429347424;CUST_10919_PI429347424;CUST_11089_PI429347424;CUST_11131_PI429347424;CUST_114_PI429347424;CUST_11501_PI429347424;CUST_11523_PI429347424;CUST_11528_PI429347424;CUST_11562_PI429347424;CUST_11782_PI429347424;CUST_11820_PI429347424;CUST_11972_PI429347424;CUST_12022_PI429347424;CUST_12394_PI429347424;CUST_12464…	0.881372	1	FALSE
ko00053://Ascorbate and aldarate metabolism	43	8	CUST_17202_PI429347424;CUST_22843_PI429347424;CUST_36631_PI429347424;CUST_52514_PI429347424;CUST_53837_PI429347424;CUST_56154_PI429347424;CUST_57736_PI429347424;CUST_58228_PI429347424	CUST_17202_PI429347424;CUST_22843_PI429347424;CUST_36631_PI429347424;CUST_52514_PI429347424;CUST_53837_PI429347424;CUST_56154_PI429347424;CUST_57736_PI429347424;CUST_58228_PI429347424	0.884869	1	FALSE
ko05223://Non-small cell lung cancer	102	21	CUST_16709_PI429347424;CUST_20163_PI429347424;CUST_2074_PI429347424;CUST_28706_PI429347424;CUST_33512_PI429347424;CUST_33956_PI429347424;CUST_34766_PI429347424;CUST_35086_PI429347424;CUST_41220_PI429347424;CUST_45166_PI429347424;CUST_45186_PI429347424;CUST_45488_PI429347424;CUST_47385_PI429347424;CUST_51602_PI429347424;CUST_56148_PI429347424;CUST_56289_PI429347424;CUST_56638_PI429347424;CUST_5671…	CUST_16709_PI429347424;CUST_20163_PI429347424;CUST_2074_PI429347424;CUST_28706_PI429347424;CUST_33512_PI429347424;CUST_33956_PI429347424;CUST_34766_PI429347424;CUST_35086_PI429347424;CUST_41220_PI429347424;CUST_45166_PI429347424;CUST_45186_PI429347424;CUST_45488_PI429347424;CUST_47385_PI429347424;CUST_51602_PI429347424;CUST_56148_PI429347424;CUST_56289_PI429347424;CUST_56638_PI429347424;CUST_5671…	0.888687	1	FALSE
ko00071://Fatty acid metabolism	107	22	CUST_12695_PI429347424;CUST_16813_PI429347424;CUST_17202_PI429347424;CUST_18286_PI429347424;CUST_19258_PI429347424;CUST_21690_PI429347424;CUST_27687_PI429347424;CUST_28907_PI429347424;CUST_31101_PI429347424;CUST_36631_PI429347424;CUST_43294_PI429347424;CUST_45393_PI429347424;CUST_47015_PI429347424;CUST_48408_PI429347424;CUST_50338_PI429347424;CUST_52514_PI429347424;CUST_53837_PI429347424;CUST_550…	CUST_12695_PI429347424;CUST_16813_PI429347424;CUST_17202_PI429347424;CUST_18286_PI429347424;CUST_19258_PI429347424;CUST_21690_PI429347424;CUST_27687_PI429347424;CUST_28907_PI429347424;CUST_31101_PI429347424;CUST_36631_PI429347424;CUST_43294_PI429347424;CUST_45393_PI429347424;CUST_47015_PI429347424;CUST_48408_PI429347424;CUST_50338_PI429347424;CUST_52514_PI429347424;CUST_53837_PI429347424;CUST_550…	0.894636	1	FALSE
ko04012://ErbB signaling pathway	173	37	CUST_14380_PI429347424;CUST_14598_PI429347424;CUST_1480_PI429347424;CUST_16709_PI429347424;CUST_2074_PI429347424;CUST_21852_PI429347424;CUST_23462_PI429347424;CUST_24719_PI429347424;CUST_28530_PI429347424;CUST_28706_PI429347424;CUST_302_PI429347424;CUST_32435_PI429347424;CUST_32730_PI429347424;CUST_33512_PI429347424;CUST_33956_PI429347424;CUST_34766_PI429347424;CUST_34897_PI429347424;CUST_35086_P…	CUST_14380_PI429347424;CUST_14598_PI429347424;CUST_1480_PI429347424;CUST_16709_PI429347424;CUST_2074_PI429347424;CUST_21852_PI429347424;CUST_23462_PI429347424;CUST_24719_PI429347424;CUST_28530_PI429347424;CUST_28706_PI429347424;CUST_302_PI429347424;CUST_32435_PI429347424;CUST_32730_PI429347424;CUST_33512_PI429347424;CUST_33956_PI429347424;CUST_34766_PI429347424;CUST_34897_PI429347424;CUST_35086_P…	0.900683	1	FALSE
ko00640://Propanoate metabolism	104	21	CUST_12695_PI429347424;CUST_17202_PI429347424;CUST_21172_PI429347424;CUST_27687_PI429347424;CUST_31471_PI429347424;CUST_36631_PI429347424;CUST_41407_PI429347424;CUST_42824_PI429347424;CUST_45393_PI429347424;CUST_47015_PI429347424;CUST_47224_PI429347424;CUST_48903_PI429347424;CUST_50929_PI429347424;CUST_52514_PI429347424;CUST_52531_PI429347424;CUST_53837_PI429347424;CUST_54282_PI429347424;CUST_551…	CUST_12695_PI429347424;CUST_17202_PI429347424;CUST_21172_PI429347424;CUST_27687_PI429347424;CUST_31471_PI429347424;CUST_36631_PI429347424;CUST_41407_PI429347424;CUST_42824_PI429347424;CUST_45393_PI429347424;CUST_47015_PI429347424;CUST_47224_PI429347424;CUST_48903_PI429347424;CUST_50929_PI429347424;CUST_52514_PI429347424;CUST_52531_PI429347424;CUST_53837_PI429347424;CUST_54282_PI429347424;CUST_551…	0.907933	1	FALSE
ko05216://Thyroid cancer	60	11	CUST_11818_PI429347424;CUST_41668_PI429347424;CUST_47968_PI429347424;CUST_50634_PI429347424;CUST_51627_PI429347424;CUST_52398_PI429347424;CUST_54659_PI429347424;CUST_5506_PI429347424;CUST_56396_PI429347424;CUST_56918_PI429347424;CUST_57027_PI429347424	CUST_11818_PI429347424;CUST_41668_PI429347424;CUST_47968_PI429347424;CUST_50634_PI429347424;CUST_51627_PI429347424;CUST_52398_PI429347424;CUST_54659_PI429347424;CUST_5506_PI429347424;CUST_56396_PI429347424;CUST_56918_PI429347424;CUST_57027_PI429347424	0.921954	1	FALSE
ko04672://Intestinal immune network for IgA production	9	1	CUST_53876_PI429347424	CUST_53876_PI429347424	0.927444	1	FALSE
ko03420://Nucleotide excision repair	98	19	CUST_21400_PI429347424;CUST_23054_PI429347424;CUST_23377_PI429347424;CUST_23769_PI429347424;CUST_31739_PI429347424;CUST_33350_PI429347424;CUST_34831_PI429347424;CUST_40769_PI429347424;CUST_41312_PI429347424;CUST_47172_PI429347424;CUST_48525_PI429347424;CUST_51261_PI429347424;CUST_51513_PI429347424;CUST_55237_PI429347424;CUST_57120_PI429347424;CUST_57228_PI429347424;CUST_57721_PI429347424;CUST_577…	CUST_21400_PI429347424;CUST_23054_PI429347424;CUST_23377_PI429347424;CUST_23769_PI429347424;CUST_31739_PI429347424;CUST_33350_PI429347424;CUST_34831_PI429347424;CUST_40769_PI429347424;CUST_41312_PI429347424;CUST_47172_PI429347424;CUST_48525_PI429347424;CUST_51261_PI429347424;CUST_51513_PI429347424;CUST_55237_PI429347424;CUST_57120_PI429347424;CUST_57228_PI429347424;CUST_57721_PI429347424;CUST_577…	0.931942	1	FALSE
ko05020://Prion diseases	217	46	CUST_10610_PI429347424;CUST_11490_PI429347424;CUST_12438_PI429347424;CUST_12570_PI429347424;CUST_22648_PI429347424;CUST_24016_PI429347424;CUST_25333_PI429347424;CUST_27525_PI429347424;CUST_28343_PI429347424;CUST_28798_PI429347424;CUST_31044_PI429347424;CUST_3275_PI429347424;CUST_33049_PI429347424;CUST_33346_PI429347424;CUST_333_PI429347424;CUST_33721_PI429347424;CUST_34897_PI429347424;CUST_38415_…	CUST_10610_PI429347424;CUST_11490_PI429347424;CUST_12438_PI429347424;CUST_12570_PI429347424;CUST_22648_PI429347424;CUST_24016_PI429347424;CUST_25333_PI429347424;CUST_27525_PI429347424;CUST_28343_PI429347424;CUST_28798_PI429347424;CUST_31044_PI429347424;CUST_3275_PI429347424;CUST_33049_PI429347424;CUST_33346_PI429347424;CUST_333_PI429347424;CUST_33721_PI429347424;CUST_34897_PI429347424;CUST_38415_…	0.932285	1	FALSE
ko03440://Homologous recombination	42	7	CUST_14153_PI429347424;CUST_21400_PI429347424;CUST_23377_PI429347424;CUST_24263_PI429347424;CUST_49241_PI429347424;CUST_55927_PI429347424;CUST_57788_PI429347424	CUST_14153_PI429347424;CUST_21400_PI429347424;CUST_23377_PI429347424;CUST_24263_PI429347424;CUST_49241_PI429347424;CUST_55927_PI429347424;CUST_57788_PI429347424	0.934257	1	FALSE
ko00020://Citrate cycle (TCA cycle)	71	13	CUST_11972_PI429347424;CUST_14061_PI429347424;CUST_18014_PI429347424;CUST_31501_PI429347424;CUST_33036_PI429347424;CUST_37596_PI429347424;CUST_473_PI429347424;CUST_52645_PI429347424;CUST_52814_PI429347424;CUST_53883_PI429347424;CUST_54887_PI429347424;CUST_56920_PI429347424;CUST_57403_PI429347424	CUST_11972_PI429347424;CUST_14061_PI429347424;CUST_18014_PI429347424;CUST_31501_PI429347424;CUST_33036_PI429347424;CUST_37596_PI429347424;CUST_473_PI429347424;CUST_52645_PI429347424;CUST_52814_PI429347424;CUST_53883_PI429347424;CUST_54887_PI429347424;CUST_56920_PI429347424;CUST_57403_PI429347424	0.936518	1	FALSE
ko05120://Epithelial cell signaling in Helicobacter pylori infection	155	31	CUST_11407_PI429347424;CUST_12557_PI429347424;CUST_14271_PI429347424;CUST_15878_PI429347424;CUST_16083_PI429347424;CUST_20090_PI429347424;CUST_21852_PI429347424;CUST_22160_PI429347424;CUST_23177_PI429347424;CUST_24482_PI429347424;CUST_3250_PI429347424;CUST_32735_PI429347424;CUST_34646_PI429347424;CUST_34798_PI429347424;CUST_35387_PI429347424;CUST_36885_PI429347424;CUST_390_PI429347424;CUST_40564_…	CUST_11407_PI429347424;CUST_12557_PI429347424;CUST_14271_PI429347424;CUST_15878_PI429347424;CUST_16083_PI429347424;CUST_20090_PI429347424;CUST_21852_PI429347424;CUST_22160_PI429347424;CUST_23177_PI429347424;CUST_24482_PI429347424;CUST_3250_PI429347424;CUST_32735_PI429347424;CUST_34646_PI429347424;CUST_34798_PI429347424;CUST_35387_PI429347424;CUST_36885_PI429347424;CUST_390_PI429347424;CUST_40564_…	0.949935	1	FALSE
ko00730://Thiamine metabolism	23	3	CUST_17673_PI429347424;CUST_33679_PI429347424;CUST_45562_PI429347424	CUST_17673_PI429347424;CUST_33679_PI429347424;CUST_45562_PI429347424	0.953799	1	FALSE
ko04610://Complement and coagulation cascades	139	27	CUST_11490_PI429347424;CUST_12133_PI429347424;CUST_15060_PI429347424;CUST_16515_PI429347424;CUST_21582_PI429347424;CUST_21980_PI429347424;CUST_28663_PI429347424;CUST_28798_PI429347424;CUST_31880_PI429347424;CUST_41816_PI429347424;CUST_46749_PI429347424;CUST_47159_PI429347424;CUST_50130_PI429347424;CUST_51433_PI429347424;CUST_51917_PI429347424;CUST_52580_PI429347424;CUST_53701_PI429347424;CUST_557…	CUST_11490_PI429347424;CUST_12133_PI429347424;CUST_15060_PI429347424;CUST_16515_PI429347424;CUST_21582_PI429347424;CUST_21980_PI429347424;CUST_28663_PI429347424;CUST_28798_PI429347424;CUST_31880_PI429347424;CUST_41816_PI429347424;CUST_46749_PI429347424;CUST_47159_PI429347424;CUST_50130_PI429347424;CUST_51433_PI429347424;CUST_51917_PI429347424;CUST_52580_PI429347424;CUST_53701_PI429347424;CUST_557…	0.95833	1	FALSE
ko04330://Notch signaling pathway	263	55	CUST_12570_PI429347424;CUST_13223_PI429347424;CUST_13590_PI429347424;CUST_14147_PI429347424;CUST_17912_PI429347424;CUST_18288_PI429347424;CUST_25333_PI429347424;CUST_26114_PI429347424;CUST_28023_PI429347424;CUST_28980_PI429347424;CUST_31044_PI429347424;CUST_32534_PI429347424;CUST_32685_PI429347424;CUST_333_PI429347424;CUST_34304_PI429347424;CUST_34692_PI429347424;CUST_35842_PI429347424;CUST_38415…	CUST_12570_PI429347424;CUST_13223_PI429347424;CUST_13590_PI429347424;CUST_14147_PI429347424;CUST_17912_PI429347424;CUST_18288_PI429347424;CUST_25333_PI429347424;CUST_26114_PI429347424;CUST_28023_PI429347424;CUST_28980_PI429347424;CUST_31044_PI429347424;CUST_32534_PI429347424;CUST_32685_PI429347424;CUST_333_PI429347424;CUST_34304_PI429347424;CUST_34692_PI429347424;CUST_35842_PI429347424;CUST_38415…	0.959684	1	FALSE
ko04320://Dorso-ventral axis formation	215	44	CUST_10919_PI429347424;CUST_12570_PI429347424;CUST_14223_PI429347424;CUST_14539_PI429347424;CUST_15202_PI429347424;CUST_19497_PI429347424;CUST_25126_PI429347424;CUST_25333_PI429347424;CUST_26341_PI429347424;CUST_26899_PI429347424;CUST_2847_PI429347424;CUST_28916_PI429347424;CUST_31044_PI429347424;CUST_333_PI429347424;CUST_33512_PI429347424;CUST_34492_PI429347424;CUST_34619_PI429347424;CUST_38415_…	CUST_10919_PI429347424;CUST_12570_PI429347424;CUST_14223_PI429347424;CUST_14539_PI429347424;CUST_15202_PI429347424;CUST_19497_PI429347424;CUST_25126_PI429347424;CUST_25333_PI429347424;CUST_26341_PI429347424;CUST_26899_PI429347424;CUST_2847_PI429347424;CUST_28916_PI429347424;CUST_31044_PI429347424;CUST_333_PI429347424;CUST_33512_PI429347424;CUST_34492_PI429347424;CUST_34619_PI429347424;CUST_38415_…	0.95979	1	FALSE
ko04622://RIG-I-like receptor signaling pathway	94	17	CUST_11407_PI429347424;CUST_14106_PI429347424;CUST_16083_PI429347424;CUST_20090_PI429347424;CUST_20163_PI429347424;CUST_24180_PI429347424;CUST_24482_PI429347424;CUST_27976_PI429347424;CUST_28341_PI429347424;CUST_33364_PI429347424;CUST_34368_PI429347424;CUST_390_PI429347424;CUST_47295_PI429347424;CUST_47935_PI429347424;CUST_51602_PI429347424;CUST_55202_PI429347424;CUST_56252_PI429347424	CUST_11407_PI429347424;CUST_14106_PI429347424;CUST_16083_PI429347424;CUST_20090_PI429347424;CUST_20163_PI429347424;CUST_24180_PI429347424;CUST_24482_PI429347424;CUST_27976_PI429347424;CUST_28341_PI429347424;CUST_33364_PI429347424;CUST_34368_PI429347424;CUST_390_PI429347424;CUST_47295_PI429347424;CUST_47935_PI429347424;CUST_51602_PI429347424;CUST_55202_PI429347424;CUST_56252_PI429347424	0.962306	1	FALSE
ko00563://Glycosylphosphatidylinositol(GPI)-anchor biosynthesis	26	3	CUST_16386_PI429347424;CUST_32934_PI429347424;CUST_42899_PI429347424	CUST_16386_PI429347424;CUST_32934_PI429347424;CUST_42899_PI429347424	0.976035	1	FALSE
ko00062://Fatty acid elongation in mitochondria	13	1	CUST_50338_PI429347424	CUST_50338_PI429347424	0.97741	1	FALSE
ko00900://Terpenoid backbone biosynthesis	27	3	CUST_38609_PI429347424;CUST_4242_PI429347424;CUST_55638_PI429347424	CUST_38609_PI429347424;CUST_4242_PI429347424;CUST_55638_PI429347424	0.980842	1	FALSE
ko03022://Basal transcription factors	86	14	CUST_17712_PI429347424;CUST_17796_PI429347424;CUST_23769_PI429347424;CUST_28895_PI429347424;CUST_30781_PI429347424;CUST_33574_PI429347424;CUST_34782_PI429347424;CUST_34831_PI429347424;CUST_5153_PI429347424;CUST_52784_PI429347424;CUST_52894_PI429347424;CUST_57994_PI429347424;CUST_8173_PI429347424;CUST_8643_PI429347424	CUST_17712_PI429347424;CUST_17796_PI429347424;CUST_23769_PI429347424;CUST_28895_PI429347424;CUST_30781_PI429347424;CUST_33574_PI429347424;CUST_34782_PI429347424;CUST_34831_PI429347424;CUST_5153_PI429347424;CUST_52784_PI429347424;CUST_52894_PI429347424;CUST_57994_PI429347424;CUST_8173_PI429347424;CUST_8643_PI429347424	0.983647	1	FALSE
ko03018://RNA degradation	173	32	CUST_11218_PI429347424;CUST_11625_PI429347424;CUST_13143_PI429347424;CUST_14053_PI429347424;CUST_19008_PI429347424;CUST_2706_PI429347424;CUST_31165_PI429347424;CUST_31389_PI429347424;CUST_32725_PI429347424;CUST_33020_PI429347424;CUST_33774_PI429347424;CUST_34209_PI429347424;CUST_35018_PI429347424;CUST_35108_PI429347424;CUST_47675_PI429347424;CUST_52004_PI429347424;CUST_52441_PI429347424;CUST_5283…	CUST_11218_PI429347424;CUST_11625_PI429347424;CUST_13143_PI429347424;CUST_14053_PI429347424;CUST_19008_PI429347424;CUST_2706_PI429347424;CUST_31165_PI429347424;CUST_31389_PI429347424;CUST_32725_PI429347424;CUST_33020_PI429347424;CUST_33774_PI429347424;CUST_34209_PI429347424;CUST_35018_PI429347424;CUST_35108_PI429347424;CUST_47675_PI429347424;CUST_52004_PI429347424;CUST_52441_PI429347424;CUST_5283…	0.986763	1	FALSE
ko04146://Peroxisome	268	53	CUST_10141_PI429347424;CUST_11089_PI429347424;CUST_12627_PI429347424;CUST_12695_PI429347424;CUST_1346_PI429347424;CUST_15326_PI429347424;CUST_15660_PI429347424;CUST_15943_PI429347424;CUST_16364_PI429347424;CUST_16813_PI429347424;CUST_19258_PI429347424;CUST_20390_PI429347424;CUST_20411_PI429347424;CUST_2134_PI429347424;CUST_22630_PI429347424;CUST_23369_PI429347424;CUST_23423_PI429347424;CUST_27687…	CUST_10141_PI429347424;CUST_11089_PI429347424;CUST_12627_PI429347424;CUST_12695_PI429347424;CUST_1346_PI429347424;CUST_15326_PI429347424;CUST_15660_PI429347424;CUST_15943_PI429347424;CUST_16364_PI429347424;CUST_16813_PI429347424;CUST_19258_PI429347424;CUST_20390_PI429347424;CUST_20411_PI429347424;CUST_2134_PI429347424;CUST_22630_PI429347424;CUST_23369_PI429347424;CUST_23423_PI429347424;CUST_27687…	0.986763	1	FALSE
ko03060://Protein export	15	1	CUST_3453_PI429347424	CUST_3453_PI429347424	0.987398	1	FALSE
ko04142://Lysosome	394	81	CUST_10456_PI429347424;CUST_11528_PI429347424;CUST_13243_PI429347424;CUST_13551_PI429347424;CUST_13577_PI429347424;CUST_13791_PI429347424;CUST_14080_PI429347424;CUST_16028_PI429347424;CUST_1602_PI429347424;CUST_16898_PI429347424;CUST_18539_PI429347424;CUST_19092_PI429347424;CUST_19470_PI429347424;CUST_19945_PI429347424;CUST_20272_PI429347424;CUST_21746_PI429347424;CUST_22045_PI429347424;CUST_2297…	CUST_10456_PI429347424;CUST_11528_PI429347424;CUST_13243_PI429347424;CUST_13551_PI429347424;CUST_13577_PI429347424;CUST_13791_PI429347424;CUST_14080_PI429347424;CUST_16028_PI429347424;CUST_1602_PI429347424;CUST_16898_PI429347424;CUST_18539_PI429347424;CUST_19092_PI429347424;CUST_19470_PI429347424;CUST_19945_PI429347424;CUST_20272_PI429347424;CUST_21746_PI429347424;CUST_22045_PI429347424;CUST_2297…	0.989271	1	FALSE
ko00280://Valine, leucine and isoleucine degradation	128	22	CUST_12695_PI429347424;CUST_17202_PI429347424;CUST_21924_PI429347424;CUST_2217_PI429347424;CUST_27687_PI429347424;CUST_34932_PI429347424;CUST_36631_PI429347424;CUST_42824_PI429347424;CUST_4312_PI429347424;CUST_45393_PI429347424;CUST_47015_PI429347424;CUST_50338_PI429347424;CUST_52514_PI429347424;CUST_53837_PI429347424;CUST_54282_PI429347424;CUST_54925_PI429347424;CUST_55189_PI429347424;CUST_55278…	CUST_12695_PI429347424;CUST_17202_PI429347424;CUST_21924_PI429347424;CUST_2217_PI429347424;CUST_27687_PI429347424;CUST_34932_PI429347424;CUST_36631_PI429347424;CUST_42824_PI429347424;CUST_4312_PI429347424;CUST_45393_PI429347424;CUST_47015_PI429347424;CUST_50338_PI429347424;CUST_52514_PI429347424;CUST_53837_PI429347424;CUST_54282_PI429347424;CUST_54925_PI429347424;CUST_55189_PI429347424;CUST_55278…	0.989324	1	FALSE
ko00061://Fatty acid biosynthesis	36	4	CUST_1780_PI429347424;CUST_40312_PI429347424;CUST_52372_PI429347424;CUST_52670_PI429347424	CUST_1780_PI429347424;CUST_40312_PI429347424;CUST_52372_PI429347424;CUST_52670_PI429347424	0.990033	1	FALSE
ko02010://ABC transporters	143	25	CUST_13386_PI429347424;CUST_13532_PI429347424;CUST_13724_PI429347424;CUST_1762_PI429347424;CUST_18137_PI429347424;CUST_19552_PI429347424;CUST_19700_PI429347424;CUST_19978_PI429347424;CUST_23655_PI429347424;CUST_24315_PI429347424;CUST_24349_PI429347424;CUST_26954_PI429347424;CUST_28223_PI429347424;CUST_28682_PI429347424;CUST_3043_PI429347424;CUST_3101_PI429347424;CUST_31608_PI429347424;CUST_32731_…	CUST_13386_PI429347424;CUST_13532_PI429347424;CUST_13724_PI429347424;CUST_1762_PI429347424;CUST_18137_PI429347424;CUST_19552_PI429347424;CUST_19700_PI429347424;CUST_19978_PI429347424;CUST_23655_PI429347424;CUST_24315_PI429347424;CUST_24349_PI429347424;CUST_26954_PI429347424;CUST_28223_PI429347424;CUST_28682_PI429347424;CUST_3043_PI429347424;CUST_3101_PI429347424;CUST_31608_PI429347424;CUST_32731_…	0.990222	1	FALSE
ko05012://Parkinsons disease	125	21	CUST_11407_PI429347424;CUST_18271_PI429347424;CUST_196_PI429347424;CUST_20163_PI429347424;CUST_20294_PI429347424;CUST_32058_PI429347424;CUST_3250_PI429347424;CUST_34263_PI429347424;CUST_390_PI429347424;CUST_40564_PI429347424;CUST_48675_PI429347424;CUST_49379_PI429347424;CUST_51602_PI429347424;CUST_54324_PI429347424;CUST_54500_PI429347424;CUST_54511_PI429347424;CUST_54588_PI429347424;CUST_57289_PI…	CUST_11407_PI429347424;CUST_18271_PI429347424;CUST_196_PI429347424;CUST_20163_PI429347424;CUST_20294_PI429347424;CUST_32058_PI429347424;CUST_3250_PI429347424;CUST_34263_PI429347424;CUST_390_PI429347424;CUST_40564_PI429347424;CUST_48675_PI429347424;CUST_49379_PI429347424;CUST_51602_PI429347424;CUST_54324_PI429347424;CUST_54500_PI429347424;CUST_54511_PI429347424;CUST_54588_PI429347424;CUST_57289_PI…	0.991504	1	FALSE
ko00400://Phenylalanine, tyrosine and tryptophan biosynthesis	17	1	CUST_56212_PI429347424	CUST_56212_PI429347424	0.992971	1	FALSE
ko00240://Pyrimidine metabolism	224	41	CUST_11131_PI429347424;CUST_13248_PI429347424;CUST_18420_PI429347424;CUST_20100_PI429347424;CUST_21400_PI429347424;CUST_21478_PI429347424;CUST_23377_PI429347424;CUST_2425_PI429347424;CUST_2748_PI429347424;CUST_28676_PI429347424;CUST_28808_PI429347424;CUST_29126_PI429347424;CUST_29558_PI429347424;CUST_31551_PI429347424;CUST_31943_PI429347424;CUST_32199_PI429347424;CUST_32686_PI429347424;CUST_33562…	CUST_11131_PI429347424;CUST_13248_PI429347424;CUST_18420_PI429347424;CUST_20100_PI429347424;CUST_21400_PI429347424;CUST_21478_PI429347424;CUST_23377_PI429347424;CUST_2425_PI429347424;CUST_2748_PI429347424;CUST_28676_PI429347424;CUST_28808_PI429347424;CUST_29126_PI429347424;CUST_29558_PI429347424;CUST_31551_PI429347424;CUST_31943_PI429347424;CUST_32199_PI429347424;CUST_32686_PI429347424;CUST_33562…	0.995113	1	FALSE
ko00860://Porphyrin and chlorophyll metabolism	41	4	CUST_34194_PI429347424;CUST_56154_PI429347424;CUST_58085_PI429347424;CUST_58441_PI429347424	CUST_34194_PI429347424;CUST_56154_PI429347424;CUST_58085_PI429347424;CUST_58441_PI429347424	0.996668	1	FALSE
ko05322://Systemic lupus erythematosus	67	8	CUST_11490_PI429347424;CUST_28798_PI429347424;CUST_30160_PI429347424;CUST_31074_PI429347424;CUST_31610_PI429347424;CUST_36042_PI429347424;CUST_53876_PI429347424;CUST_58353_PI429347424	CUST_11490_PI429347424;CUST_28798_PI429347424;CUST_30160_PI429347424;CUST_31074_PI429347424;CUST_31610_PI429347424;CUST_36042_PI429347424;CUST_53876_PI429347424;CUST_58353_PI429347424	0.997912	1	FALSE
ko04623://Cytosolic DNA-sensing pathway	73	9	CUST_14387_PI429347424;CUST_15866_PI429347424;CUST_16083_PI429347424;CUST_20090_PI429347424;CUST_24482_PI429347424;CUST_25463_PI429347424;CUST_31538_PI429347424;CUST_33364_PI429347424;CUST_47372_PI429347424	CUST_14387_PI429347424;CUST_15866_PI429347424;CUST_16083_PI429347424;CUST_20090_PI429347424;CUST_24482_PI429347424;CUST_25463_PI429347424;CUST_31538_PI429347424;CUST_33364_PI429347424;CUST_47372_PI429347424	0.998052	1	FALSE
ko00970://Aminoacyl-tRNA biosynthesis	111	16	CUST_14386_PI429347424;CUST_14388_PI429347424;CUST_22169_PI429347424;CUST_25864_PI429347424;CUST_26111_PI429347424;CUST_3535_PI429347424;CUST_39022_PI429347424;CUST_41372_PI429347424;CUST_49129_PI429347424;CUST_52724_PI429347424;CUST_52995_PI429347424;CUST_55180_PI429347424;CUST_56616_PI429347424;CUST_56865_PI429347424;CUST_6431_PI429347424;CUST_7987_PI429347424	CUST_14386_PI429347424;CUST_14388_PI429347424;CUST_22169_PI429347424;CUST_25864_PI429347424;CUST_26111_PI429347424;CUST_3535_PI429347424;CUST_39022_PI429347424;CUST_41372_PI429347424;CUST_49129_PI429347424;CUST_52724_PI429347424;CUST_52995_PI429347424;CUST_55180_PI429347424;CUST_56616_PI429347424;CUST_56865_PI429347424;CUST_6431_PI429347424;CUST_7987_PI429347424	0.998214	1	FALSE
ko04144://Endocytosis	403	77	CUST_10118_PI429347424;CUST_14271_PI429347424;CUST_1480_PI429347424;CUST_15660_PI429347424;CUST_15766_PI429347424;CUST_16076_PI429347424;CUST_16364_PI429347424;CUST_16671_PI429347424;CUST_17093_PI429347424;CUST_17217_PI429347424;CUST_17797_PI429347424;CUST_19597_PI429347424;CUST_21444_PI429347424;CUST_22097_PI429347424;CUST_22180_PI429347424;CUST_22664_PI429347424;CUST_22862_PI429347424;CUST_2446…	CUST_10118_PI429347424;CUST_14271_PI429347424;CUST_1480_PI429347424;CUST_15660_PI429347424;CUST_15766_PI429347424;CUST_16076_PI429347424;CUST_16364_PI429347424;CUST_16671_PI429347424;CUST_17093_PI429347424;CUST_17217_PI429347424;CUST_17797_PI429347424;CUST_19597_PI429347424;CUST_21444_PI429347424;CUST_22097_PI429347424;CUST_22180_PI429347424;CUST_22664_PI429347424;CUST_22862_PI429347424;CUST_2446…	0.998853	1	FALSE
ko04930://Type II diabetes mellitus	82	10	CUST_16289_PI429347424;CUST_22079_PI429347424;CUST_3043_PI429347424;CUST_33035_PI429347424;CUST_33956_PI429347424;CUST_45166_PI429347424;CUST_57027_PI429347424;CUST_57067_PI429347424;CUST_58164_PI429347424;CUST_8442_PI429347424	CUST_16289_PI429347424;CUST_22079_PI429347424;CUST_3043_PI429347424;CUST_33035_PI429347424;CUST_33956_PI429347424;CUST_45166_PI429347424;CUST_57027_PI429347424;CUST_57067_PI429347424;CUST_58164_PI429347424;CUST_8442_PI429347424	0.99896	1	FALSE
ko00670://One carbon pool by folate	35	2	CUST_55317_PI429347424;CUST_58530_PI429347424	CUST_55317_PI429347424;CUST_58530_PI429347424	0.999529	1	FALSE
ko03450://Non-homologous end-joining	36	2	CUST_29855_PI429347424;CUST_9245_PI429347424	CUST_29855_PI429347424;CUST_9245_PI429347424	0.999639	1	FALSE
ko03050://Proteasome	78	8	CUST_14551_PI429347424;CUST_19682_PI429347424;CUST_31151_PI429347424;CUST_33178_PI429347424;CUST_3396_PI429347424;CUST_34407_PI429347424;CUST_49274_PI429347424;CUST_6620_PI429347424	CUST_14551_PI429347424;CUST_19682_PI429347424;CUST_31151_PI429347424;CUST_33178_PI429347424;CUST_3396_PI429347424;CUST_34407_PI429347424;CUST_49274_PI429347424;CUST_6620_PI429347424	0.999763	1	FALSE
ko03010://Ribosome	47	3	CUST_15326_PI429347424;CUST_40429_PI429347424;CUST_52627_PI429347424	CUST_15326_PI429347424;CUST_40429_PI429347424;CUST_52627_PI429347424	0.999845	1	FALSE
ko03020://RNA polymerase	105	12	CUST_13248_PI429347424;CUST_32686_PI429347424;CUST_34766_PI429347424;CUST_35120_PI429347424;CUST_43233_PI429347424;CUST_50843_PI429347424;CUST_52665_PI429347424;CUST_57042_PI429347424;CUST_57413_PI429347424;CUST_57566_PI429347424;CUST_58095_PI429347424;CUST_9922_PI429347424	CUST_13248_PI429347424;CUST_32686_PI429347424;CUST_34766_PI429347424;CUST_35120_PI429347424;CUST_43233_PI429347424;CUST_50843_PI429347424;CUST_52665_PI429347424;CUST_57042_PI429347424;CUST_57413_PI429347424;CUST_57566_PI429347424;CUST_58095_PI429347424;CUST_9922_PI429347424	0.999881	1	FALSE
ko00190://Oxidative phosphorylation	113	11	CUST_11113_PI429347424;CUST_23177_PI429347424;CUST_24800_PI429347424;CUST_48675_PI429347424;CUST_54324_PI429347424;CUST_54500_PI429347424;CUST_54588_PI429347424;CUST_55221_PI429347424;CUST_55613_PI429347424;CUST_57910_PI429347424;CUST_7923_PI429347424	CUST_11113_PI429347424;CUST_23177_PI429347424;CUST_24800_PI429347424;CUST_48675_PI429347424;CUST_54324_PI429347424;CUST_54500_PI429347424;CUST_54588_PI429347424;CUST_55221_PI429347424;CUST_55613_PI429347424;CUST_57910_PI429347424;CUST_7923_PI429347424	0.999992	1	FALSE
ko05016://Huntingtons disease	500	75	CUST_11407_PI429347424;CUST_11576_PI429347424;CUST_13248_PI429347424;CUST_16515_PI429347424;CUST_17217_PI429347424;CUST_17712_PI429347424;CUST_18283_PI429347424;CUST_19667_PI429347424;CUST_20163_PI429347424;CUST_20294_PI429347424;CUST_21479_PI429347424;CUST_24016_PI429347424;CUST_24364_PI429347424;CUST_25601_PI429347424;CUST_25950_PI429347424;CUST_27293_PI429347424;CUST_27381_PI429347424;CUST_277…	CUST_11407_PI429347424;CUST_11576_PI429347424;CUST_13248_PI429347424;CUST_16515_PI429347424;CUST_17217_PI429347424;CUST_17712_PI429347424;CUST_18283_PI429347424;CUST_19667_PI429347424;CUST_20163_PI429347424;CUST_20294_PI429347424;CUST_21479_PI429347424;CUST_24016_PI429347424;CUST_24364_PI429347424;CUST_25601_PI429347424;CUST_25950_PI429347424;CUST_27293_PI429347424;CUST_27381_PI429347424;CUST_277…	1	1	FALSE
ko04120://Ubiquitin mediated proteolysis	409	54	CUST_10411_PI429347424;CUST_12638_PI429347424;CUST_12908_PI429347424;CUST_14014_PI429347424;CUST_14106_PI429347424;CUST_1480_PI429347424;CUST_15099_PI429347424;CUST_15660_PI429347424;CUST_15725_PI429347424;CUST_15970_PI429347424;CUST_16364_PI429347424;CUST_16432_PI429347424;CUST_18934_PI429347424;CUST_19541_PI429347424;CUST_20085_PI429347424;CUST_21236_PI429347424;CUST_21890_PI429347424;CUST_2223…	CUST_10411_PI429347424;CUST_12638_PI429347424;CUST_12908_PI429347424;CUST_14014_PI429347424;CUST_14106_PI429347424;CUST_1480_PI429347424;CUST_15099_PI429347424;CUST_15660_PI429347424;CUST_15725_PI429347424;CUST_15970_PI429347424;CUST_16364_PI429347424;CUST_16432_PI429347424;CUST_18934_PI429347424;CUST_19541_PI429347424;CUST_20085_PI429347424;CUST_21236_PI429347424;CUST_21890_PI429347424;CUST_2223…	1	1	FALSE

## Sheet: Ustage_vs_Dstage
Names	Genes_In_Term	DEG	Input_gene	Gene_Symbol	P_value	Q_value	Significant
Total	9654	2480	-	-	-	-	-
ko00982://Drug metabolism - cytochrome P450	119	63	CUST_10316_PI429347424;CUST_11501_PI429347424;CUST_11562_PI429347424;CUST_12464_PI429347424;CUST_13139_PI429347424;CUST_13661_PI429347424;CUST_16071_PI429347424;CUST_16825_PI429347424;CUST_16985_PI429347424;CUST_17526_PI429347424;CUST_17614_PI429347424;CUST_17987_PI429347424;CUST_18671_PI429347424;CUST_20804_PI429347424;CUST_21735_PI429347424;CUST_22195_PI429347424;CUST_243_PI429347424;CUST_24880…	CUST_10316_PI429347424;CUST_11501_PI429347424;CUST_11562_PI429347424;CUST_12464_PI429347424;CUST_13139_PI429347424;CUST_13661_PI429347424;CUST_16071_PI429347424;CUST_16825_PI429347424;CUST_16985_PI429347424;CUST_17526_PI429347424;CUST_17614_PI429347424;CUST_17987_PI429347424;CUST_18671_PI429347424;CUST_20804_PI429347424;CUST_21735_PI429347424;CUST_22195_PI429347424;CUST_243_PI429347424;CUST_24880…	1.65736e-10	3.31472e-08	TRUE
ko00980://Metabolism of xenobiotics by cytochrome P450	99	52	CUST_10316_PI429347424;CUST_11562_PI429347424;CUST_12363_PI429347424;CUST_12464_PI429347424;CUST_13139_PI429347424;CUST_13661_PI429347424;CUST_16825_PI429347424;CUST_16985_PI429347424;CUST_17526_PI429347424;CUST_17614_PI429347424;CUST_17987_PI429347424;CUST_18671_PI429347424;CUST_20804_PI429347424;CUST_21735_PI429347424;CUST_22040_PI429347424;CUST_22195_PI429347424;CUST_243_PI429347424;CUST_24880…	CUST_10316_PI429347424;CUST_11562_PI429347424;CUST_12363_PI429347424;CUST_12464_PI429347424;CUST_13139_PI429347424;CUST_13661_PI429347424;CUST_16825_PI429347424;CUST_16985_PI429347424;CUST_17526_PI429347424;CUST_17614_PI429347424;CUST_17987_PI429347424;CUST_18671_PI429347424;CUST_20804_PI429347424;CUST_21735_PI429347424;CUST_22040_PI429347424;CUST_22195_PI429347424;CUST_243_PI429347424;CUST_24880…	9.32466e-09	9.32466e-07	TRUE
ko00591://Linoleic acid metabolism	80	41	CUST_10316_PI429347424;CUST_11020_PI429347424;CUST_12078_PI429347424;CUST_12464_PI429347424;CUST_13139_PI429347424;CUST_13661_PI429347424;CUST_16985_PI429347424;CUST_17987_PI429347424;CUST_21735_PI429347424;CUST_243_PI429347424;CUST_24880_PI429347424;CUST_28089_PI429347424;CUST_2958_PI429347424;CUST_30227_PI429347424;CUST_3032_PI429347424;CUST_3084_PI429347424;CUST_30909_PI429347424;CUST_31280_PI…	CUST_10316_PI429347424;CUST_11020_PI429347424;CUST_12078_PI429347424;CUST_12464_PI429347424;CUST_13139_PI429347424;CUST_13661_PI429347424;CUST_16985_PI429347424;CUST_17987_PI429347424;CUST_21735_PI429347424;CUST_243_PI429347424;CUST_24880_PI429347424;CUST_28089_PI429347424;CUST_2958_PI429347424;CUST_30227_PI429347424;CUST_3032_PI429347424;CUST_3084_PI429347424;CUST_30909_PI429347424;CUST_31280_PI…	8.05684e-07	5.37123e-05	TRUE
ko00260://Glycine, serine and threonine metabolism	166	68	CUST_11089_PI429347424;CUST_11501_PI429347424;CUST_11881_PI429347424;CUST_12478_PI429347424;CUST_15326_PI429347424;CUST_15943_PI429347424;CUST_16364_PI429347424;CUST_16419_PI429347424;CUST_16622_PI429347424;CUST_18692_PI429347424;CUST_18842_PI429347424;CUST_18929_PI429347424;CUST_20165_PI429347424;CUST_20390_PI429347424;CUST_20530_PI429347424;CUST_20649_PI429347424;CUST_23423_PI429347424;CUST_235…	CUST_11089_PI429347424;CUST_11501_PI429347424;CUST_11881_PI429347424;CUST_12478_PI429347424;CUST_15326_PI429347424;CUST_15943_PI429347424;CUST_16364_PI429347424;CUST_16419_PI429347424;CUST_16622_PI429347424;CUST_18692_PI429347424;CUST_18842_PI429347424;CUST_18929_PI429347424;CUST_20165_PI429347424;CUST_20390_PI429347424;CUST_20530_PI429347424;CUST_20649_PI429347424;CUST_23423_PI429347424;CUST_235…	1.04328e-05	0.000521639	TRUE
ko00350://Tyrosine metabolism	202	79	CUST_11152_PI429347424;CUST_11379_PI429347424;CUST_11501_PI429347424;CUST_11562_PI429347424;CUST_12898_PI429347424;CUST_15031_PI429347424;CUST_17526_PI429347424;CUST_17614_PI429347424;CUST_18671_PI429347424;CUST_18929_PI429347424;CUST_20649_PI429347424;CUST_20804_PI429347424;CUST_21234_PI429347424;CUST_22195_PI429347424;CUST_22230_PI429347424;CUST_22403_PI429347424;CUST_23762_PI429347424;CUST_239…	CUST_11152_PI429347424;CUST_11379_PI429347424;CUST_11501_PI429347424;CUST_11562_PI429347424;CUST_12898_PI429347424;CUST_15031_PI429347424;CUST_17526_PI429347424;CUST_17614_PI429347424;CUST_18671_PI429347424;CUST_18929_PI429347424;CUST_20649_PI429347424;CUST_20804_PI429347424;CUST_21234_PI429347424;CUST_22195_PI429347424;CUST_22230_PI429347424;CUST_22403_PI429347424;CUST_23762_PI429347424;CUST_239…	1.61624e-05	0.000646497	TRUE
ko00480://Glutathione metabolism	118	51	CUST_11562_PI429347424;CUST_13948_PI429347424;CUST_15031_PI429347424;CUST_16835_PI429347424;CUST_17526_PI429347424;CUST_17614_PI429347424;CUST_18671_PI429347424;CUST_20034_PI429347424;CUST_20804_PI429347424;CUST_21924_PI429347424;CUST_22377_PI429347424;CUST_24269_PI429347424;CUST_25251_PI429347424;CUST_25681_PI429347424;CUST_25915_PI429347424;CUST_27372_PI429347424;CUST_27670_PI429347424;CUST_280…	CUST_11562_PI429347424;CUST_13948_PI429347424;CUST_15031_PI429347424;CUST_16835_PI429347424;CUST_17526_PI429347424;CUST_17614_PI429347424;CUST_18671_PI429347424;CUST_20034_PI429347424;CUST_20804_PI429347424;CUST_21924_PI429347424;CUST_22377_PI429347424;CUST_24269_PI429347424;CUST_25251_PI429347424;CUST_25681_PI429347424;CUST_25915_PI429347424;CUST_27372_PI429347424;CUST_27670_PI429347424;CUST_280…	2.35664e-05	0.000785548	TRUE
ko00590://Arachidonic acid metabolism	151	60	CUST_11020_PI429347424;CUST_11562_PI429347424;CUST_11862_PI429347424;CUST_12078_PI429347424;CUST_12464_PI429347424;CUST_12880_PI429347424;CUST_13661_PI429347424;CUST_13977_PI429347424;CUST_15031_PI429347424;CUST_15967_PI429347424;CUST_17614_PI429347424;CUST_17987_PI429347424;CUST_2217_PI429347424;CUST_23135_PI429347424;CUST_24269_PI429347424;CUST_243_PI429347424;CUST_25681_PI429347424;CUST_25915_…	CUST_11020_PI429347424;CUST_11562_PI429347424;CUST_11862_PI429347424;CUST_12078_PI429347424;CUST_12464_PI429347424;CUST_12880_PI429347424;CUST_13661_PI429347424;CUST_13977_PI429347424;CUST_15031_PI429347424;CUST_15967_PI429347424;CUST_17614_PI429347424;CUST_17987_PI429347424;CUST_2217_PI429347424;CUST_23135_PI429347424;CUST_24269_PI429347424;CUST_243_PI429347424;CUST_25681_PI429347424;CUST_25915_…	9.64394e-05	0.00275541	TRUE
ko00830://Retinol metabolism	115	45	CUST_10316_PI429347424;CUST_12464_PI429347424;CUST_13139_PI429347424;CUST_13661_PI429347424;CUST_13961_PI429347424;CUST_15967_PI429347424;CUST_16825_PI429347424;CUST_16985_PI429347424;CUST_17987_PI429347424;CUST_20599_PI429347424;CUST_21469_PI429347424;CUST_21735_PI429347424;CUST_22040_PI429347424;CUST_22471_PI429347424;CUST_22630_PI429347424;CUST_243_PI429347424;CUST_24880_PI429347424;CUST_26388…	CUST_10316_PI429347424;CUST_12464_PI429347424;CUST_13139_PI429347424;CUST_13661_PI429347424;CUST_13961_PI429347424;CUST_15967_PI429347424;CUST_16825_PI429347424;CUST_16985_PI429347424;CUST_17987_PI429347424;CUST_20599_PI429347424;CUST_21469_PI429347424;CUST_21735_PI429347424;CUST_22040_PI429347424;CUST_22471_PI429347424;CUST_22630_PI429347424;CUST_243_PI429347424;CUST_24880_PI429347424;CUST_26388…	0.00100443	0.0251109	TRUE
ko00983://Drug metabolism - other enzymes	123	47	CUST_10316_PI429347424;CUST_12464_PI429347424;CUST_13139_PI429347424;CUST_15938_PI429347424;CUST_16825_PI429347424;CUST_16985_PI429347424;CUST_1763_PI429347424;CUST_18325_PI429347424;CUST_21478_PI429347424;CUST_21735_PI429347424;CUST_243_PI429347424;CUST_24880_PI429347424;CUST_28089_PI429347424;CUST_29162_PI429347424;CUST_2958_PI429347424;CUST_30227_PI429347424;CUST_30235_PI429347424;CUST_3084_PI…	CUST_10316_PI429347424;CUST_12464_PI429347424;CUST_13139_PI429347424;CUST_15938_PI429347424;CUST_16825_PI429347424;CUST_16985_PI429347424;CUST_1763_PI429347424;CUST_18325_PI429347424;CUST_21478_PI429347424;CUST_21735_PI429347424;CUST_243_PI429347424;CUST_24880_PI429347424;CUST_28089_PI429347424;CUST_29162_PI429347424;CUST_2958_PI429347424;CUST_30227_PI429347424;CUST_30235_PI429347424;CUST_3084_PI…	0.00142059	0.0315687	TRUE
ko00010://Glycolysis / Gluconeogenesis	103	40	CUST_13961_PI429347424;CUST_14196_PI429347424;CUST_20736_PI429347424;CUST_22195_PI429347424;CUST_23504_PI429347424;CUST_26524_PI429347424;CUST_33035_PI429347424;CUST_33036_PI429347424;CUST_33552_PI429347424;CUST_34816_PI429347424;CUST_3587_PI429347424;CUST_3589_PI429347424;CUST_36097_PI429347424;CUST_39788_PI429347424;CUST_44437_PI429347424;CUST_45559_PI429347424;CUST_45602_PI429347424;CUST_45762…	CUST_13961_PI429347424;CUST_14196_PI429347424;CUST_20736_PI429347424;CUST_22195_PI429347424;CUST_23504_PI429347424;CUST_26524_PI429347424;CUST_33035_PI429347424;CUST_33036_PI429347424;CUST_33552_PI429347424;CUST_34816_PI429347424;CUST_3587_PI429347424;CUST_3589_PI429347424;CUST_36097_PI429347424;CUST_39788_PI429347424;CUST_44437_PI429347424;CUST_45559_PI429347424;CUST_45602_PI429347424;CUST_45762…	0.00219825	0.043965	TRUE
ko00140://Steroid hormone biosynthesis	75	30	CUST_10316_PI429347424;CUST_12464_PI429347424;CUST_13139_PI429347424;CUST_16985_PI429347424;CUST_21735_PI429347424;CUST_21841_PI429347424;CUST_22040_PI429347424;CUST_243_PI429347424;CUST_24880_PI429347424;CUST_28089_PI429347424;CUST_29559_PI429347424;CUST_2958_PI429347424;CUST_30227_PI429347424;CUST_30909_PI429347424;CUST_31280_PI429347424;CUST_37910_PI429347424;CUST_3893_PI429347424;CUST_41088_P…	CUST_10316_PI429347424;CUST_12464_PI429347424;CUST_13139_PI429347424;CUST_16985_PI429347424;CUST_21735_PI429347424;CUST_21841_PI429347424;CUST_22040_PI429347424;CUST_243_PI429347424;CUST_24880_PI429347424;CUST_28089_PI429347424;CUST_29559_PI429347424;CUST_2958_PI429347424;CUST_30227_PI429347424;CUST_30909_PI429347424;CUST_31280_PI429347424;CUST_37910_PI429347424;CUST_3893_PI429347424;CUST_41088_P…	0.00449981	0.0818147	FALSE
ko00520://Amino sugar and nucleotide sugar metabolism	137	49	CUST_11930_PI429347424;CUST_13679_PI429347424;CUST_13791_PI429347424;CUST_151_PI429347424;CUST_18539_PI429347424;CUST_19487_PI429347424;CUST_21026_PI429347424;CUST_21492_PI429347424;CUST_22507_PI429347424;CUST_23914_PI429347424;CUST_23982_PI429347424;CUST_26904_PI429347424;CUST_27515_PI429347424;CUST_27739_PI429347424;CUST_27833_PI429347424;CUST_28523_PI429347424;CUST_28729_PI429347424;CUST_3045_…	CUST_11930_PI429347424;CUST_13679_PI429347424;CUST_13791_PI429347424;CUST_151_PI429347424;CUST_18539_PI429347424;CUST_19487_PI429347424;CUST_21026_PI429347424;CUST_21492_PI429347424;CUST_22507_PI429347424;CUST_23914_PI429347424;CUST_23982_PI429347424;CUST_26904_PI429347424;CUST_27515_PI429347424;CUST_27739_PI429347424;CUST_27833_PI429347424;CUST_28523_PI429347424;CUST_28729_PI429347424;CUST_3045_…	0.00544944	0.0908239	FALSE
ko00330://Arginine and proline metabolism	178	61	CUST_11089_PI429347424;CUST_11501_PI429347424;CUST_12022_PI429347424;CUST_12478_PI429347424;CUST_13961_PI429347424;CUST_15326_PI429347424;CUST_15536_PI429347424;CUST_15760_PI429347424;CUST_15943_PI429347424;CUST_16364_PI429347424;CUST_18692_PI429347424;CUST_18842_PI429347424;CUST_18929_PI429347424;CUST_19209_PI429347424;CUST_1947_PI429347424;CUST_20390_PI429347424;CUST_20649_PI429347424;CUST_2073…	CUST_11089_PI429347424;CUST_11501_PI429347424;CUST_12022_PI429347424;CUST_12478_PI429347424;CUST_13961_PI429347424;CUST_15326_PI429347424;CUST_15536_PI429347424;CUST_15760_PI429347424;CUST_15943_PI429347424;CUST_16364_PI429347424;CUST_18692_PI429347424;CUST_18842_PI429347424;CUST_18929_PI429347424;CUST_19209_PI429347424;CUST_1947_PI429347424;CUST_20390_PI429347424;CUST_20649_PI429347424;CUST_2073…	0.00629778	0.0964905	FALSE
ko00360://Phenylalanine metabolism	145	51	CUST_11379_PI429347424;CUST_11501_PI429347424;CUST_15031_PI429347424;CUST_15760_PI429347424;CUST_18929_PI429347424;CUST_20649_PI429347424;CUST_21234_PI429347424;CUST_22195_PI429347424;CUST_22230_PI429347424;CUST_23762_PI429347424;CUST_23905_PI429347424;CUST_27352_PI429347424;CUST_28280_PI429347424;CUST_32185_PI429347424;CUST_35486_PI429347424;CUST_35518_PI429347424;CUST_36687_PI429347424;CUST_379…	CUST_11379_PI429347424;CUST_11501_PI429347424;CUST_15031_PI429347424;CUST_15760_PI429347424;CUST_18929_PI429347424;CUST_20649_PI429347424;CUST_21234_PI429347424;CUST_22195_PI429347424;CUST_22230_PI429347424;CUST_23762_PI429347424;CUST_23905_PI429347424;CUST_27352_PI429347424;CUST_28280_PI429347424;CUST_32185_PI429347424;CUST_35486_PI429347424;CUST_35518_PI429347424;CUST_36687_PI429347424;CUST_379…	0.00675762	0.0964905	FALSE
ko00600://Sphingolipid metabolism	74	29	CUST_11782_PI429347424;CUST_12462_PI429347424;CUST_12604_PI429347424;CUST_12748_PI429347424;CUST_13551_PI429347424;CUST_14557_PI429347424;CUST_1537_PI429347424;CUST_25883_PI429347424;CUST_29222_PI429347424;CUST_32088_PI429347424;CUST_33280_PI429347424;CUST_33794_PI429347424;CUST_34786_PI429347424;CUST_38163_PI429347424;CUST_39820_PI429347424;CUST_39821_PI429347424;CUST_42886_PI429347424;CUST_4314…	CUST_11782_PI429347424;CUST_12462_PI429347424;CUST_12604_PI429347424;CUST_12748_PI429347424;CUST_13551_PI429347424;CUST_14557_PI429347424;CUST_1537_PI429347424;CUST_25883_PI429347424;CUST_29222_PI429347424;CUST_32088_PI429347424;CUST_33280_PI429347424;CUST_33794_PI429347424;CUST_34786_PI429347424;CUST_38163_PI429347424;CUST_39820_PI429347424;CUST_39821_PI429347424;CUST_42886_PI429347424;CUST_4314…	0.00723679	0.0964905	FALSE
ko00290://Valine, leucine and isoleucine biosynthesis	39	17	CUST_14335_PI429347424;CUST_15872_PI429347424;CUST_16419_PI429347424;CUST_16622_PI429347424;CUST_2098_PI429347424;CUST_2628_PI429347424;CUST_30180_PI429347424;CUST_33036_PI429347424;CUST_34135_PI429347424;CUST_43856_PI429347424;CUST_4492_PI429347424;CUST_45602_PI429347424;CUST_45762_PI429347424;CUST_50018_PI429347424;CUST_56616_PI429347424;CUST_57239_PI429347424;CUST_7949_PI429347424	CUST_14335_PI429347424;CUST_15872_PI429347424;CUST_16419_PI429347424;CUST_16622_PI429347424;CUST_2098_PI429347424;CUST_2628_PI429347424;CUST_30180_PI429347424;CUST_33036_PI429347424;CUST_34135_PI429347424;CUST_43856_PI429347424;CUST_4492_PI429347424;CUST_45602_PI429347424;CUST_45762_PI429347424;CUST_50018_PI429347424;CUST_56616_PI429347424;CUST_57239_PI429347424;CUST_7949_PI429347424	0.0112741	0.140926	FALSE
ko00100://Steroid biosynthesis	25	12	CUST_13508_PI429347424;CUST_17505_PI429347424;CUST_19144_PI429347424;CUST_23455_PI429347424;CUST_23846_PI429347424;CUST_24557_PI429347424;CUST_33915_PI429347424;CUST_40576_PI429347424;CUST_46800_PI429347424;CUST_53992_PI429347424;CUST_54589_PI429347424;CUST_6716_PI429347424	CUST_13508_PI429347424;CUST_17505_PI429347424;CUST_19144_PI429347424;CUST_23455_PI429347424;CUST_23846_PI429347424;CUST_24557_PI429347424;CUST_33915_PI429347424;CUST_40576_PI429347424;CUST_46800_PI429347424;CUST_53992_PI429347424;CUST_54589_PI429347424;CUST_6716_PI429347424	0.013297	0.156435	FALSE
ko01100://Metabolic pathways	2058	567	CUST_10316_PI429347424;CUST_10381_PI429347424;CUST_10559_PI429347424;CUST_10817_PI429347424;CUST_10867_PI429347424;CUST_11020_PI429347424;CUST_11089_PI429347424;CUST_11099_PI429347424;CUST_11152_PI429347424;CUST_11379_PI429347424;CUST_11423_PI429347424;CUST_11501_PI429347424;CUST_11528_PI429347424;CUST_11562_PI429347424;CUST_11782_PI429347424;CUST_11805_PI429347424;CUST_11832_PI429347424;CUST_118…	CUST_10316_PI429347424;CUST_10381_PI429347424;CUST_10559_PI429347424;CUST_10817_PI429347424;CUST_10867_PI429347424;CUST_11020_PI429347424;CUST_11089_PI429347424;CUST_11099_PI429347424;CUST_11152_PI429347424;CUST_11379_PI429347424;CUST_11423_PI429347424;CUST_11501_PI429347424;CUST_11528_PI429347424;CUST_11562_PI429347424;CUST_11782_PI429347424;CUST_11805_PI429347424;CUST_11832_PI429347424;CUST_118…	0.0160907	0.178785	FALSE
ko04115://p53 signaling pathway	138	47	CUST_10599_PI429347424;CUST_16708_PI429347424;CUST_18868_PI429347424;CUST_19845_PI429347424;CUST_20085_PI429347424;CUST_20163_PI429347424;CUST_20519_PI429347424;CUST_23925_PI429347424;CUST_26220_PI429347424;CUST_27075_PI429347424;CUST_27707_PI429347424;CUST_27929_PI429347424;CUST_28043_PI429347424;CUST_30440_PI429347424;CUST_31116_PI429347424;CUST_31142_PI429347424;CUST_32049_PI429347424;CUST_321…	CUST_10599_PI429347424;CUST_16708_PI429347424;CUST_18868_PI429347424;CUST_19845_PI429347424;CUST_20085_PI429347424;CUST_20163_PI429347424;CUST_20519_PI429347424;CUST_23925_PI429347424;CUST_26220_PI429347424;CUST_27075_PI429347424;CUST_27707_PI429347424;CUST_27929_PI429347424;CUST_28043_PI429347424;CUST_30440_PI429347424;CUST_31116_PI429347424;CUST_31142_PI429347424;CUST_32049_PI429347424;CUST_321…	0.0169996	0.178944	FALSE
ko05014://Amyotrophic lateral sclerosis (ALS)	211	68	CUST_11129_PI429347424;CUST_11324_PI429347424;CUST_12022_PI429347424;CUST_12828_PI429347424;CUST_136_PI429347424;CUST_14189_PI429347424;CUST_16296_PI429347424;CUST_17599_PI429347424;CUST_19722_PI429347424;CUST_20163_PI429347424;CUST_20838_PI429347424;CUST_21083_PI429347424;CUST_24269_PI429347424;CUST_2427_PI429347424;CUST_24364_PI429347424;CUST_24622_PI429347424;CUST_24960_PI429347424;CUST_26344_…	CUST_11129_PI429347424;CUST_11324_PI429347424;CUST_12022_PI429347424;CUST_12828_PI429347424;CUST_136_PI429347424;CUST_14189_PI429347424;CUST_16296_PI429347424;CUST_17599_PI429347424;CUST_19722_PI429347424;CUST_20163_PI429347424;CUST_20838_PI429347424;CUST_21083_PI429347424;CUST_24269_PI429347424;CUST_2427_PI429347424;CUST_24364_PI429347424;CUST_24622_PI429347424;CUST_24960_PI429347424;CUST_26344_…	0.0187276	0.187276	FALSE
ko00564://Glycerophospholipid metabolism	129	43	CUST_10559_PI429347424;CUST_11379_PI429347424;CUST_11782_PI429347424;CUST_12078_PI429347424;CUST_14519_PI429347424;CUST_14557_PI429347424;CUST_15031_PI429347424;CUST_1537_PI429347424;CUST_15791_PI429347424;CUST_20472_PI429347424;CUST_21572_PI429347424;CUST_24107_PI429347424;CUST_25863_PI429347424;CUST_28280_PI429347424;CUST_29222_PI429347424;CUST_31658_PI429347424;CUST_32185_PI429347424;CUST_3372…	CUST_10559_PI429347424;CUST_11379_PI429347424;CUST_11782_PI429347424;CUST_12078_PI429347424;CUST_14519_PI429347424;CUST_14557_PI429347424;CUST_15031_PI429347424;CUST_1537_PI429347424;CUST_15791_PI429347424;CUST_20472_PI429347424;CUST_21572_PI429347424;CUST_24107_PI429347424;CUST_25863_PI429347424;CUST_28280_PI429347424;CUST_29222_PI429347424;CUST_31658_PI429347424;CUST_32185_PI429347424;CUST_3372…	0.031186	0.29701	FALSE
ko00740://Riboflavin metabolism	178	57	CUST_10192_PI429347424;CUST_10733_PI429347424;CUST_11080_PI429347424;CUST_11152_PI429347424;CUST_11980_PI429347424;CUST_1550_PI429347424;CUST_16053_PI429347424;CUST_17824_PI429347424;CUST_19497_PI429347424;CUST_20317_PI429347424;CUST_21742_PI429347424;CUST_23608_PI429347424;CUST_2506_PI429347424;CUST_25447_PI429347424;CUST_26474_PI429347424;CUST_27656_PI429347424;CUST_27657_PI429347424;CUST_29439…	CUST_10192_PI429347424;CUST_10733_PI429347424;CUST_11080_PI429347424;CUST_11152_PI429347424;CUST_11980_PI429347424;CUST_1550_PI429347424;CUST_16053_PI429347424;CUST_17824_PI429347424;CUST_19497_PI429347424;CUST_20317_PI429347424;CUST_21742_PI429347424;CUST_23608_PI429347424;CUST_2506_PI429347424;CUST_25447_PI429347424;CUST_26474_PI429347424;CUST_27656_PI429347424;CUST_27657_PI429347424;CUST_29439…	0.0331594	0.30145	FALSE
ko04146://Peroxisome	268	82	CUST_11089_PI429347424;CUST_12173_PI429347424;CUST_12478_PI429347424;CUST_13262_PI429347424;CUST_15326_PI429347424;CUST_15354_PI429347424;CUST_15943_PI429347424;CUST_16364_PI429347424;CUST_16452_PI429347424;CUST_1763_PI429347424;CUST_18325_PI429347424;CUST_18500_PI429347424;CUST_18692_PI429347424;CUST_18842_PI429347424;CUST_19258_PI429347424;CUST_20390_PI429347424;CUST_20411_PI429347424;CUST_2047…	CUST_11089_PI429347424;CUST_12173_PI429347424;CUST_12478_PI429347424;CUST_13262_PI429347424;CUST_15326_PI429347424;CUST_15354_PI429347424;CUST_15943_PI429347424;CUST_16364_PI429347424;CUST_16452_PI429347424;CUST_1763_PI429347424;CUST_18325_PI429347424;CUST_18500_PI429347424;CUST_18692_PI429347424;CUST_18842_PI429347424;CUST_19258_PI429347424;CUST_20390_PI429347424;CUST_20411_PI429347424;CUST_2047…	0.0381483	0.331725	FALSE
ko04620://Toll-like receptor signaling pathway	149	48	CUST_11091_PI429347424;CUST_11355_PI429347424;CUST_14030_PI429347424;CUST_16083_PI429347424;CUST_17017_PI429347424;CUST_19845_PI429347424;CUST_20163_PI429347424;CUST_21502_PI429347424;CUST_21592_PI429347424;CUST_21852_PI429347424;CUST_22669_PI429347424;CUST_23107_PI429347424;CUST_25537_PI429347424;CUST_27944_PI429347424;CUST_28470_PI429347424;CUST_29365_PI429347424;CUST_31205_PI429347424;CUST_322…	CUST_11091_PI429347424;CUST_11355_PI429347424;CUST_14030_PI429347424;CUST_16083_PI429347424;CUST_17017_PI429347424;CUST_19845_PI429347424;CUST_20163_PI429347424;CUST_21502_PI429347424;CUST_21592_PI429347424;CUST_21852_PI429347424;CUST_22669_PI429347424;CUST_23107_PI429347424;CUST_25537_PI429347424;CUST_27944_PI429347424;CUST_28470_PI429347424;CUST_29365_PI429347424;CUST_31205_PI429347424;CUST_322…	0.0430155	0.358462	FALSE
ko04612://Antigen processing and presentation	51	19	CUST_26876_PI429347424;CUST_35626_PI429347424;CUST_39350_PI429347424;CUST_46128_PI429347424;CUST_47169_PI429347424;CUST_47811_PI429347424;CUST_50088_PI429347424;CUST_50625_PI429347424;CUST_53087_PI429347424;CUST_53995_PI429347424;CUST_54185_PI429347424;CUST_54422_PI429347424;CUST_55018_PI429347424;CUST_56227_PI429347424;CUST_57417_PI429347424;CUST_57977_PI429347424;CUST_58135_PI429347424;CUST_582…	CUST_26876_PI429347424;CUST_35626_PI429347424;CUST_39350_PI429347424;CUST_46128_PI429347424;CUST_47169_PI429347424;CUST_47811_PI429347424;CUST_50088_PI429347424;CUST_50625_PI429347424;CUST_53087_PI429347424;CUST_53995_PI429347424;CUST_54185_PI429347424;CUST_54422_PI429347424;CUST_55018_PI429347424;CUST_56227_PI429347424;CUST_57417_PI429347424;CUST_57977_PI429347424;CUST_58135_PI429347424;CUST_582…	0.0451392	0.361113	FALSE
ko00460://Cyanoamino acid metabolism	48	18	CUST_15031_PI429347424;CUST_15760_PI429347424;CUST_309_PI429347424;CUST_35877_PI429347424;CUST_37964_PI429347424;CUST_38503_PI429347424;CUST_42761_PI429347424;CUST_43146_PI429347424;CUST_47384_PI429347424;CUST_48892_PI429347424;CUST_48906_PI429347424;CUST_52584_PI429347424;CUST_53430_PI429347424;CUST_5363_PI429347424;CUST_54152_PI429347424;CUST_54387_PI429347424;CUST_6016_PI429347424;CUST_8759_PI…	CUST_15031_PI429347424;CUST_15760_PI429347424;CUST_309_PI429347424;CUST_35877_PI429347424;CUST_37964_PI429347424;CUST_38503_PI429347424;CUST_42761_PI429347424;CUST_43146_PI429347424;CUST_47384_PI429347424;CUST_48892_PI429347424;CUST_48906_PI429347424;CUST_52584_PI429347424;CUST_53430_PI429347424;CUST_5363_PI429347424;CUST_54152_PI429347424;CUST_54387_PI429347424;CUST_6016_PI429347424;CUST_8759_PI…	0.0472937	0.363798	FALSE
ko04080://Neuroactive ligand-receptor interaction	221	68	CUST_12956_PI429347424;CUST_13083_PI429347424;CUST_13803_PI429347424;CUST_18392_PI429347424;CUST_18922_PI429347424;CUST_19168_PI429347424;CUST_19792_PI429347424;CUST_20097_PI429347424;CUST_21444_PI429347424;CUST_21623_PI429347424;CUST_22442_PI429347424;CUST_24183_PI429347424;CUST_24364_PI429347424;CUST_24622_PI429347424;CUST_25140_PI429347424;CUST_2539_PI429347424;CUST_27282_PI429347424;CUST_2747…	CUST_12956_PI429347424;CUST_13083_PI429347424;CUST_13803_PI429347424;CUST_18392_PI429347424;CUST_18922_PI429347424;CUST_19168_PI429347424;CUST_19792_PI429347424;CUST_20097_PI429347424;CUST_21444_PI429347424;CUST_21623_PI429347424;CUST_22442_PI429347424;CUST_24183_PI429347424;CUST_24364_PI429347424;CUST_24622_PI429347424;CUST_25140_PI429347424;CUST_2539_PI429347424;CUST_27282_PI429347424;CUST_2747…	0.049307	0.365237	FALSE
ko00920://Sulfur metabolism	27	11	CUST_12857_PI429347424;CUST_22969_PI429347424;CUST_24161_PI429347424;CUST_29109_PI429347424;CUST_29559_PI429347424;CUST_34757_PI429347424;CUST_36217_PI429347424;CUST_49223_PI429347424;CUST_50987_PI429347424;CUST_57928_PI429347424;CUST_7388_PI429347424	CUST_12857_PI429347424;CUST_22969_PI429347424;CUST_24161_PI429347424;CUST_29109_PI429347424;CUST_29559_PI429347424;CUST_34757_PI429347424;CUST_36217_PI429347424;CUST_49223_PI429347424;CUST_50987_PI429347424;CUST_57928_PI429347424;CUST_7388_PI429347424	0.0625714	0.446939	FALSE
ko04950://Maturity onset diabetes of the young	18	8	CUST_13223_PI429347424;CUST_20582_PI429347424;CUST_33769_PI429347424;CUST_37584_PI429347424;CUST_38653_PI429347424;CUST_5481_PI429347424;CUST_57505_PI429347424;CUST_58108_PI429347424	CUST_13223_PI429347424;CUST_20582_PI429347424;CUST_33769_PI429347424;CUST_37584_PI429347424;CUST_38653_PI429347424;CUST_5481_PI429347424;CUST_57505_PI429347424;CUST_58108_PI429347424	0.0654791	0.449954	FALSE
ko00500://Starch and sucrose metabolism	87	29	CUST_11423_PI429347424;CUST_1185_PI429347424;CUST_13913_PI429347424;CUST_16825_PI429347424;CUST_18160_PI429347424;CUST_19202_PI429347424;CUST_20310_PI429347424;CUST_21492_PI429347424;CUST_2506_PI429347424;CUST_32569_PI429347424;CUST_33035_PI429347424;CUST_34287_PI429347424;CUST_34397_PI429347424;CUST_34816_PI429347424;CUST_38998_PI429347424;CUST_43382_PI429347424;CUST_43788_PI429347424;CUST_45599…	CUST_11423_PI429347424;CUST_1185_PI429347424;CUST_13913_PI429347424;CUST_16825_PI429347424;CUST_18160_PI429347424;CUST_19202_PI429347424;CUST_20310_PI429347424;CUST_21492_PI429347424;CUST_2506_PI429347424;CUST_32569_PI429347424;CUST_33035_PI429347424;CUST_34287_PI429347424;CUST_34397_PI429347424;CUST_34816_PI429347424;CUST_38998_PI429347424;CUST_43382_PI429347424;CUST_43788_PI429347424;CUST_45599…	0.0674931	0.449954	FALSE
ko05200://Pathways in cancer	646	182	CUST_10352_PI429347424;CUST_11562_PI429347424;CUST_11703_PI429347424;CUST_11747_PI429347424;CUST_11792_PI429347424;CUST_11901_PI429347424;CUST_12727_PI429347424;CUST_12957_PI429347424;CUST_13640_PI429347424;CUST_13963_PI429347424;CUST_14030_PI429347424;CUST_14223_PI429347424;CUST_14948_PI429347424;CUST_16083_PI429347424;CUST_16704_PI429347424;CUST_17456_PI429347424;CUST_17526_PI429347424;CUST_176…	CUST_10352_PI429347424;CUST_11562_PI429347424;CUST_11703_PI429347424;CUST_11747_PI429347424;CUST_11792_PI429347424;CUST_11901_PI429347424;CUST_12727_PI429347424;CUST_12957_PI429347424;CUST_13640_PI429347424;CUST_13963_PI429347424;CUST_14030_PI429347424;CUST_14223_PI429347424;CUST_14948_PI429347424;CUST_16083_PI429347424;CUST_16704_PI429347424;CUST_17456_PI429347424;CUST_17526_PI429347424;CUST_176…	0.074529	0.472655	FALSE
ko05110://Vibrio cholerae infection	277	82	CUST_11670_PI429347424;CUST_11901_PI429347424;CUST_11930_PI429347424;CUST_13712_PI429347424;CUST_14228_PI429347424;CUST_14457_PI429347424;CUST_15028_PI429347424;CUST_17115_PI429347424;CUST_19803_PI429347424;CUST_20296_PI429347424;CUST_20663_PI429347424;CUST_20706_PI429347424;CUST_2074_PI429347424;CUST_20817_PI429347424;CUST_21382_PI429347424;CUST_21879_PI429347424;CUST_22671_PI429347424;CUST_2340…	CUST_11670_PI429347424;CUST_11901_PI429347424;CUST_11930_PI429347424;CUST_13712_PI429347424;CUST_14228_PI429347424;CUST_14457_PI429347424;CUST_15028_PI429347424;CUST_17115_PI429347424;CUST_19803_PI429347424;CUST_20296_PI429347424;CUST_20663_PI429347424;CUST_20706_PI429347424;CUST_2074_PI429347424;CUST_20817_PI429347424;CUST_21382_PI429347424;CUST_21879_PI429347424;CUST_22671_PI429347424;CUST_2340…	0.0759865	0.472655	FALSE
ko00250://Alanine, aspartate and glutamate metabolism	123	39	CUST_11089_PI429347424;CUST_11805_PI429347424;CUST_11975_PI429347424;CUST_12478_PI429347424;CUST_13679_PI429347424;CUST_15326_PI429347424;CUST_15536_PI429347424;CUST_15943_PI429347424;CUST_16364_PI429347424;CUST_18692_PI429347424;CUST_18842_PI429347424;CUST_1947_PI429347424;CUST_20390_PI429347424;CUST_21234_PI429347424;CUST_22230_PI429347424;CUST_23423_PI429347424;CUST_23571_PI429347424;CUST_2580…	CUST_11089_PI429347424;CUST_11805_PI429347424;CUST_11975_PI429347424;CUST_12478_PI429347424;CUST_13679_PI429347424;CUST_15326_PI429347424;CUST_15536_PI429347424;CUST_15943_PI429347424;CUST_16364_PI429347424;CUST_18692_PI429347424;CUST_18842_PI429347424;CUST_1947_PI429347424;CUST_20390_PI429347424;CUST_21234_PI429347424;CUST_22230_PI429347424;CUST_23423_PI429347424;CUST_23571_PI429347424;CUST_2580…	0.0779881	0.472655	FALSE
ko00531://Glycosaminoglycan degradation	89	29	CUST_11528_PI429347424;CUST_1216_PI429347424;CUST_12462_PI429347424;CUST_12604_PI429347424;CUST_13791_PI429347424;CUST_17686_PI429347424;CUST_18539_PI429347424;CUST_19470_PI429347424;CUST_20849_PI429347424;CUST_22045_PI429347424;CUST_22507_PI429347424;CUST_23411_PI429347424;CUST_23619_PI429347424;CUST_23914_PI429347424;CUST_23982_PI429347424;CUST_27833_PI429347424;CUST_28019_PI429347424;CUST_2802…	CUST_11528_PI429347424;CUST_1216_PI429347424;CUST_12462_PI429347424;CUST_12604_PI429347424;CUST_13791_PI429347424;CUST_17686_PI429347424;CUST_18539_PI429347424;CUST_19470_PI429347424;CUST_20849_PI429347424;CUST_22045_PI429347424;CUST_22507_PI429347424;CUST_23411_PI429347424;CUST_23619_PI429347424;CUST_23914_PI429347424;CUST_23982_PI429347424;CUST_27833_PI429347424;CUST_28019_PI429347424;CUST_2802…	0.0870031	0.503848	FALSE
ko00062://Fatty acid elongation in mitochondria	13	6	CUST_2204_PI429347424;CUST_32508_PI429347424;CUST_34062_PI429347424;CUST_35769_PI429347424;CUST_53364_PI429347424;CUST_55791_PI429347424	CUST_2204_PI429347424;CUST_32508_PI429347424;CUST_34062_PI429347424;CUST_35769_PI429347424;CUST_53364_PI429347424;CUST_55791_PI429347424	0.0896555	0.503848	FALSE
ko00380://Tryptophan metabolism	128	40	CUST_11501_PI429347424;CUST_13961_PI429347424;CUST_15760_PI429347424;CUST_18929_PI429347424;CUST_19209_PI429347424;CUST_20649_PI429347424;CUST_20736_PI429347424;CUST_21234_PI429347424;CUST_22040_PI429347424;CUST_22230_PI429347424;CUST_23762_PI429347424;CUST_26902_PI429347424;CUST_29840_PI429347424;CUST_3160_PI429347424;CUST_32473_PI429347424;CUST_32508_PI429347424;CUST_33230_PI429347424;CUST_3481…	CUST_11501_PI429347424;CUST_13961_PI429347424;CUST_15760_PI429347424;CUST_18929_PI429347424;CUST_19209_PI429347424;CUST_20649_PI429347424;CUST_20736_PI429347424;CUST_21234_PI429347424;CUST_22040_PI429347424;CUST_22230_PI429347424;CUST_23762_PI429347424;CUST_26902_PI429347424;CUST_29840_PI429347424;CUST_3160_PI429347424;CUST_32473_PI429347424;CUST_32508_PI429347424;CUST_33230_PI429347424;CUST_3481…	0.0906926	0.503848	FALSE
ko04210://Apoptosis	157	48	CUST_11091_PI429347424;CUST_12162_PI429347424;CUST_14948_PI429347424;CUST_16083_PI429347424;CUST_16704_PI429347424;CUST_17017_PI429347424;CUST_18212_PI429347424;CUST_18582_PI429347424;CUST_20163_PI429347424;CUST_21083_PI429347424;CUST_21502_PI429347424;CUST_22764_PI429347424;CUST_23603_PI429347424;CUST_2416_PI429347424;CUST_24548_PI429347424;CUST_25537_PI429347424;CUST_27929_PI429347424;CUST_2843…	CUST_11091_PI429347424;CUST_12162_PI429347424;CUST_14948_PI429347424;CUST_16083_PI429347424;CUST_16704_PI429347424;CUST_17017_PI429347424;CUST_18212_PI429347424;CUST_18582_PI429347424;CUST_20163_PI429347424;CUST_21083_PI429347424;CUST_21502_PI429347424;CUST_22764_PI429347424;CUST_23603_PI429347424;CUST_2416_PI429347424;CUST_24548_PI429347424;CUST_25537_PI429347424;CUST_27929_PI429347424;CUST_2843…	0.0949608	0.506605	FALSE
ko00472://D-Arginine and D-ornithine metabolism	52	18	CUST_11089_PI429347424;CUST_12478_PI429347424;CUST_15326_PI429347424;CUST_15943_PI429347424;CUST_16364_PI429347424;CUST_18692_PI429347424;CUST_18842_PI429347424;CUST_20390_PI429347424;CUST_23423_PI429347424;CUST_23571_PI429347424;CUST_25802_PI429347424;CUST_26827_PI429347424;CUST_27493_PI429347424;CUST_3698_PI429347424;CUST_54328_PI429347424;CUST_54571_PI429347424;CUST_6413_PI429347424;CUST_660_P…	CUST_11089_PI429347424;CUST_12478_PI429347424;CUST_15326_PI429347424;CUST_15943_PI429347424;CUST_16364_PI429347424;CUST_18692_PI429347424;CUST_18842_PI429347424;CUST_20390_PI429347424;CUST_23423_PI429347424;CUST_23571_PI429347424;CUST_25802_PI429347424;CUST_26827_PI429347424;CUST_27493_PI429347424;CUST_3698_PI429347424;CUST_54328_PI429347424;CUST_54571_PI429347424;CUST_6413_PI429347424;CUST_660_P…	0.0962549	0.506605	FALSE
ko00770://Pantothenate and CoA biosynthesis	29	11	CUST_21478_PI429347424;CUST_2506_PI429347424;CUST_32569_PI429347424;CUST_45599_PI429347424;CUST_46711_PI429347424;CUST_51396_PI429347424;CUST_53073_PI429347424;CUST_53557_PI429347424;CUST_56322_PI429347424;CUST_58392_PI429347424;CUST_8462_PI429347424	CUST_21478_PI429347424;CUST_2506_PI429347424;CUST_32569_PI429347424;CUST_45599_PI429347424;CUST_46711_PI429347424;CUST_51396_PI429347424;CUST_53073_PI429347424;CUST_53557_PI429347424;CUST_56322_PI429347424;CUST_58392_PI429347424;CUST_8462_PI429347424	0.100082	0.513243	FALSE
ko00903://Limonene and pinene degradation	84	27	CUST_11379_PI429347424;CUST_13139_PI429347424;CUST_13961_PI429347424;CUST_15031_PI429347424;CUST_20736_PI429347424;CUST_22471_PI429347424;CUST_28280_PI429347424;CUST_31755_PI429347424;CUST_32185_PI429347424;CUST_32508_PI429347424;CUST_38503_PI429347424;CUST_39869_PI429347424;CUST_41070_PI429347424;CUST_42286_PI429347424;CUST_43146_PI429347424;CUST_45284_PI429347424;CUST_48892_PI429347424;CUST_489…	CUST_11379_PI429347424;CUST_13139_PI429347424;CUST_13961_PI429347424;CUST_15031_PI429347424;CUST_20736_PI429347424;CUST_22471_PI429347424;CUST_28280_PI429347424;CUST_31755_PI429347424;CUST_32185_PI429347424;CUST_32508_PI429347424;CUST_38503_PI429347424;CUST_39869_PI429347424;CUST_41070_PI429347424;CUST_42286_PI429347424;CUST_43146_PI429347424;CUST_45284_PI429347424;CUST_48892_PI429347424;CUST_489…	0.110144	0.550722	FALSE
ko00400://Phenylalanine, tyrosine and tryptophan biosynthesis	17	7	CUST_21234_PI429347424;CUST_22230_PI429347424;CUST_35518_PI429347424;CUST_51399_PI429347424;CUST_53048_PI429347424;CUST_56212_PI429347424;CUST_58384_PI429347424	CUST_21234_PI429347424;CUST_22230_PI429347424;CUST_35518_PI429347424;CUST_51399_PI429347424;CUST_53048_PI429347424;CUST_56212_PI429347424;CUST_58384_PI429347424	0.120251	0.584784	FALSE
ko00680://Methane metabolism	47	16	CUST_27352_PI429347424;CUST_309_PI429347424;CUST_35486_PI429347424;CUST_35877_PI429347424;CUST_39770_PI429347424;CUST_47036_PI429347424;CUST_51402_PI429347424;CUST_52296_PI429347424;CUST_54195_PI429347424;CUST_54387_PI429347424;CUST_54967_PI429347424;CUST_56279_PI429347424;CUST_56666_PI429347424;CUST_57070_PI429347424;CUST_57080_PI429347424;CUST_8759_PI429347424	CUST_27352_PI429347424;CUST_309_PI429347424;CUST_35486_PI429347424;CUST_35877_PI429347424;CUST_39770_PI429347424;CUST_47036_PI429347424;CUST_51402_PI429347424;CUST_52296_PI429347424;CUST_54195_PI429347424;CUST_54387_PI429347424;CUST_54967_PI429347424;CUST_56279_PI429347424;CUST_56666_PI429347424;CUST_57070_PI429347424;CUST_57080_PI429347424;CUST_8759_PI429347424	0.12704	0.584784	FALSE
ko00280://Valine, leucine and isoleucine degradation	128	39	CUST_13961_PI429347424;CUST_15822_PI429347424;CUST_20736_PI429347424;CUST_21234_PI429347424;CUST_21759_PI429347424;CUST_21924_PI429347424;CUST_2217_PI429347424;CUST_22230_PI429347424;CUST_22377_PI429347424;CUST_23504_PI429347424;CUST_24566_PI429347424;CUST_25251_PI429347424;CUST_30202_PI429347424;CUST_32473_PI429347424;CUST_32508_PI429347424;CUST_33230_PI429347424;CUST_34056_PI429347424;CUST_3538…	CUST_13961_PI429347424;CUST_15822_PI429347424;CUST_20736_PI429347424;CUST_21234_PI429347424;CUST_21759_PI429347424;CUST_21924_PI429347424;CUST_2217_PI429347424;CUST_22230_PI429347424;CUST_22377_PI429347424;CUST_23504_PI429347424;CUST_24566_PI429347424;CUST_25251_PI429347424;CUST_30202_PI429347424;CUST_32473_PI429347424;CUST_32508_PI429347424;CUST_33230_PI429347424;CUST_34056_PI429347424;CUST_3538…	0.127127	0.584784	FALSE
ko00565://Ether lipid metabolism	82	26	CUST_11379_PI429347424;CUST_11782_PI429347424;CUST_12078_PI429347424;CUST_1292_PI429347424;CUST_14557_PI429347424;CUST_15031_PI429347424;CUST_15354_PI429347424;CUST_1537_PI429347424;CUST_28280_PI429347424;CUST_29222_PI429347424;CUST_30781_PI429347424;CUST_39351_PI429347424;CUST_43146_PI429347424;CUST_45599_PI429347424;CUST_47251_PI429347424;CUST_48892_PI429347424;CUST_49295_PI429347424;CUST_52584…	CUST_11379_PI429347424;CUST_11782_PI429347424;CUST_12078_PI429347424;CUST_1292_PI429347424;CUST_14557_PI429347424;CUST_15031_PI429347424;CUST_15354_PI429347424;CUST_1537_PI429347424;CUST_28280_PI429347424;CUST_29222_PI429347424;CUST_30781_PI429347424;CUST_39351_PI429347424;CUST_43146_PI429347424;CUST_45599_PI429347424;CUST_47251_PI429347424;CUST_48892_PI429347424;CUST_49295_PI429347424;CUST_52584…	0.131015	0.584784	FALSE
ko00051://Fructose and mannose metabolism	75	24	CUST_151_PI429347424;CUST_21225_PI429347424;CUST_26904_PI429347424;CUST_27739_PI429347424;CUST_31772_PI429347424;CUST_33035_PI429347424;CUST_33679_PI429347424;CUST_35859_PI429347424;CUST_40653_PI429347424;CUST_43759_PI429347424;CUST_45562_PI429347424;CUST_46455_PI429347424;CUST_51051_PI429347424;CUST_52291_PI429347424;CUST_55367_PI429347424;CUST_56281_PI429347424;CUST_57332_PI429347424;CUST_57557…	CUST_151_PI429347424;CUST_21225_PI429347424;CUST_26904_PI429347424;CUST_27739_PI429347424;CUST_31772_PI429347424;CUST_33035_PI429347424;CUST_33679_PI429347424;CUST_35859_PI429347424;CUST_40653_PI429347424;CUST_43759_PI429347424;CUST_45562_PI429347424;CUST_46455_PI429347424;CUST_51051_PI429347424;CUST_52291_PI429347424;CUST_55367_PI429347424;CUST_56281_PI429347424;CUST_57332_PI429347424;CUST_57557…	0.131576	0.584784	FALSE
ko04370://VEGF signaling pathway	147	44	CUST_11901_PI429347424;CUST_12078_PI429347424;CUST_20163_PI429347424;CUST_2074_PI429347424;CUST_21083_PI429347424;CUST_21487_PI429347424;CUST_22180_PI429347424;CUST_25700_PI429347424;CUST_28530_PI429347424;CUST_29270_PI429347424;CUST_30586_PI429347424;CUST_32088_PI429347424;CUST_33208_PI429347424;CUST_33421_PI429347424;CUST_34108_PI429347424;CUST_34418_PI429347424;CUST_35086_PI429347424;CUST_3510…	CUST_11901_PI429347424;CUST_12078_PI429347424;CUST_20163_PI429347424;CUST_2074_PI429347424;CUST_21083_PI429347424;CUST_21487_PI429347424;CUST_22180_PI429347424;CUST_25700_PI429347424;CUST_28530_PI429347424;CUST_29270_PI429347424;CUST_30586_PI429347424;CUST_32088_PI429347424;CUST_33208_PI429347424;CUST_33421_PI429347424;CUST_34108_PI429347424;CUST_34418_PI429347424;CUST_35086_PI429347424;CUST_3510…	0.138046	0.6002	FALSE
ko00534://Heparan sulfate biosynthesis	31	11	CUST_16825_PI429347424;CUST_22014_PI429347424;CUST_31456_PI429347424;CUST_31478_PI429347424;CUST_34525_PI429347424;CUST_53163_PI429347424;CUST_54583_PI429347424;CUST_5692_PI429347424;CUST_57002_PI429347424;CUST_5751_PI429347424;CUST_5868_PI429347424	CUST_16825_PI429347424;CUST_22014_PI429347424;CUST_31456_PI429347424;CUST_31478_PI429347424;CUST_34525_PI429347424;CUST_53163_PI429347424;CUST_54583_PI429347424;CUST_5692_PI429347424;CUST_57002_PI429347424;CUST_5751_PI429347424;CUST_5868_PI429347424	0.148369	0.620601	FALSE
ko00511://Other glycan degradation	62	20	CUST_12462_PI429347424;CUST_12604_PI429347424;CUST_13791_PI429347424;CUST_18539_PI429347424;CUST_20272_PI429347424;CUST_22507_PI429347424;CUST_23914_PI429347424;CUST_23982_PI429347424;CUST_27833_PI429347424;CUST_33413_PI429347424;CUST_36810_PI429347424;CUST_51728_PI429347424;CUST_5373_PI429347424;CUST_55622_PI429347424;CUST_57262_PI429347424;CUST_57732_PI429347424;CUST_6002_PI429347424;CUST_6201_…	CUST_12462_PI429347424;CUST_12604_PI429347424;CUST_13791_PI429347424;CUST_18539_PI429347424;CUST_20272_PI429347424;CUST_22507_PI429347424;CUST_23914_PI429347424;CUST_23982_PI429347424;CUST_27833_PI429347424;CUST_33413_PI429347424;CUST_36810_PI429347424;CUST_51728_PI429347424;CUST_5373_PI429347424;CUST_55622_PI429347424;CUST_57262_PI429347424;CUST_57732_PI429347424;CUST_6002_PI429347424;CUST_6201_…	0.148944	0.620601	FALSE
ko00650://Butanoate metabolism	73	23	CUST_13961_PI429347424;CUST_16113_PI429347424;CUST_16956_PI429347424;CUST_20736_PI429347424;CUST_25981_PI429347424;CUST_31772_PI429347424;CUST_32473_PI429347424;CUST_32508_PI429347424;CUST_33036_PI429347424;CUST_35859_PI429347424;CUST_40653_PI429347424;CUST_44523_PI429347424;CUST_45602_PI429347424;CUST_45762_PI429347424;CUST_50018_PI429347424;CUST_51051_PI429347424;CUST_52514_PI429347424;CUST_542…	CUST_13961_PI429347424;CUST_16113_PI429347424;CUST_16956_PI429347424;CUST_20736_PI429347424;CUST_25981_PI429347424;CUST_31772_PI429347424;CUST_32473_PI429347424;CUST_32508_PI429347424;CUST_33036_PI429347424;CUST_35859_PI429347424;CUST_40653_PI429347424;CUST_44523_PI429347424;CUST_45602_PI429347424;CUST_45762_PI429347424;CUST_50018_PI429347424;CUST_51051_PI429347424;CUST_52514_PI429347424;CUST_542…	0.156724	0.639691	FALSE
ko00072://Synthesis and degradation of ketone bodies	15	6	CUST_16113_PI429347424;CUST_16956_PI429347424;CUST_32473_PI429347424;CUST_55512_PI429347424;CUST_55674_PI429347424;CUST_57190_PI429347424	CUST_16113_PI429347424;CUST_16956_PI429347424;CUST_32473_PI429347424;CUST_55512_PI429347424;CUST_55674_PI429347424;CUST_57190_PI429347424	0.163781	0.649263	FALSE
ko05222://Small cell lung cancer	197	57	CUST_14030_PI429347424;CUST_14948_PI429347424;CUST_16083_PI429347424;CUST_16704_PI429347424;CUST_18212_PI429347424;CUST_18582_PI429347424;CUST_19845_PI429347424;CUST_20163_PI429347424;CUST_21487_PI429347424;CUST_21592_PI429347424;CUST_23603_PI429347424;CUST_23635_PI429347424;CUST_2416_PI429347424;CUST_2647_PI429347424;CUST_28431_PI429347424;CUST_28766_PI429347424;CUST_29039_PI429347424;CUST_30028…	CUST_14030_PI429347424;CUST_14948_PI429347424;CUST_16083_PI429347424;CUST_16704_PI429347424;CUST_18212_PI429347424;CUST_18582_PI429347424;CUST_19845_PI429347424;CUST_20163_PI429347424;CUST_21487_PI429347424;CUST_21592_PI429347424;CUST_23603_PI429347424;CUST_23635_PI429347424;CUST_2416_PI429347424;CUST_2647_PI429347424;CUST_28431_PI429347424;CUST_28766_PI429347424;CUST_29039_PI429347424;CUST_30028…	0.165562	0.649263	FALSE
ko00592://alpha-Linolenic acid metabolism	56	18	CUST_12078_PI429347424;CUST_14507_PI429347424;CUST_15031_PI429347424;CUST_30202_PI429347424;CUST_32185_PI429347424;CUST_34056_PI429347424;CUST_39351_PI429347424;CUST_43146_PI429347424;CUST_47015_PI429347424;CUST_47732_PI429347424;CUST_50756_PI429347424;CUST_50949_PI429347424;CUST_51102_PI429347424;CUST_54655_PI429347424;CUST_56365_PI429347424;CUST_57462_PI429347424;CUST_6322_PI429347424;CUST_6716…	CUST_12078_PI429347424;CUST_14507_PI429347424;CUST_15031_PI429347424;CUST_30202_PI429347424;CUST_32185_PI429347424;CUST_34056_PI429347424;CUST_39351_PI429347424;CUST_43146_PI429347424;CUST_47015_PI429347424;CUST_47732_PI429347424;CUST_50756_PI429347424;CUST_50949_PI429347424;CUST_51102_PI429347424;CUST_54655_PI429347424;CUST_56365_PI429347424;CUST_57462_PI429347424;CUST_6322_PI429347424;CUST_6716…	0.169011	0.649773	FALSE
ko00270://Cysteine and methionine metabolism	81	25	CUST_21234_PI429347424;CUST_22230_PI429347424;CUST_24161_PI429347424;CUST_2689_PI429347424;CUST_31939_PI429347424;CUST_34185_PI429347424;CUST_34705_PI429347424;CUST_34831_PI429347424;CUST_36217_PI429347424;CUST_36674_PI429347424;CUST_388_PI429347424;CUST_40262_PI429347424;CUST_42689_PI429347424;CUST_49223_PI429347424;CUST_49455_PI429347424;CUST_51399_PI429347424;CUST_51572_PI429347424;CUST_53048_…	CUST_21234_PI429347424;CUST_22230_PI429347424;CUST_24161_PI429347424;CUST_2689_PI429347424;CUST_31939_PI429347424;CUST_34185_PI429347424;CUST_34705_PI429347424;CUST_34831_PI429347424;CUST_36217_PI429347424;CUST_36674_PI429347424;CUST_388_PI429347424;CUST_40262_PI429347424;CUST_42689_PI429347424;CUST_49223_PI429347424;CUST_49455_PI429347424;CUST_51399_PI429347424;CUST_51572_PI429347424;CUST_53048_…	0.17219	0.649773	FALSE
ko00410://beta-Alanine metabolism	92	28	CUST_13961_PI429347424;CUST_18929_PI429347424;CUST_20649_PI429347424;CUST_20736_PI429347424;CUST_21478_PI429347424;CUST_23762_PI429347424;CUST_23905_PI429347424;CUST_30202_PI429347424;CUST_32508_PI429347424;CUST_34056_PI429347424;CUST_40478_PI429347424;CUST_43881_PI429347424;CUST_44222_PI429347424;CUST_44523_PI429347424;CUST_46307_PI429347424;CUST_47015_PI429347424;CUST_47224_PI429347424;CUST_477…	CUST_13961_PI429347424;CUST_18929_PI429347424;CUST_20649_PI429347424;CUST_20736_PI429347424;CUST_21478_PI429347424;CUST_23762_PI429347424;CUST_23905_PI429347424;CUST_30202_PI429347424;CUST_32508_PI429347424;CUST_34056_PI429347424;CUST_40478_PI429347424;CUST_43881_PI429347424;CUST_44222_PI429347424;CUST_44523_PI429347424;CUST_46307_PI429347424;CUST_47015_PI429347424;CUST_47224_PI429347424;CUST_477…	0.176188	0.652548	FALSE
ko00603://Glycosphingolipid biosynthesis - globo series	39	13	CUST_13791_PI429347424;CUST_18539_PI429347424;CUST_22507_PI429347424;CUST_23914_PI429347424;CUST_23982_PI429347424;CUST_27833_PI429347424;CUST_36810_PI429347424;CUST_4947_PI429347424;CUST_5157_PI429347424;CUST_54147_PI429347424;CUST_55622_PI429347424;CUST_6002_PI429347424;CUST_632_PI429347424	CUST_13791_PI429347424;CUST_18539_PI429347424;CUST_22507_PI429347424;CUST_23914_PI429347424;CUST_23982_PI429347424;CUST_27833_PI429347424;CUST_36810_PI429347424;CUST_4947_PI429347424;CUST_5157_PI429347424;CUST_54147_PI429347424;CUST_55622_PI429347424;CUST_6002_PI429347424;CUST_632_PI429347424	0.179595	0.653073	FALSE
ko05130://Pathogenic Escherichia coli infection	277	78	CUST_10215_PI429347424;CUST_11901_PI429347424;CUST_12828_PI429347424;CUST_13335_PI429347424;CUST_13640_PI429347424;CUST_1514_PI429347424;CUST_17460_PI429347424;CUST_17484_PI429347424;CUST_1991_PI429347424;CUST_2028_PI429347424;CUST_20295_PI429347424;CUST_20631_PI429347424;CUST_2074_PI429347424;CUST_21087_PI429347424;CUST_23450_PI429347424;CUST_24289_PI429347424;CUST_24660_PI429347424;CUST_26329_P…	CUST_10215_PI429347424;CUST_11901_PI429347424;CUST_12828_PI429347424;CUST_13335_PI429347424;CUST_13640_PI429347424;CUST_1514_PI429347424;CUST_17460_PI429347424;CUST_17484_PI429347424;CUST_1991_PI429347424;CUST_2028_PI429347424;CUST_20295_PI429347424;CUST_20631_PI429347424;CUST_2074_PI429347424;CUST_21087_PI429347424;CUST_23450_PI429347424;CUST_24289_PI429347424;CUST_24660_PI429347424;CUST_26329_P…	0.187463	0.66951	FALSE
ko00430://Taurine and hypotaurine metabolism	40	13	CUST_12173_PI429347424;CUST_15031_PI429347424;CUST_2689_PI429347424;CUST_38503_PI429347424;CUST_43146_PI429347424;CUST_44523_PI429347424;CUST_48892_PI429347424;CUST_48906_PI429347424;CUST_51572_PI429347424;CUST_52584_PI429347424;CUST_53430_PI429347424;CUST_54152_PI429347424;CUST_6016_PI429347424	CUST_12173_PI429347424;CUST_15031_PI429347424;CUST_2689_PI429347424;CUST_38503_PI429347424;CUST_43146_PI429347424;CUST_44523_PI429347424;CUST_48892_PI429347424;CUST_48906_PI429347424;CUST_51572_PI429347424;CUST_52584_PI429347424;CUST_53430_PI429347424;CUST_54152_PI429347424;CUST_6016_PI429347424	0.206984	0.726261	FALSE
ko00604://Glycosphingolipid biosynthesis - ganglio series	37	12	CUST_12462_PI429347424;CUST_12604_PI429347424;CUST_13791_PI429347424;CUST_18539_PI429347424;CUST_22507_PI429347424;CUST_23914_PI429347424;CUST_23982_PI429347424;CUST_27833_PI429347424;CUST_36810_PI429347424;CUST_5373_PI429347424;CUST_55622_PI429347424;CUST_6002_PI429347424	CUST_12462_PI429347424;CUST_12604_PI429347424;CUST_13791_PI429347424;CUST_18539_PI429347424;CUST_22507_PI429347424;CUST_23914_PI429347424;CUST_23982_PI429347424;CUST_27833_PI429347424;CUST_36810_PI429347424;CUST_5373_PI429347424;CUST_55622_PI429347424;CUST_6002_PI429347424	0.222085	0.757831	FALSE
ko00790://Folate biosynthesis	13	5	CUST_10817_PI429347424;CUST_21271_PI429347424;CUST_23483_PI429347424;CUST_44037_PI429347424;CUST_45946_PI429347424	CUST_10817_PI429347424;CUST_21271_PI429347424;CUST_23483_PI429347424;CUST_44037_PI429347424;CUST_45946_PI429347424	0.22356	0.757831	FALSE
ko04142://Lysosome	394	108	CUST_11528_PI429347424;CUST_1216_PI429347424;CUST_12462_PI429347424;CUST_12604_PI429347424;CUST_13194_PI429347424;CUST_13243_PI429347424;CUST_13551_PI429347424;CUST_13791_PI429347424;CUST_14080_PI429347424;CUST_1602_PI429347424;CUST_17686_PI429347424;CUST_18539_PI429347424;CUST_19470_PI429347424;CUST_20272_PI429347424;CUST_20849_PI429347424;CUST_22045_PI429347424;CUST_2204_PI429347424;CUST_22507_…	CUST_11528_PI429347424;CUST_1216_PI429347424;CUST_12462_PI429347424;CUST_12604_PI429347424;CUST_13194_PI429347424;CUST_13243_PI429347424;CUST_13551_PI429347424;CUST_13791_PI429347424;CUST_14080_PI429347424;CUST_1602_PI429347424;CUST_17686_PI429347424;CUST_18539_PI429347424;CUST_19470_PI429347424;CUST_20272_PI429347424;CUST_20849_PI429347424;CUST_22045_PI429347424;CUST_2204_PI429347424;CUST_22507_…	0.228438	0.76146	FALSE
ko04340://Hedgehog signaling pathway	125	36	CUST_10352_PI429347424;CUST_107_PI429347424;CUST_11703_PI429347424;CUST_11747_PI429347424;CUST_12727_PI429347424;CUST_12957_PI429347424;CUST_152_PI429347424;CUST_15781_PI429347424;CUST_18366_PI429347424;CUST_22802_PI429347424;CUST_22923_PI429347424;CUST_24774_PI429347424;CUST_26671_PI429347424;CUST_2887_PI429347424;CUST_29831_PI429347424;CUST_30563_PI429347424;CUST_32863_PI429347424;CUST_3470_PI4…	CUST_10352_PI429347424;CUST_107_PI429347424;CUST_11703_PI429347424;CUST_11747_PI429347424;CUST_12727_PI429347424;CUST_12957_PI429347424;CUST_152_PI429347424;CUST_15781_PI429347424;CUST_18366_PI429347424;CUST_22802_PI429347424;CUST_22923_PI429347424;CUST_24774_PI429347424;CUST_26671_PI429347424;CUST_2887_PI429347424;CUST_29831_PI429347424;CUST_30563_PI429347424;CUST_32863_PI429347424;CUST_3470_PI4…	0.239938	0.786682	FALSE
ko05322://Systemic lupus erythematosus	67	20	CUST_19235_PI429347424;CUST_25637_PI429347424;CUST_30160_PI429347424;CUST_31074_PI429347424;CUST_31610_PI429347424;CUST_36042_PI429347424;CUST_42962_PI429347424;CUST_52507_PI429347424;CUST_53268_PI429347424;CUST_53372_PI429347424;CUST_53489_PI429347424;CUST_54271_PI429347424;CUST_54301_PI429347424;CUST_55226_PI429347424;CUST_55268_PI429347424;CUST_55933_PI429347424;CUST_56514_PI429347424;CUST_579…	CUST_19235_PI429347424;CUST_25637_PI429347424;CUST_30160_PI429347424;CUST_31074_PI429347424;CUST_31610_PI429347424;CUST_36042_PI429347424;CUST_42962_PI429347424;CUST_52507_PI429347424;CUST_53268_PI429347424;CUST_53372_PI429347424;CUST_53489_PI429347424;CUST_54271_PI429347424;CUST_54301_PI429347424;CUST_55226_PI429347424;CUST_55268_PI429347424;CUST_55933_PI429347424;CUST_56514_PI429347424;CUST_579…	0.25623	0.816561	FALSE
ko00232://Caffeine metabolism	31	10	CUST_1763_PI429347424;CUST_18325_PI429347424;CUST_3084_PI429347424;CUST_31396_PI429347424;CUST_33230_PI429347424;CUST_34215_PI429347424;CUST_49068_PI429347424;CUST_54925_PI429347424;CUST_8375_PI429347424;CUST_9659_PI429347424	CUST_1763_PI429347424;CUST_18325_PI429347424;CUST_3084_PI429347424;CUST_31396_PI429347424;CUST_33230_PI429347424;CUST_34215_PI429347424;CUST_49068_PI429347424;CUST_54925_PI429347424;CUST_8375_PI429347424;CUST_9659_PI429347424	0.257217	0.816561	FALSE
ko00760://Nicotinate and nicotinamide metabolism	53	16	CUST_12694_PI429347424;CUST_14020_PI429347424;CUST_2506_PI429347424;CUST_32569_PI429347424;CUST_33230_PI429347424;CUST_39214_PI429347424;CUST_43271_PI429347424;CUST_45599_PI429347424;CUST_46711_PI429347424;CUST_51396_PI429347424;CUST_51735_PI429347424;CUST_53557_PI429347424;CUST_54925_PI429347424;CUST_55302_PI429347424;CUST_56663_PI429347424;CUST_8478_PI429347424	CUST_12694_PI429347424;CUST_14020_PI429347424;CUST_2506_PI429347424;CUST_32569_PI429347424;CUST_33230_PI429347424;CUST_39214_PI429347424;CUST_43271_PI429347424;CUST_45599_PI429347424;CUST_46711_PI429347424;CUST_51396_PI429347424;CUST_51735_PI429347424;CUST_53557_PI429347424;CUST_54925_PI429347424;CUST_55302_PI429347424;CUST_56663_PI429347424;CUST_8478_PI429347424	0.270878	0.83899	FALSE
ko00670://One carbon pool by folate	35	11	CUST_11832_PI429347424;CUST_20165_PI429347424;CUST_22586_PI429347424;CUST_309_PI429347424;CUST_31902_PI429347424;CUST_35877_PI429347424;CUST_40543_PI429347424;CUST_48410_PI429347424;CUST_53444_PI429347424;CUST_54387_PI429347424;CUST_8759_PI429347424	CUST_11832_PI429347424;CUST_20165_PI429347424;CUST_22586_PI429347424;CUST_309_PI429347424;CUST_31902_PI429347424;CUST_35877_PI429347424;CUST_40543_PI429347424;CUST_48410_PI429347424;CUST_53444_PI429347424;CUST_54387_PI429347424;CUST_8759_PI429347424	0.272672	0.83899	FALSE
ko05320://Autoimmune thyroid disease	28	9	CUST_27352_PI429347424;CUST_45810_PI429347424;CUST_47036_PI429347424;CUST_50123_PI429347424;CUST_52296_PI429347424;CUST_54967_PI429347424;CUST_55268_PI429347424;CUST_56279_PI429347424;CUST_56566_PI429347424	CUST_27352_PI429347424;CUST_45810_PI429347424;CUST_47036_PI429347424;CUST_50123_PI429347424;CUST_52296_PI429347424;CUST_54967_PI429347424;CUST_55268_PI429347424;CUST_56279_PI429347424;CUST_56566_PI429347424	0.277863	0.842008	FALSE
ko01040://Biosynthesis of unsaturated fatty acids	50	15	CUST_12173_PI429347424;CUST_14507_PI429347424;CUST_25504_PI429347424;CUST_30202_PI429347424;CUST_32508_PI429347424;CUST_34056_PI429347424;CUST_39869_PI429347424;CUST_46160_PI429347424;CUST_47015_PI429347424;CUST_47115_PI429347424;CUST_47732_PI429347424;CUST_50949_PI429347424;CUST_51102_PI429347424;CUST_55791_PI429347424;CUST_6165_PI429347424	CUST_12173_PI429347424;CUST_14507_PI429347424;CUST_25504_PI429347424;CUST_30202_PI429347424;CUST_32508_PI429347424;CUST_34056_PI429347424;CUST_39869_PI429347424;CUST_46160_PI429347424;CUST_47015_PI429347424;CUST_47115_PI429347424;CUST_47732_PI429347424;CUST_50949_PI429347424;CUST_51102_PI429347424;CUST_55791_PI429347424;CUST_6165_PI429347424	0.28934	0.844322	FALSE
ko04614://Renin-angiotensin system	50	15	CUST_22747_PI429347424;CUST_27198_PI429347424;CUST_31325_PI429347424;CUST_33228_PI429347424;CUST_33993_PI429347424;CUST_34850_PI429347424;CUST_35158_PI429347424;CUST_38002_PI429347424;CUST_49304_PI429347424;CUST_50205_PI429347424;CUST_52032_PI429347424;CUST_52685_PI429347424;CUST_56480_PI429347424;CUST_57232_PI429347424;CUST_8757_PI429347424	CUST_22747_PI429347424;CUST_27198_PI429347424;CUST_31325_PI429347424;CUST_33228_PI429347424;CUST_33993_PI429347424;CUST_34850_PI429347424;CUST_35158_PI429347424;CUST_38002_PI429347424;CUST_49304_PI429347424;CUST_50205_PI429347424;CUST_52032_PI429347424;CUST_52685_PI429347424;CUST_56480_PI429347424;CUST_57232_PI429347424;CUST_8757_PI429347424	0.28934	0.844322	FALSE
ko04510://Focal adhesion	687	183	CUST_10352_PI429347424;CUST_11901_PI429347424;CUST_12262_PI429347424;CUST_13335_PI429347424;CUST_13640_PI429347424;CUST_14342_PI429347424;CUST_14465_PI429347424;CUST_14948_PI429347424;CUST_16704_PI429347424;CUST_17484_PI429347424;CUST_17709_PI429347424;CUST_18086_PI429347424;CUST_18212_PI429347424;CUST_18582_PI429347424;CUST_18836_PI429347424;CUST_18855_PI429347424;CUST_1887_PI429347424;CUST_1900…	CUST_10352_PI429347424;CUST_11901_PI429347424;CUST_12262_PI429347424;CUST_13335_PI429347424;CUST_13640_PI429347424;CUST_14342_PI429347424;CUST_14465_PI429347424;CUST_14948_PI429347424;CUST_16704_PI429347424;CUST_17484_PI429347424;CUST_17709_PI429347424;CUST_18086_PI429347424;CUST_18212_PI429347424;CUST_18582_PI429347424;CUST_18836_PI429347424;CUST_18855_PI429347424;CUST_1887_PI429347424;CUST_1900…	0.291291	0.844322	FALSE
ko00532://Chondroitin sulfate biosynthesis	18	6	CUST_12676_PI429347424;CUST_12857_PI429347424;CUST_16293_PI429347424;CUST_16825_PI429347424;CUST_34525_PI429347424;CUST_5751_PI429347424	CUST_12676_PI429347424;CUST_12857_PI429347424;CUST_16293_PI429347424;CUST_16825_PI429347424;CUST_34525_PI429347424;CUST_5751_PI429347424	0.306478	0.875652	FALSE
ko00561://Glycerolipid metabolism	114	32	CUST_11379_PI429347424;CUST_11782_PI429347424;CUST_13961_PI429347424;CUST_14519_PI429347424;CUST_14557_PI429347424;CUST_15031_PI429347424;CUST_1537_PI429347424;CUST_19144_PI429347424;CUST_20736_PI429347424;CUST_24107_PI429347424;CUST_28280_PI429347424;CUST_29222_PI429347424;CUST_32185_PI429347424;CUST_33915_PI429347424;CUST_43146_PI429347424;CUST_45696_PI429347424;CUST_48577_PI429347424;CUST_4889…	CUST_11379_PI429347424;CUST_11782_PI429347424;CUST_13961_PI429347424;CUST_14519_PI429347424;CUST_14557_PI429347424;CUST_15031_PI429347424;CUST_1537_PI429347424;CUST_19144_PI429347424;CUST_20736_PI429347424;CUST_24107_PI429347424;CUST_28280_PI429347424;CUST_29222_PI429347424;CUST_32185_PI429347424;CUST_33915_PI429347424;CUST_43146_PI429347424;CUST_45696_PI429347424;CUST_48577_PI429347424;CUST_4889…	0.311886	0.878553	FALSE
ko04060://Cytokine-cytokine receptor interaction	103	29	CUST_15981_PI429347424;CUST_16364_PI429347424;CUST_22180_PI429347424;CUST_23211_PI429347424;CUST_24548_PI429347424;CUST_27352_PI429347424;CUST_29270_PI429347424;CUST_30586_PI429347424;CUST_34646_PI429347424;CUST_36885_PI429347424;CUST_39117_PI429347424;CUST_4235_PI429347424;CUST_45810_PI429347424;CUST_45831_PI429347424;CUST_47036_PI429347424;CUST_47169_PI429347424;CUST_47908_PI429347424;CUST_4817…	CUST_15981_PI429347424;CUST_16364_PI429347424;CUST_22180_PI429347424;CUST_23211_PI429347424;CUST_24548_PI429347424;CUST_27352_PI429347424;CUST_29270_PI429347424;CUST_30586_PI429347424;CUST_34646_PI429347424;CUST_36885_PI429347424;CUST_39117_PI429347424;CUST_4235_PI429347424;CUST_45810_PI429347424;CUST_45831_PI429347424;CUST_47036_PI429347424;CUST_47169_PI429347424;CUST_47908_PI429347424;CUST_4817…	0.316854	0.880149	FALSE
ko00620://Pyruvate metabolism	111	31	CUST_13961_PI429347424;CUST_14196_PI429347424;CUST_20736_PI429347424;CUST_22922_PI429347424;CUST_23504_PI429347424;CUST_26524_PI429347424;CUST_32473_PI429347424;CUST_33036_PI429347424;CUST_36097_PI429347424;CUST_37596_PI429347424;CUST_38447_PI429347424;CUST_44945_PI429347424;CUST_45438_PI429347424;CUST_45602_PI429347424;CUST_45762_PI429347424;CUST_473_PI429347424;CUST_49073_PI429347424;CUST_50018…	CUST_13961_PI429347424;CUST_14196_PI429347424;CUST_20736_PI429347424;CUST_22922_PI429347424;CUST_23504_PI429347424;CUST_26524_PI429347424;CUST_32473_PI429347424;CUST_33036_PI429347424;CUST_36097_PI429347424;CUST_37596_PI429347424;CUST_38447_PI429347424;CUST_44945_PI429347424;CUST_45438_PI429347424;CUST_45602_PI429347424;CUST_45762_PI429347424;CUST_473_PI429347424;CUST_49073_PI429347424;CUST_50018…	0.327218	0.896486	FALSE
ko00780://Biotin metabolism	8	3	CUST_25641_PI429347424;CUST_38791_PI429347424;CUST_8462_PI429347424	CUST_25641_PI429347424;CUST_38791_PI429347424;CUST_8462_PI429347424	0.338668	0.915318	FALSE
ko00040://Pentose and glucuronate interconversions	30	9	CUST_12363_PI429347424;CUST_16825_PI429347424;CUST_21343_PI429347424;CUST_21492_PI429347424;CUST_22978_PI429347424;CUST_26522_PI429347424;CUST_49565_PI429347424;CUST_56754_PI429347424;CUST_57306_PI429347424	CUST_12363_PI429347424;CUST_16825_PI429347424;CUST_21343_PI429347424;CUST_21492_PI429347424;CUST_22978_PI429347424;CUST_26522_PI429347424;CUST_49565_PI429347424;CUST_56754_PI429347424;CUST_57306_PI429347424	0.358859	0.950374	FALSE
ko00030://Pentose phosphate pathway	45	13	CUST_21924_PI429347424;CUST_22377_PI429347424;CUST_25251_PI429347424;CUST_34816_PI429347424;CUST_35190_PI429347424;CUST_38747_PI429347424;CUST_48688_PI429347424;CUST_54672_PI429347424;CUST_56100_PI429347424;CUST_56281_PI429347424;CUST_56404_PI429347424;CUST_58072_PI429347424;CUST_58113_PI429347424	CUST_21924_PI429347424;CUST_22377_PI429347424;CUST_25251_PI429347424;CUST_34816_PI429347424;CUST_35190_PI429347424;CUST_38747_PI429347424;CUST_48688_PI429347424;CUST_54672_PI429347424;CUST_56100_PI429347424;CUST_56281_PI429347424;CUST_56404_PI429347424;CUST_58072_PI429347424;CUST_58113_PI429347424	0.36478	0.950374	FALSE
ko03320://PPAR signaling pathway	151	41	CUST_14196_PI429347424;CUST_14507_PI429347424;CUST_15967_PI429347424;CUST_19258_PI429347424;CUST_19546_PI429347424;CUST_25504_PI429347424;CUST_26524_PI429347424;CUST_28650_PI429347424;CUST_29919_PI429347424;CUST_30202_PI429347424;CUST_31129_PI429347424;CUST_34056_PI429347424;CUST_35118_PI429347424;CUST_37846_PI429347424;CUST_40576_PI429347424;CUST_4303_PI429347424;CUST_45419_PI429347424;CUST_4616…	CUST_14196_PI429347424;CUST_14507_PI429347424;CUST_15967_PI429347424;CUST_19258_PI429347424;CUST_19546_PI429347424;CUST_25504_PI429347424;CUST_26524_PI429347424;CUST_28650_PI429347424;CUST_29919_PI429347424;CUST_30202_PI429347424;CUST_31129_PI429347424;CUST_34056_PI429347424;CUST_35118_PI429347424;CUST_37846_PI429347424;CUST_40576_PI429347424;CUST_4303_PI429347424;CUST_45419_PI429347424;CUST_4616…	0.369167	0.950374	FALSE
ko05217://Basal cell carcinoma	79	22	CUST_10352_PI429347424;CUST_11703_PI429347424;CUST_11747_PI429347424;CUST_12727_PI429347424;CUST_12957_PI429347424;CUST_22802_PI429347424;CUST_22923_PI429347424;CUST_24774_PI429347424;CUST_33067_PI429347424;CUST_33644_PI429347424;CUST_3470_PI429347424;CUST_48497_PI429347424;CUST_50517_PI429347424;CUST_51627_PI429347424;CUST_52415_PI429347424;CUST_54659_PI429347424;CUST_56050_PI429347424;CUST_5677…	CUST_10352_PI429347424;CUST_11703_PI429347424;CUST_11747_PI429347424;CUST_12727_PI429347424;CUST_12957_PI429347424;CUST_22802_PI429347424;CUST_22923_PI429347424;CUST_24774_PI429347424;CUST_33067_PI429347424;CUST_33644_PI429347424;CUST_3470_PI429347424;CUST_48497_PI429347424;CUST_50517_PI429347424;CUST_51627_PI429347424;CUST_52415_PI429347424;CUST_54659_PI429347424;CUST_56050_PI429347424;CUST_5677…	0.370646	0.950374	FALSE
ko05330://Allograft rejection	5	2	CUST_45810_PI429347424;CUST_55268_PI429347424	CUST_45810_PI429347424;CUST_55268_PI429347424	0.381718	0.966131	FALSE
ko04730://Long-term depression	110	30	CUST_11901_PI429347424;CUST_12022_PI429347424;CUST_12078_PI429347424;CUST_12956_PI429347424;CUST_15075_PI429347424;CUST_1687_PI429347424;CUST_2074_PI429347424;CUST_24599_PI429347424;CUST_25328_PI429347424;CUST_30372_PI429347424;CUST_35043_PI429347424;CUST_35086_PI429347424;CUST_36163_PI429347424;CUST_39351_PI429347424;CUST_415_PI429347424;CUST_43241_PI429347424;CUST_47385_PI429347424;CUST_48324_P…	CUST_11901_PI429347424;CUST_12022_PI429347424;CUST_12078_PI429347424;CUST_12956_PI429347424;CUST_15075_PI429347424;CUST_1687_PI429347424;CUST_2074_PI429347424;CUST_24599_PI429347424;CUST_25328_PI429347424;CUST_30372_PI429347424;CUST_35043_PI429347424;CUST_35086_PI429347424;CUST_36163_PI429347424;CUST_39351_PI429347424;CUST_415_PI429347424;CUST_43241_PI429347424;CUST_47385_PI429347424;CUST_48324_P…	0.386452	0.966131	FALSE
ko05412://Arrhythmogenic right ventricular cardiomyopathy (ARVC)	161	43	CUST_11930_PI429347424;CUST_1297_PI429347424;CUST_12989_PI429347424;CUST_1616_PI429347424;CUST_24943_PI429347424;CUST_2647_PI429347424;CUST_2666_PI429347424;CUST_27545_PI429347424;CUST_27783_PI429347424;CUST_2793_PI429347424;CUST_31055_PI429347424;CUST_31431_PI429347424;CUST_31610_PI429347424;CUST_3285_PI429347424;CUST_33296_PI429347424;CUST_33626_PI429347424;CUST_35102_PI429347424;CUST_35111_PI4…	CUST_11930_PI429347424;CUST_1297_PI429347424;CUST_12989_PI429347424;CUST_1616_PI429347424;CUST_24943_PI429347424;CUST_2647_PI429347424;CUST_2666_PI429347424;CUST_27545_PI429347424;CUST_27783_PI429347424;CUST_2793_PI429347424;CUST_31055_PI429347424;CUST_31431_PI429347424;CUST_31610_PI429347424;CUST_3285_PI429347424;CUST_33296_PI429347424;CUST_33626_PI429347424;CUST_35102_PI429347424;CUST_35111_PI4…	0.412509	1	FALSE
ko04940://Type I diabetes mellitus	9	3	CUST_44523_PI429347424;CUST_45810_PI429347424;CUST_47693_PI429347424	CUST_44523_PI429347424;CUST_45810_PI429347424;CUST_47693_PI429347424	0.418633	1	FALSE
ko00910://Nitrogen metabolism	43	12	CUST_15536_PI429347424;CUST_20165_PI429347424;CUST_21110_PI429347424;CUST_26259_PI429347424;CUST_40087_PI429347424;CUST_44318_PI429347424;CUST_47999_PI429347424;CUST_57438_PI429347424;CUST_57759_PI429347424;CUST_58462_PI429347424;CUST_6505_PI429347424;CUST_7165_PI429347424	CUST_15536_PI429347424;CUST_20165_PI429347424;CUST_21110_PI429347424;CUST_26259_PI429347424;CUST_40087_PI429347424;CUST_44318_PI429347424;CUST_47999_PI429347424;CUST_57438_PI429347424;CUST_57759_PI429347424;CUST_58462_PI429347424;CUST_6505_PI429347424;CUST_7165_PI429347424	0.426191	1	FALSE
ko05215://Prostate cancer	181	48	CUST_10352_PI429347424;CUST_11562_PI429347424;CUST_16083_PI429347424;CUST_17526_PI429347424;CUST_17614_PI429347424;CUST_18671_PI429347424;CUST_19488_PI429347424;CUST_20163_PI429347424;CUST_20804_PI429347424;CUST_25681_PI429347424;CUST_25915_PI429347424;CUST_25958_PI429347424;CUST_27372_PI429347424;CUST_27670_PI429347424;CUST_28047_PI429347424;CUST_29072_PI429347424;CUST_31546_PI429347424;CUST_318…	CUST_10352_PI429347424;CUST_11562_PI429347424;CUST_16083_PI429347424;CUST_17526_PI429347424;CUST_17614_PI429347424;CUST_18671_PI429347424;CUST_19488_PI429347424;CUST_20163_PI429347424;CUST_20804_PI429347424;CUST_25681_PI429347424;CUST_25915_PI429347424;CUST_25958_PI429347424;CUST_27372_PI429347424;CUST_27670_PI429347424;CUST_28047_PI429347424;CUST_29072_PI429347424;CUST_31546_PI429347424;CUST_318…	0.426525	1	FALSE
ko04610://Complement and coagulation cascades	139	37	CUST_12133_PI429347424;CUST_14047_PI429347424;CUST_15060_PI429347424;CUST_21582_PI429347424;CUST_22212_PI429347424;CUST_24280_PI429347424;CUST_25637_PI429347424;CUST_27934_PI429347424;CUST_28563_PI429347424;CUST_28612_PI429347424;CUST_30586_PI429347424;CUST_31763_PI429347424;CUST_35159_PI429347424;CUST_37794_PI429347424;CUST_39204_PI429347424;CUST_41612_PI429347424;CUST_41816_PI429347424;CUST_440…	CUST_12133_PI429347424;CUST_14047_PI429347424;CUST_15060_PI429347424;CUST_21582_PI429347424;CUST_22212_PI429347424;CUST_24280_PI429347424;CUST_25637_PI429347424;CUST_27934_PI429347424;CUST_28563_PI429347424;CUST_28612_PI429347424;CUST_30586_PI429347424;CUST_31763_PI429347424;CUST_35159_PI429347424;CUST_37794_PI429347424;CUST_39204_PI429347424;CUST_41612_PI429347424;CUST_41816_PI429347424;CUST_440…	0.432531	1	FALSE
ko05416://Viral myocarditis	268	70	CUST_11930_PI429347424;CUST_14525_PI429347424;CUST_15044_PI429347424;CUST_17511_PI429347424;CUST_18001_PI429347424;CUST_18084_PI429347424;CUST_20163_PI429347424;CUST_21349_PI429347424;CUST_22853_PI429347424;CUST_23034_PI429347424;CUST_23230_PI429347424;CUST_2522_PI429347424;CUST_2666_PI429347424;CUST_27410_PI429347424;CUST_27545_PI429347424;CUST_27783_PI429347424;CUST_27929_PI429347424;CUST_28387…	CUST_11930_PI429347424;CUST_14525_PI429347424;CUST_15044_PI429347424;CUST_17511_PI429347424;CUST_18001_PI429347424;CUST_18084_PI429347424;CUST_20163_PI429347424;CUST_21349_PI429347424;CUST_22853_PI429347424;CUST_23034_PI429347424;CUST_23230_PI429347424;CUST_2522_PI429347424;CUST_2666_PI429347424;CUST_27410_PI429347424;CUST_27545_PI429347424;CUST_27783_PI429347424;CUST_27929_PI429347424;CUST_28387…	0.458797	1	FALSE
ko05340://Primary immunodeficiency	21	6	CUST_25704_PI429347424;CUST_34907_PI429347424;CUST_35783_PI429347424;CUST_51799_PI429347424;CUST_55268_PI429347424;CUST_56238_PI429347424	CUST_25704_PI429347424;CUST_34907_PI429347424;CUST_35783_PI429347424;CUST_51799_PI429347424;CUST_55268_PI429347424;CUST_56238_PI429347424	0.462684	1	FALSE
ko00020://Citrate cycle (TCA cycle)	71	19	CUST_14196_PI429347424;CUST_2188_PI429347424;CUST_23504_PI429347424;CUST_26524_PI429347424;CUST_31567_PI429347424;CUST_33036_PI429347424;CUST_37596_PI429347424;CUST_44945_PI429347424;CUST_45438_PI429347424;CUST_45602_PI429347424;CUST_45762_PI429347424;CUST_473_PI429347424;CUST_49073_PI429347424;CUST_50018_PI429347424;CUST_52645_PI429347424;CUST_53486_PI429347424;CUST_56920_PI429347424;CUST_57403_…	CUST_14196_PI429347424;CUST_2188_PI429347424;CUST_23504_PI429347424;CUST_26524_PI429347424;CUST_31567_PI429347424;CUST_33036_PI429347424;CUST_37596_PI429347424;CUST_44945_PI429347424;CUST_45438_PI429347424;CUST_45602_PI429347424;CUST_45762_PI429347424;CUST_473_PI429347424;CUST_49073_PI429347424;CUST_50018_PI429347424;CUST_52645_PI429347424;CUST_53486_PI429347424;CUST_56920_PI429347424;CUST_57403_…	0.463009	1	FALSE
ko00340://Histidine metabolism	60	16	CUST_11501_PI429347424;CUST_13961_PI429347424;CUST_18929_PI429347424;CUST_19209_PI429347424;CUST_20649_PI429347424;CUST_20736_PI429347424;CUST_22195_PI429347424;CUST_23762_PI429347424;CUST_36687_PI429347424;CUST_40996_PI429347424;CUST_42766_PI429347424;CUST_44222_PI429347424;CUST_52514_PI429347424;CUST_57736_PI429347424;CUST_57759_PI429347424;CUST_57939_PI429347424	CUST_11501_PI429347424;CUST_13961_PI429347424;CUST_18929_PI429347424;CUST_19209_PI429347424;CUST_20649_PI429347424;CUST_20736_PI429347424;CUST_22195_PI429347424;CUST_23762_PI429347424;CUST_36687_PI429347424;CUST_40996_PI429347424;CUST_42766_PI429347424;CUST_44222_PI429347424;CUST_52514_PI429347424;CUST_57736_PI429347424;CUST_57759_PI429347424;CUST_57939_PI429347424	0.480227	1	FALSE
ko00120://Primary bile acid biosynthesis	37	10	CUST_12173_PI429347424;CUST_1322_PI429347424;CUST_22353_PI429347424;CUST_30828_PI429347424;CUST_34056_PI429347424;CUST_40576_PI429347424;CUST_4661_PI429347424;CUST_47732_PI429347424;CUST_53027_PI429347424;CUST_7526_PI429347424	CUST_12173_PI429347424;CUST_1322_PI429347424;CUST_22353_PI429347424;CUST_30828_PI429347424;CUST_34056_PI429347424;CUST_40576_PI429347424;CUST_4661_PI429347424;CUST_47732_PI429347424;CUST_53027_PI429347424;CUST_7526_PI429347424	0.488446	1	FALSE
ko04520://Adherens junction	399	103	CUST_10192_PI429347424;CUST_10733_PI429347424;CUST_11080_PI429347424;CUST_13640_PI429347424;CUST_14525_PI429347424;CUST_1550_PI429347424;CUST_16053_PI429347424;CUST_16198_PI429347424;CUST_17824_PI429347424;CUST_18100_PI429347424;CUST_19497_PI429347424;CUST_1991_PI429347424;CUST_2028_PI429347424;CUST_20317_PI429347424;CUST_21444_PI429347424;CUST_21742_PI429347424;CUST_22551_PI429347424;CUST_23608_…	CUST_10192_PI429347424;CUST_10733_PI429347424;CUST_11080_PI429347424;CUST_13640_PI429347424;CUST_14525_PI429347424;CUST_1550_PI429347424;CUST_16053_PI429347424;CUST_16198_PI429347424;CUST_17824_PI429347424;CUST_18100_PI429347424;CUST_19497_PI429347424;CUST_1991_PI429347424;CUST_2028_PI429347424;CUST_20317_PI429347424;CUST_21444_PI429347424;CUST_21742_PI429347424;CUST_22551_PI429347424;CUST_23608_…	0.496452	1	FALSE
ko05211://Renal cell carcinoma	155	40	CUST_10582_PI429347424;CUST_14223_PI429347424;CUST_14272_PI429347424;CUST_17456_PI429347424;CUST_18170_PI429347424;CUST_1848_PI429347424;CUST_1887_PI429347424;CUST_1941_PI429347424;CUST_19488_PI429347424;CUST_19782_PI429347424;CUST_2013_PI429347424;CUST_21373_PI429347424;CUST_22315_PI429347424;CUST_26899_PI429347424;CUST_29072_PI429347424;CUST_31893_PI429347424;CUST_33512_PI429347424;CUST_34646_P…	CUST_10582_PI429347424;CUST_14223_PI429347424;CUST_14272_PI429347424;CUST_17456_PI429347424;CUST_18170_PI429347424;CUST_1848_PI429347424;CUST_1887_PI429347424;CUST_1941_PI429347424;CUST_19488_PI429347424;CUST_19782_PI429347424;CUST_2013_PI429347424;CUST_21373_PI429347424;CUST_22315_PI429347424;CUST_26899_PI429347424;CUST_29072_PI429347424;CUST_31893_PI429347424;CUST_33512_PI429347424;CUST_34646_P…	0.517664	1	FALSE
ko04512://ECM-receptor interaction	312	80	CUST_107_PI429347424;CUST_11278_PI429347424;CUST_11930_PI429347424;CUST_13335_PI429347424;CUST_14342_PI429347424;CUST_14465_PI429347424;CUST_18086_PI429347424;CUST_18855_PI429347424;CUST_20113_PI429347424;CUST_22212_PI429347424;CUST_23635_PI429347424;CUST_24280_PI429347424;CUST_25396_PI429347424;CUST_25418_PI429347424;CUST_2647_PI429347424;CUST_2666_PI429347424;CUST_2726_PI429347424;CUST_27668_PI…	CUST_107_PI429347424;CUST_11278_PI429347424;CUST_11930_PI429347424;CUST_13335_PI429347424;CUST_14342_PI429347424;CUST_14465_PI429347424;CUST_18086_PI429347424;CUST_18855_PI429347424;CUST_20113_PI429347424;CUST_22212_PI429347424;CUST_23635_PI429347424;CUST_24280_PI429347424;CUST_25396_PI429347424;CUST_25418_PI429347424;CUST_2647_PI429347424;CUST_2666_PI429347424;CUST_2726_PI429347424;CUST_27668_PI…	0.53011	1	FALSE
ko04621://NOD-like receptor signaling pathway	113	29	CUST_14948_PI429347424;CUST_16083_PI429347424;CUST_16704_PI429347424;CUST_18212_PI429347424;CUST_18582_PI429347424;CUST_186_PI429347424;CUST_19779_PI429347424;CUST_19845_PI429347424;CUST_20163_PI429347424;CUST_20341_PI429347424;CUST_23603_PI429347424;CUST_2416_PI429347424;CUST_27763_PI429347424;CUST_28431_PI429347424;CUST_28766_PI429347424;CUST_34368_PI429347424;CUST_35466_PI429347424;CUST_3606_P…	CUST_14948_PI429347424;CUST_16083_PI429347424;CUST_16704_PI429347424;CUST_18212_PI429347424;CUST_18582_PI429347424;CUST_186_PI429347424;CUST_19779_PI429347424;CUST_19845_PI429347424;CUST_20163_PI429347424;CUST_20341_PI429347424;CUST_23603_PI429347424;CUST_2416_PI429347424;CUST_27763_PI429347424;CUST_28431_PI429347424;CUST_28766_PI429347424;CUST_34368_PI429347424;CUST_35466_PI429347424;CUST_3606_P…	0.538761	1	FALSE
ko04144://Endocytosis	403	103	CUST_107_PI429347424;CUST_12275_PI429347424;CUST_13963_PI429347424;CUST_14442_PI429347424;CUST_1528_PI429347424;CUST_15766_PI429347424;CUST_16364_PI429347424;CUST_16532_PI429347424;CUST_18059_PI429347424;CUST_18084_PI429347424;CUST_19488_PI429347424;CUST_19845_PI429347424;CUST_20340_PI429347424;CUST_21444_PI429347424;CUST_21742_PI429347424;CUST_21992_PI429347424;CUST_22180_PI429347424;CUST_22862_…	CUST_107_PI429347424;CUST_12275_PI429347424;CUST_13963_PI429347424;CUST_14442_PI429347424;CUST_1528_PI429347424;CUST_15766_PI429347424;CUST_16364_PI429347424;CUST_16532_PI429347424;CUST_18059_PI429347424;CUST_18084_PI429347424;CUST_19488_PI429347424;CUST_19845_PI429347424;CUST_20340_PI429347424;CUST_21444_PI429347424;CUST_21742_PI429347424;CUST_21992_PI429347424;CUST_22180_PI429347424;CUST_22862_…	0.544162	1	FALSE
ko03050://Proteasome	78	20	CUST_13262_PI429347424;CUST_13693_PI429347424;CUST_23755_PI429347424;CUST_28887_PI429347424;CUST_32677_PI429347424;CUST_33100_PI429347424;CUST_33376_PI429347424;CUST_38335_PI429347424;CUST_40956_PI429347424;CUST_42591_PI429347424;CUST_43726_PI429347424;CUST_46312_PI429347424;CUST_46488_PI429347424;CUST_47252_PI429347424;CUST_50729_PI429347424;CUST_51523_PI429347424;CUST_51664_PI429347424;CUST_553…	CUST_13262_PI429347424;CUST_13693_PI429347424;CUST_23755_PI429347424;CUST_28887_PI429347424;CUST_32677_PI429347424;CUST_33100_PI429347424;CUST_33376_PI429347424;CUST_38335_PI429347424;CUST_40956_PI429347424;CUST_42591_PI429347424;CUST_43726_PI429347424;CUST_46312_PI429347424;CUST_46488_PI429347424;CUST_47252_PI429347424;CUST_50729_PI429347424;CUST_51523_PI429347424;CUST_51664_PI429347424;CUST_553…	0.5474	1	FALSE
ko03022://Basal transcription factors	86	22	CUST_13191_PI429347424;CUST_145_PI429347424;CUST_1779_PI429347424;CUST_19589_PI429347424;CUST_2318_PI429347424;CUST_24795_PI429347424;CUST_24938_PI429347424;CUST_28299_PI429347424;CUST_28316_PI429347424;CUST_29547_PI429347424;CUST_29952_PI429347424;CUST_30781_PI429347424;CUST_3217_PI429347424;CUST_32814_PI429347424;CUST_34831_PI429347424;CUST_34844_PI429347424;CUST_43113_PI429347424;CUST_46411_PI…	CUST_13191_PI429347424;CUST_145_PI429347424;CUST_1779_PI429347424;CUST_19589_PI429347424;CUST_2318_PI429347424;CUST_24795_PI429347424;CUST_24938_PI429347424;CUST_28299_PI429347424;CUST_28316_PI429347424;CUST_29547_PI429347424;CUST_29952_PI429347424;CUST_30781_PI429347424;CUST_3217_PI429347424;CUST_32814_PI429347424;CUST_34831_PI429347424;CUST_34844_PI429347424;CUST_43113_PI429347424;CUST_46411_PI…	0.550616	1	FALSE
ko04722://Neurotrophin signaling pathway	267	68	CUST_10215_PI429347424;CUST_10352_PI429347424;CUST_10582_PI429347424;CUST_11091_PI429347424;CUST_12717_PI429347424;CUST_13640_PI429347424;CUST_14272_PI429347424;CUST_1602_PI429347424;CUST_16083_PI429347424;CUST_17587_PI429347424;CUST_18170_PI429347424;CUST_18418_PI429347424;CUST_1887_PI429347424;CUST_19203_PI429347424;CUST_19369_PI429347424;CUST_19488_PI429347424;CUST_19845_PI429347424;CUST_21373…	CUST_10215_PI429347424;CUST_10352_PI429347424;CUST_10582_PI429347424;CUST_11091_PI429347424;CUST_12717_PI429347424;CUST_13640_PI429347424;CUST_14272_PI429347424;CUST_1602_PI429347424;CUST_16083_PI429347424;CUST_17587_PI429347424;CUST_18170_PI429347424;CUST_18418_PI429347424;CUST_1887_PI429347424;CUST_19203_PI429347424;CUST_19369_PI429347424;CUST_19488_PI429347424;CUST_19845_PI429347424;CUST_21373…	0.557255	1	FALSE
ko00730://Thiamine metabolism	23	6	CUST_17673_PI429347424;CUST_33679_PI429347424;CUST_33980_PI429347424;CUST_3532_PI429347424;CUST_45562_PI429347424;CUST_48859_PI429347424	CUST_17673_PI429347424;CUST_33679_PI429347424;CUST_33980_PI429347424;CUST_3532_PI429347424;CUST_45562_PI429347424;CUST_48859_PI429347424	0.561999	1	FALSE
ko00630://Glyoxylate and dicarboxylate metabolism	31	8	CUST_31567_PI429347424;CUST_37596_PI429347424;CUST_44945_PI429347424;CUST_45438_PI429347424;CUST_48410_PI429347424;CUST_53444_PI429347424;CUST_54357_PI429347424;CUST_699_PI429347424	CUST_31567_PI429347424;CUST_37596_PI429347424;CUST_44945_PI429347424;CUST_45438_PI429347424;CUST_48410_PI429347424;CUST_53444_PI429347424;CUST_54357_PI429347424;CUST_699_PI429347424	0.562586	1	FALSE
ko00514://O-Mannosyl glycan biosynthesis	11	3	CUST_23325_PI429347424;CUST_24896_PI429347424;CUST_44626_PI429347424	CUST_23325_PI429347424;CUST_24896_PI429347424;CUST_44626_PI429347424	0.566021	1	FALSE
ko00750://Vitamin B6 metabolism	11	3	CUST_33230_PI429347424;CUST_41418_PI429347424;CUST_54925_PI429347424	CUST_33230_PI429347424;CUST_41418_PI429347424;CUST_54925_PI429347424	0.566021	1	FALSE
ko05410://Hypertrophic cardiomyopathy (HCM)	417	106	CUST_11930_PI429347424;CUST_1297_PI429347424;CUST_12989_PI429347424;CUST_14525_PI429347424;CUST_15044_PI429347424;CUST_1616_PI429347424;CUST_17511_PI429347424;CUST_18001_PI429347424;CUST_18084_PI429347424;CUST_20961_PI429347424;CUST_21349_PI429347424;CUST_22853_PI429347424;CUST_23034_PI429347424;CUST_23416_PI429347424;CUST_23663_PI429347424;CUST_2419_PI429347424;CUST_24943_PI429347424;CUST_2522_P…	CUST_11930_PI429347424;CUST_1297_PI429347424;CUST_12989_PI429347424;CUST_14525_PI429347424;CUST_15044_PI429347424;CUST_1616_PI429347424;CUST_17511_PI429347424;CUST_18001_PI429347424;CUST_18084_PI429347424;CUST_20961_PI429347424;CUST_21349_PI429347424;CUST_22853_PI429347424;CUST_23034_PI429347424;CUST_23416_PI429347424;CUST_23663_PI429347424;CUST_2419_PI429347424;CUST_24943_PI429347424;CUST_2522_P…	0.570503	1	FALSE
ko04662://B cell receptor signaling pathway	150	38	CUST_10352_PI429347424;CUST_11901_PI429347424;CUST_15075_PI429347424;CUST_16083_PI429347424;CUST_19488_PI429347424;CUST_2074_PI429347424;CUST_21083_PI429347424;CUST_26393_PI429347424;CUST_27934_PI429347424;CUST_29072_PI429347424;CUST_33208_PI429347424;CUST_33421_PI429347424;CUST_33512_PI429347424;CUST_35086_PI429347424;CUST_35100_PI429347424;CUST_35783_PI429347424;CUST_36163_PI429347424;CUST_3839…	CUST_10352_PI429347424;CUST_11901_PI429347424;CUST_15075_PI429347424;CUST_16083_PI429347424;CUST_19488_PI429347424;CUST_2074_PI429347424;CUST_21083_PI429347424;CUST_26393_PI429347424;CUST_27934_PI429347424;CUST_29072_PI429347424;CUST_33208_PI429347424;CUST_33421_PI429347424;CUST_33512_PI429347424;CUST_35086_PI429347424;CUST_35100_PI429347424;CUST_35783_PI429347424;CUST_36163_PI429347424;CUST_3839…	0.571492	1	FALSE
ko00471://D-Glutamine and D-glutamate metabolism	7	2	CUST_15536_PI429347424;CUST_47999_PI429347424	CUST_15536_PI429347424;CUST_47999_PI429347424	0.572126	1	FALSE
ko05310://Asthma	7	2	CUST_47036_PI429347424;CUST_55268_PI429347424	CUST_47036_PI429347424;CUST_55268_PI429347424	0.572126	1	FALSE
ko04310://Wnt signaling pathway	285	72	CUST_10352_PI429347424;CUST_11747_PI429347424;CUST_11901_PI429347424;CUST_12727_PI429347424;CUST_12957_PI429347424;CUST_13335_PI429347424;CUST_13640_PI429347424;CUST_15572_PI429347424;CUST_17298_PI429347424;CUST_17484_PI429347424;CUST_19203_PI429347424;CUST_19795_PI429347424;CUST_20749_PI429347424;CUST_2074_PI429347424;CUST_21083_PI429347424;CUST_23462_PI429347424;CUST_25651_PI429347424;CUST_2675…	CUST_10352_PI429347424;CUST_11747_PI429347424;CUST_11901_PI429347424;CUST_12727_PI429347424;CUST_12957_PI429347424;CUST_13335_PI429347424;CUST_13640_PI429347424;CUST_15572_PI429347424;CUST_17298_PI429347424;CUST_17484_PI429347424;CUST_19203_PI429347424;CUST_19795_PI429347424;CUST_20749_PI429347424;CUST_2074_PI429347424;CUST_21083_PI429347424;CUST_23462_PI429347424;CUST_25651_PI429347424;CUST_2675…	0.589302	1	FALSE
ko04650://Natural killer cell mediated cytotoxicity	140	35	CUST_11901_PI429347424;CUST_14272_PI429347424;CUST_18170_PI429347424;CUST_19488_PI429347424;CUST_2074_PI429347424;CUST_21083_PI429347424;CUST_27929_PI429347424;CUST_28530_PI429347424;CUST_29072_PI429347424;CUST_3250_PI429347424;CUST_33208_PI429347424;CUST_33421_PI429347424;CUST_33512_PI429347424;CUST_35086_PI429347424;CUST_35100_PI429347424;CUST_36163_PI429347424;CUST_38394_PI429347424;CUST_415_P…	CUST_11901_PI429347424;CUST_14272_PI429347424;CUST_18170_PI429347424;CUST_19488_PI429347424;CUST_2074_PI429347424;CUST_21083_PI429347424;CUST_27929_PI429347424;CUST_28530_PI429347424;CUST_29072_PI429347424;CUST_3250_PI429347424;CUST_33208_PI429347424;CUST_33421_PI429347424;CUST_33512_PI429347424;CUST_35086_PI429347424;CUST_35100_PI429347424;CUST_36163_PI429347424;CUST_38394_PI429347424;CUST_415_P…	0.606794	1	FALSE
ko05414://Dilated cardiomyopathy	414	104	CUST_11930_PI429347424;CUST_1297_PI429347424;CUST_12989_PI429347424;CUST_14525_PI429347424;CUST_15044_PI429347424;CUST_1616_PI429347424;CUST_17511_PI429347424;CUST_18001_PI429347424;CUST_18084_PI429347424;CUST_20961_PI429347424;CUST_21349_PI429347424;CUST_22853_PI429347424;CUST_23034_PI429347424;CUST_23416_PI429347424;CUST_23663_PI429347424;CUST_2419_PI429347424;CUST_24943_PI429347424;CUST_2522_P…	CUST_11930_PI429347424;CUST_1297_PI429347424;CUST_12989_PI429347424;CUST_14525_PI429347424;CUST_15044_PI429347424;CUST_1616_PI429347424;CUST_17511_PI429347424;CUST_18001_PI429347424;CUST_18084_PI429347424;CUST_20961_PI429347424;CUST_21349_PI429347424;CUST_22853_PI429347424;CUST_23034_PI429347424;CUST_23416_PI429347424;CUST_23663_PI429347424;CUST_2419_PI429347424;CUST_24943_PI429347424;CUST_2522_P…	0.625593	1	FALSE
ko04062://Chemokine signaling pathway	272	68	CUST_10352_PI429347424;CUST_11901_PI429347424;CUST_13335_PI429347424;CUST_13640_PI429347424;CUST_15075_PI429347424;CUST_16083_PI429347424;CUST_16364_PI429347424;CUST_16532_PI429347424;CUST_17484_PI429347424;CUST_18059_PI429347424;CUST_1887_PI429347424;CUST_19488_PI429347424;CUST_1991_PI429347424;CUST_2028_PI429347424;CUST_2074_PI429347424;CUST_21444_PI429347424;CUST_21487_PI429347424;CUST_25263_P…	CUST_10352_PI429347424;CUST_11901_PI429347424;CUST_13335_PI429347424;CUST_13640_PI429347424;CUST_15075_PI429347424;CUST_16083_PI429347424;CUST_16364_PI429347424;CUST_16532_PI429347424;CUST_17484_PI429347424;CUST_18059_PI429347424;CUST_1887_PI429347424;CUST_19488_PI429347424;CUST_1991_PI429347424;CUST_2028_PI429347424;CUST_2074_PI429347424;CUST_21444_PI429347424;CUST_21487_PI429347424;CUST_25263_P…	0.627197	1	FALSE
ko04360://Axon guidance	272	68	CUST_10352_PI429347424;CUST_13335_PI429347424;CUST_13640_PI429347424;CUST_13907_PI429347424;CUST_16783_PI429347424;CUST_17484_PI429347424;CUST_19912_PI429347424;CUST_21083_PI429347424;CUST_21487_PI429347424;CUST_26167_PI429347424;CUST_2647_PI429347424;CUST_26756_PI429347424;CUST_2894_PI429347424;CUST_29113_PI429347424;CUST_30299_PI429347424;CUST_30415_PI429347424;CUST_31114_PI429347424;CUST_31893…	CUST_10352_PI429347424;CUST_13335_PI429347424;CUST_13640_PI429347424;CUST_13907_PI429347424;CUST_16783_PI429347424;CUST_17484_PI429347424;CUST_19912_PI429347424;CUST_21083_PI429347424;CUST_21487_PI429347424;CUST_26167_PI429347424;CUST_2647_PI429347424;CUST_26756_PI429347424;CUST_2894_PI429347424;CUST_29113_PI429347424;CUST_30299_PI429347424;CUST_30415_PI429347424;CUST_31114_PI429347424;CUST_31893…	0.627197	1	FALSE
ko05010://Alzheimers disease	332	83	CUST_10352_PI429347424;CUST_1177_PI429347424;CUST_11808_PI429347424;CUST_12022_PI429347424;CUST_12162_PI429347424;CUST_12717_PI429347424;CUST_13758_PI429347424;CUST_15322_PI429347424;CUST_1581_PI429347424;CUST_16601_PI429347424;CUST_1687_PI429347424;CUST_17587_PI429347424;CUST_19203_PI429347424;CUST_20163_PI429347424;CUST_21083_PI429347424;CUST_21619_PI429347424;CUST_2217_PI429347424;CUST_22764_P…	CUST_10352_PI429347424;CUST_1177_PI429347424;CUST_11808_PI429347424;CUST_12022_PI429347424;CUST_12162_PI429347424;CUST_12717_PI429347424;CUST_13758_PI429347424;CUST_15322_PI429347424;CUST_1581_PI429347424;CUST_16601_PI429347424;CUST_1687_PI429347424;CUST_17587_PI429347424;CUST_19203_PI429347424;CUST_20163_PI429347424;CUST_21083_PI429347424;CUST_21619_PI429347424;CUST_2217_PI429347424;CUST_22764_P…	0.635971	1	FALSE
ko04670://Leukocyte transendothelial migration	241	60	CUST_11901_PI429347424;CUST_13335_PI429347424;CUST_13640_PI429347424;CUST_14272_PI429347424;CUST_17389_PI429347424;CUST_17484_PI429347424;CUST_18170_PI429347424;CUST_2074_PI429347424;CUST_21487_PI429347424;CUST_22551_PI429347424;CUST_25263_PI429347424;CUST_2647_PI429347424;CUST_26756_PI429347424;CUST_31610_PI429347424;CUST_33208_PI429347424;CUST_33296_PI429347424;CUST_33421_PI429347424;CUST_33633…	CUST_11901_PI429347424;CUST_13335_PI429347424;CUST_13640_PI429347424;CUST_14272_PI429347424;CUST_17389_PI429347424;CUST_17484_PI429347424;CUST_18170_PI429347424;CUST_2074_PI429347424;CUST_21487_PI429347424;CUST_22551_PI429347424;CUST_25263_PI429347424;CUST_2647_PI429347424;CUST_26756_PI429347424;CUST_31610_PI429347424;CUST_33208_PI429347424;CUST_33296_PI429347424;CUST_33421_PI429347424;CUST_33633…	0.636706	1	FALSE
ko04540://Gap junction	139	34	CUST_10599_PI429347424;CUST_11901_PI429347424;CUST_12956_PI429347424;CUST_1687_PI429347424;CUST_18418_PI429347424;CUST_19488_PI429347424;CUST_2074_PI429347424;CUST_24289_PI429347424;CUST_24599_PI429347424;CUST_25700_PI429347424;CUST_29072_PI429347424;CUST_30372_PI429347424;CUST_33512_PI429347424;CUST_33664_PI429347424;CUST_35043_PI429347424;CUST_35086_PI429347424;CUST_415_PI429347424;CUST_43241_P…	CUST_10599_PI429347424;CUST_11901_PI429347424;CUST_12956_PI429347424;CUST_1687_PI429347424;CUST_18418_PI429347424;CUST_19488_PI429347424;CUST_2074_PI429347424;CUST_24289_PI429347424;CUST_24599_PI429347424;CUST_25700_PI429347424;CUST_29072_PI429347424;CUST_30372_PI429347424;CUST_33512_PI429347424;CUST_33664_PI429347424;CUST_35043_PI429347424;CUST_35086_PI429347424;CUST_415_PI429347424;CUST_43241_P…	0.662317	1	FALSE
ko00071://Fatty acid metabolism	107	26	CUST_13961_PI429347424;CUST_15967_PI429347424;CUST_19258_PI429347424;CUST_20736_PI429347424;CUST_30202_PI429347424;CUST_32473_PI429347424;CUST_32508_PI429347424;CUST_34056_PI429347424;CUST_34813_PI429347424;CUST_35118_PI429347424;CUST_37846_PI429347424;CUST_46160_PI429347424;CUST_46919_PI429347424;CUST_47015_PI429347424;CUST_47115_PI429347424;CUST_47732_PI429347424;CUST_48103_PI429347424;CUST_509…	CUST_13961_PI429347424;CUST_15967_PI429347424;CUST_19258_PI429347424;CUST_20736_PI429347424;CUST_30202_PI429347424;CUST_32473_PI429347424;CUST_32508_PI429347424;CUST_34056_PI429347424;CUST_34813_PI429347424;CUST_35118_PI429347424;CUST_37846_PI429347424;CUST_46160_PI429347424;CUST_46919_PI429347424;CUST_47015_PI429347424;CUST_47115_PI429347424;CUST_47732_PI429347424;CUST_48103_PI429347424;CUST_509…	0.665482	1	FALSE
ko04640://Hematopoietic cell lineage	95	23	CUST_12694_PI429347424;CUST_26393_PI429347424;CUST_27352_PI429347424;CUST_27934_PI429347424;CUST_30586_PI429347424;CUST_31325_PI429347424;CUST_31763_PI429347424;CUST_33228_PI429347424;CUST_35111_PI429347424;CUST_35158_PI429347424;CUST_38002_PI429347424;CUST_47036_PI429347424;CUST_49304_PI429347424;CUST_50964_PI429347424;CUST_52032_PI429347424;CUST_52296_PI429347424;CUST_52685_PI429347424;CUST_542…	CUST_12694_PI429347424;CUST_26393_PI429347424;CUST_27352_PI429347424;CUST_27934_PI429347424;CUST_30586_PI429347424;CUST_31325_PI429347424;CUST_31763_PI429347424;CUST_33228_PI429347424;CUST_35111_PI429347424;CUST_35158_PI429347424;CUST_38002_PI429347424;CUST_47036_PI429347424;CUST_49304_PI429347424;CUST_50964_PI429347424;CUST_52032_PI429347424;CUST_52296_PI429347424;CUST_52685_PI429347424;CUST_542…	0.667825	1	FALSE
ko00640://Propanoate metabolism	104	25	CUST_13961_PI429347424;CUST_20736_PI429347424;CUST_21759_PI429347424;CUST_2188_PI429347424;CUST_30202_PI429347424;CUST_32473_PI429347424;CUST_32508_PI429347424;CUST_34056_PI429347424;CUST_37252_PI429347424;CUST_40478_PI429347424;CUST_47015_PI429347424;CUST_47224_PI429347424;CUST_47732_PI429347424;CUST_48903_PI429347424;CUST_50949_PI429347424;CUST_52514_PI429347424;CUST_54282_PI429347424;CUST_5548…	CUST_13961_PI429347424;CUST_20736_PI429347424;CUST_21759_PI429347424;CUST_2188_PI429347424;CUST_30202_PI429347424;CUST_32473_PI429347424;CUST_32508_PI429347424;CUST_34056_PI429347424;CUST_37252_PI429347424;CUST_40478_PI429347424;CUST_47015_PI429347424;CUST_47224_PI429347424;CUST_47732_PI429347424;CUST_48903_PI429347424;CUST_50949_PI429347424;CUST_52514_PI429347424;CUST_54282_PI429347424;CUST_5548…	0.686597	1	FALSE
ko05016://Huntingtons disease	500	124	CUST_10018_PI429347424;CUST_10677_PI429347424;CUST_11320_PI429347424;CUST_11576_PI429347424;CUST_11827_PI429347424;CUST_12326_PI429347424;CUST_12780_PI429347424;CUST_13169_PI429347424;CUST_13506_PI429347424;CUST_14422_PI429347424;CUST_14538_PI429347424;CUST_1531_PI429347424;CUST_15385_PI429347424;CUST_15913_PI429347424;CUST_16835_PI429347424;CUST_1687_PI429347424;CUST_17668_PI429347424;CUST_19193…	CUST_10018_PI429347424;CUST_10677_PI429347424;CUST_11320_PI429347424;CUST_11576_PI429347424;CUST_11827_PI429347424;CUST_12326_PI429347424;CUST_12780_PI429347424;CUST_13169_PI429347424;CUST_13506_PI429347424;CUST_14422_PI429347424;CUST_14538_PI429347424;CUST_1531_PI429347424;CUST_15385_PI429347424;CUST_15913_PI429347424;CUST_16835_PI429347424;CUST_1687_PI429347424;CUST_17668_PI429347424;CUST_19193…	0.696392	1	FALSE
ko04013://MAPK signaling pathway - fly	64	15	CUST_13963_PI429347424;CUST_14223_PI429347424;CUST_14272_PI429347424;CUST_18170_PI429347424;CUST_19488_PI429347424;CUST_26899_PI429347424;CUST_29072_PI429347424;CUST_33512_PI429347424;CUST_45945_PI429347424;CUST_46590_PI429347424;CUST_50279_PI429347424;CUST_50964_PI429347424;CUST_57679_PI429347424;CUST_6809_PI429347424;CUST_8698_PI429347424	CUST_13963_PI429347424;CUST_14223_PI429347424;CUST_14272_PI429347424;CUST_18170_PI429347424;CUST_19488_PI429347424;CUST_26899_PI429347424;CUST_29072_PI429347424;CUST_33512_PI429347424;CUST_45945_PI429347424;CUST_46590_PI429347424;CUST_50279_PI429347424;CUST_50964_PI429347424;CUST_57679_PI429347424;CUST_6809_PI429347424;CUST_8698_PI429347424	0.705558	1	FALSE
ko04916://Melanogenesis	210	51	CUST_10352_PI429347424;CUST_11152_PI429347424;CUST_11747_PI429347424;CUST_11901_PI429347424;CUST_12717_PI429347424;CUST_12727_PI429347424;CUST_12957_PI429347424;CUST_17587_PI429347424;CUST_2074_PI429347424;CUST_23462_PI429347424;CUST_30078_PI429347424;CUST_30372_PI429347424;CUST_31905_PI429347424;CUST_33644_PI429347424;CUST_33664_PI429347424;CUST_3470_PI429347424;CUST_35086_PI429347424;CUST_36101…	CUST_10352_PI429347424;CUST_11152_PI429347424;CUST_11747_PI429347424;CUST_11901_PI429347424;CUST_12717_PI429347424;CUST_12727_PI429347424;CUST_12957_PI429347424;CUST_17587_PI429347424;CUST_2074_PI429347424;CUST_23462_PI429347424;CUST_30078_PI429347424;CUST_30372_PI429347424;CUST_31905_PI429347424;CUST_33644_PI429347424;CUST_33664_PI429347424;CUST_3470_PI429347424;CUST_35086_PI429347424;CUST_36101…	0.705927	1	FALSE
ko04514://Cell adhesion molecules (CAMs)	174	42	CUST_11710_PI429347424;CUST_12438_PI429347424;CUST_12702_PI429347424;CUST_14217_PI429347424;CUST_14527_PI429347424;CUST_1501_PI429347424;CUST_16783_PI429347424;CUST_197_PI429347424;CUST_20706_PI429347424;CUST_22639_PI429347424;CUST_26393_PI429347424;CUST_2647_PI429347424;CUST_27656_PI429347424;CUST_27783_PI429347424;CUST_27854_PI429347424;CUST_31419_PI429347424;CUST_32638_PI429347424;CUST_3285_PI…	CUST_11710_PI429347424;CUST_12438_PI429347424;CUST_12702_PI429347424;CUST_14217_PI429347424;CUST_14527_PI429347424;CUST_1501_PI429347424;CUST_16783_PI429347424;CUST_197_PI429347424;CUST_20706_PI429347424;CUST_22639_PI429347424;CUST_26393_PI429347424;CUST_2647_PI429347424;CUST_27656_PI429347424;CUST_27783_PI429347424;CUST_27854_PI429347424;CUST_31419_PI429347424;CUST_32638_PI429347424;CUST_3285_PI…	0.70898	1	FALSE
ko04270://Vascular smooth muscle contraction	463	114	CUST_10074_PI429347424;CUST_11901_PI429347424;CUST_12078_PI429347424;CUST_12262_PI429347424;CUST_12717_PI429347424;CUST_12768_PI429347424;CUST_13335_PI429347424;CUST_13640_PI429347424;CUST_14525_PI429347424;CUST_15044_PI429347424;CUST_15967_PI429347424;CUST_1687_PI429347424;CUST_17484_PI429347424;CUST_17511_PI429347424;CUST_17587_PI429347424;CUST_17709_PI429347424;CUST_18001_PI429347424;CUST_1808…	CUST_10074_PI429347424;CUST_11901_PI429347424;CUST_12078_PI429347424;CUST_12262_PI429347424;CUST_12717_PI429347424;CUST_12768_PI429347424;CUST_13335_PI429347424;CUST_13640_PI429347424;CUST_14525_PI429347424;CUST_15044_PI429347424;CUST_15967_PI429347424;CUST_1687_PI429347424;CUST_17484_PI429347424;CUST_17511_PI429347424;CUST_17587_PI429347424;CUST_17709_PI429347424;CUST_18001_PI429347424;CUST_1808…	0.721632	1	FALSE
ko04622://RIG-I-like receptor signaling pathway	94	22	CUST_14030_PI429347424;CUST_16083_PI429347424;CUST_17029_PI429347424;CUST_19369_PI429347424;CUST_19845_PI429347424;CUST_20163_PI429347424;CUST_20789_PI429347424;CUST_21592_PI429347424;CUST_22556_PI429347424;CUST_23063_PI429347424;CUST_31205_PI429347424;CUST_34368_PI429347424;CUST_39258_PI429347424;CUST_42033_PI429347424;CUST_47935_PI429347424;CUST_50652_PI429347424;CUST_5291_PI429347424;CUST_5305…	CUST_14030_PI429347424;CUST_16083_PI429347424;CUST_17029_PI429347424;CUST_19369_PI429347424;CUST_19845_PI429347424;CUST_20163_PI429347424;CUST_20789_PI429347424;CUST_21592_PI429347424;CUST_22556_PI429347424;CUST_23063_PI429347424;CUST_31205_PI429347424;CUST_34368_PI429347424;CUST_39258_PI429347424;CUST_42033_PI429347424;CUST_47935_PI429347424;CUST_50652_PI429347424;CUST_5291_PI429347424;CUST_5305…	0.731104	1	FALSE
ko04664://Fc epsilon RI signaling pathway	127	30	CUST_10582_PI429347424;CUST_11355_PI429347424;CUST_11901_PI429347424;CUST_12078_PI429347424;CUST_15075_PI429347424;CUST_19488_PI429347424;CUST_2074_PI429347424;CUST_21852_PI429347424;CUST_29072_PI429347424;CUST_33208_PI429347424;CUST_33421_PI429347424;CUST_33512_PI429347424;CUST_35086_PI429347424;CUST_35100_PI429347424;CUST_36163_PI429347424;CUST_39351_PI429347424;CUST_415_PI429347424;CUST_42500_…	CUST_10582_PI429347424;CUST_11355_PI429347424;CUST_11901_PI429347424;CUST_12078_PI429347424;CUST_15075_PI429347424;CUST_19488_PI429347424;CUST_2074_PI429347424;CUST_21852_PI429347424;CUST_29072_PI429347424;CUST_33208_PI429347424;CUST_33421_PI429347424;CUST_33512_PI429347424;CUST_35086_PI429347424;CUST_35100_PI429347424;CUST_36163_PI429347424;CUST_39351_PI429347424;CUST_415_PI429347424;CUST_42500_…	0.735315	1	FALSE
ko00061://Fatty acid biosynthesis	36	8	CUST_1780_PI429347424;CUST_18959_PI429347424;CUST_26555_PI429347424;CUST_41356_PI429347424;CUST_52372_PI429347424;CUST_52670_PI429347424;CUST_55802_PI429347424;CUST_58303_PI429347424	CUST_1780_PI429347424;CUST_18959_PI429347424;CUST_26555_PI429347424;CUST_41356_PI429347424;CUST_52372_PI429347424;CUST_52670_PI429347424;CUST_55802_PI429347424;CUST_58303_PI429347424	0.742004	1	FALSE
ko04012://ErbB signaling pathway	173	41	CUST_10352_PI429347424;CUST_10582_PI429347424;CUST_11355_PI429347424;CUST_11901_PI429347424;CUST_18836_PI429347424;CUST_1887_PI429347424;CUST_19488_PI429347424;CUST_2074_PI429347424;CUST_21487_PI429347424;CUST_21852_PI429347424;CUST_23462_PI429347424;CUST_25700_PI429347424;CUST_25958_PI429347424;CUST_28530_PI429347424;CUST_29072_PI429347424;CUST_31893_PI429347424;CUST_32435_PI429347424;CUST_33208…	CUST_10352_PI429347424;CUST_10582_PI429347424;CUST_11355_PI429347424;CUST_11901_PI429347424;CUST_18836_PI429347424;CUST_1887_PI429347424;CUST_19488_PI429347424;CUST_2074_PI429347424;CUST_21487_PI429347424;CUST_21852_PI429347424;CUST_23462_PI429347424;CUST_25700_PI429347424;CUST_25958_PI429347424;CUST_28530_PI429347424;CUST_29072_PI429347424;CUST_31893_PI429347424;CUST_32435_PI429347424;CUST_33208…	0.753258	1	FALSE
ko05210://Colorectal cancer	174	41	CUST_10352_PI429347424;CUST_1771_PI429347424;CUST_19488_PI429347424;CUST_20163_PI429347424;CUST_211_PI429347424;CUST_27929_PI429347424;CUST_29072_PI429347424;CUST_3250_PI429347424;CUST_33067_PI429347424;CUST_33331_PI429347424;CUST_33512_PI429347424;CUST_33644_PI429347424;CUST_34646_PI429347424;CUST_35100_PI429347424;CUST_36885_PI429347424;CUST_45831_PI429347424;CUST_47908_PI429347424;CUST_48175_P…	CUST_10352_PI429347424;CUST_1771_PI429347424;CUST_19488_PI429347424;CUST_20163_PI429347424;CUST_211_PI429347424;CUST_27929_PI429347424;CUST_29072_PI429347424;CUST_3250_PI429347424;CUST_33067_PI429347424;CUST_33331_PI429347424;CUST_33512_PI429347424;CUST_33644_PI429347424;CUST_34646_PI429347424;CUST_35100_PI429347424;CUST_36885_PI429347424;CUST_45831_PI429347424;CUST_47908_PI429347424;CUST_48175_P…	0.766908	1	FALSE
ko00300://Lysine biosynthesis	10	2	CUST_26902_PI429347424;CUST_56212_PI429347424	CUST_26902_PI429347424;CUST_56212_PI429347424	0.771283	1	FALSE
ko04666://Fc gamma R-mediated phagocytosis	268	64	CUST_10582_PI429347424;CUST_11782_PI429347424;CUST_11901_PI429347424;CUST_12078_PI429347424;CUST_14557_PI429347424;CUST_15075_PI429347424;CUST_1537_PI429347424;CUST_1887_PI429347424;CUST_1991_PI429347424;CUST_2028_PI429347424;CUST_2074_PI429347424;CUST_2302_PI429347424;CUST_23572_PI429347424;CUST_25263_PI429347424;CUST_27846_PI429347424;CUST_29191_PI429347424;CUST_29222_PI429347424;CUST_29910_PI4…	CUST_10582_PI429347424;CUST_11782_PI429347424;CUST_11901_PI429347424;CUST_12078_PI429347424;CUST_14557_PI429347424;CUST_15075_PI429347424;CUST_1537_PI429347424;CUST_1887_PI429347424;CUST_1991_PI429347424;CUST_2028_PI429347424;CUST_2074_PI429347424;CUST_2302_PI429347424;CUST_23572_PI429347424;CUST_25263_PI429347424;CUST_27846_PI429347424;CUST_29191_PI429347424;CUST_29222_PI429347424;CUST_29910_PI4…	0.774371	1	FALSE
[truncated: 71 more rows]

## Sheet: Jstage_vs_Ustage
Names	Genes_In_Term	DEG	Input_gene	Gene_Symbol	P_value	Q_value	Significant
Total	9654	2319	-	-	-	-	-
[truncated: 199 more rows]
