# Supplementary material for: Microarray: a global analysis of biomineralization-related gene expression profiles during larval development in the pearl oyster, Pinctada fucata
Source: BMC Genomics. 2015 Apr 19;16(1):325. doi: 10.1186/s12864-015-1524-2 (PMC4445274; doi:10.1186/s12864-015-1524-2)
Supplement: Additional file 4: — List of contigs significantly up-regulated between the umbonal larval stage and juveniles. A total of 282 “annotated” contigs and 831 “characterized” contigs were evaluated (XLS). [file 12864_2015_1524_MOESM4_ESM.xlsx]

## Sheet: annotated
ProbeName	p (Corr)	p	FC (abs)	Regulation	ACCESSION	geneLength	Nr-ID	Nr-Evalue	Nr-annotation
CUST_52129_PI429347424	0.000441789	1.44676e-05	3665.33	up	Unigene52168_TP	390	gi|60390625|sp|Q6F4C6|PMN14_PINFU	5e-08	Prismalin-14 precursor >gi|50058154|dbj|BAD27406.1| prismalin-14 [Pinctada fucata]
CUST_24804_PI429347424	0.000157264	1.16943e-06	2977.71	up	Unigene24820_TP	397	gi|93102305|dbj|BAE93436.1|	4e-75	shematrin-4 [Pinctada fucata]
CUST_47917_PI429347424	0.000203984	2.17783e-06	2229.33	up	Unigene47953_TP	302	gi|71063300|gb|AAZ22318.1|	1e-21	mantle protein 9 [Pinctada fucata]
CUST_58195_PI429347424	0.000303152	6.29031e-06	2116.9	up	Unigene58235_TP	1316	gi|269969412|sp|C7G0B5.1|PIF_PINFU	7e-22	RecName: Full=PIF; Contains: RecName: Full=Pif97; Contains: RecName: Full=Pif80; AltName: Full=Aragonite-binding protein; Flags: Precursor >gi|256252203|dbj|BAH97338.1| Pif177 [Pinctada fucata]
CUST_58084_PI429347424	0.000382569	1.0752e-05	1682.78	up	Unigene58124_TP	1211	gi|119852229|dbj|BAF42772.1|	0	tyrosinase-like protein 2 [Pinctada fucata]
CUST_55672_PI429347424	0.00023421	3.17566e-06	1233.49	up	Unigene55712_TP	580	gi|170592731|ref|XP_001901118.1|	7e-24	aspartic acid-rich protein aspolin2-2 [Brugia malayi]
CUST_49957_PI429347424	0.000127654	6.88118e-07	1173.04	up	Unigene49995_TP	335	gi|281209173|gb|EFA83348.1|	1e-11	actin binding protein [Polysphondylium pallidum PN500]
CUST_38391_PI429347424	0.000389518	1.13062e-05	1073.33	up	Unigene38419_TP	220	gi|72132971|gb|AAZ66340.1|	7e-35	tyrosinase [Pinctada fucata]
CUST_16426_PI429347424	0.00039216	1.14421e-05	1070	up	Unigene16434_TP	472	gi|84994554|ref|XP_951999.1|	3e-23	calmodulin [Theileria annulata strain Ankara]
CUST_25500_PI429347424	0.000378935	1.05367e-05	1066.04	up	Unigene25517_TP	423	gi|74854663|sp|Q54R73.1|Y5465_DICDI	1e-14	RecName: Full=Uncharacterized protein DDB_G0283357
CUST_42173_PI429347424	0.000258098	4.08835e-06	1015.43	up	Unigene42203_TP	248	gi|210076887|gb|ACJ06766.1|	2e-26	prisilkin-39 [Pinctada fucata]
CUST_38575_PI429347424	0.000465478	1.61596e-05	949.738	up	Unigene38603_TP	221	gi|239914072|dbj|BAH78721.1|	1e-19	lysine-rich matrix protein 1 [Pinctada fucata]
CUST_31_PI429347424	0.000293114	5.76687e-06	943.326	up	Unigene31_TP	263	gi|93102307|dbj|BAE93437.1|	1e-15	shematrin-5 [Pinctada fucata]
CUST_47674_PI429347424	0.000218574	2.6701e-06	856.979	up	Unigene47710_TP	299	gi|145308420|gb|ABP57445.1|	3e-16	KRMP-7 [Pinctada margaritifera]
CUST_27219_PI429347424	0.000186349	1.84446e-06	823.026	up	Unigene27237_TP	493	gi|74765013|sp|O97048.1|MA165_PINFU	8e-74	RecName: Full=N16.5 matrix protein; AltName: Full=Pearlin; AltName: Full=N14#5; AltName: Full=N14#7; Flags: Precursor >gi|4519446|dbj|BAA75626.1| pearlin [Pinctada fucata] >gi|5821249|dbj|BAA83737.1| N14#5.pro [Pinctada fucata] >gi|5821253|dbj|BAA83739.1| N14#7.pro [Pinctada fucata]
CUST_31410_PI429347424	0.000219313	2.69749e-06	759.265	up	Unigene31431_TP	678	gi|86439930|dbj|BAE78960.1|	9e-65	aspartate racemase [Scapharca broughtonii]
CUST_54654_PI429347424	0.000300266	6.08211e-06	716.823	up	Unigene54694_TP	502	gi|72132971|gb|AAZ66340.1|	8e-22	tyrosinase [Pinctada fucata]
CUST_15607_PI429347424	0.000705438	3.88343e-05	712.112	up	Unigene15615_TP	1280	gi|2204081|dbj|BAA20466.1|	0	insoluble protein [Pinctada fucata]
CUST_26933_PI429347424	7.0961e-05	8.13856e-08	673.255	up	Unigene26951_TP	310	gi|147899557|ref|NP_001082296.1|	6e-21	caveolin-3 [Xenopus laevis] >gi|21728332|gb|AAM76916.1|AF455044_1 caveolin-3 [Xenopus laevis]
CUST_29919_PI429347424	0.000243248	3.52001e-06	656.915	up	Unigene29940_TP	486	gi|92790144|emb|CAI83741.1|	1e-63	Polyubiqutin 1 [Dasytricha ruminantium] >gi|92790150|emb|CAI83744.1| Polyubiqutin 4 [Dasytricha ruminantium] >gi|92790154|emb|CAI83746.1| Polyubiqutin 2 [Isotricha intestinalis] >gi|92790158|emb|CAI83748.1| Polyubiqutin 2 [Isotricha prostoma]
CUST_31941_PI429347424	0.000402924	1.20522e-05	648.561	up	Unigene31962_TP	444	gi|119852227|dbj|BAF42771.1|	1e-81	tyrosinase-like protein 1 [Pinctada fucata]
CUST_16967_PI429347424	0.000244887	3.61778e-06	638.037	up	Unigene16976_TP	480	gi|213515472|ref|NP_001134309.1|	5e-06	Natterin-like protein [Salmo salar] >gi|209153466|gb|ACI33163.1| Natterin-like protein [Salmo salar] >gi|209732252|gb|ACI66995.1| Natterin-like protein [Salmo salar] >gi|209738620|gb|ACI70179.1| Natterin-like protein [Salmo salar] >gi|223647200|gb|ACN10358.1| Natterin-like protein [Salmo salar] >gi|223649054|gb|ACN11285.1| Natterin-like protein [Salmo salar] >gi|223673073|gb|ACN12718.1| Natterin-…
CUST_27373_PI429347424	0.000244919	3.63177e-06	626.67	up	Unigene27391_TP	282	gi|198421278|ref|XP_002130226.1|	8e-19	"PREDICTED: similar to UDP-Gal:betaGlcNAc beta 1,4- galactosyltransferase, polypeptide 1 [Ciona intestinalis]"
CUST_35887_PI429347424	0.000274849	4.65203e-06	609.613	up	Unigene35909_TP	203	gi|72132971|gb|AAZ66340.1|	2e-12	tyrosinase [Pinctada fucata]
CUST_57941_PI429347424	0.000525921	2.09236e-05	557.301	up	Unigene57981_TP	1104	gi|72132971|gb|AAZ66340.1|	0	tyrosinase [Pinctada fucata]
CUST_48678_PI429347424	0.00037912	1.0567e-05	465.426	up	Unigene48715_TP	313	gi|198418967|ref|XP_002121653.1|	3e-08	PREDICTED: similar to mucin [Ciona intestinalis]
CUST_54741_PI429347424	7.05207e-05	5.76534e-08	387.473	up	Unigene54781_TP	507	gi|224044909|ref|XP_002194826.1|	2e-16	PREDICTED: tissue factor pathway inhibitor 2 [Taeniopygia guttata]
CUST_57892_PI429347424	0.000126151	6.16289e-07	377.849	up	Unigene57932_TP	1073	gi|116241378|gb|ABB53638.2|	2e-45	type II collagen alpha 1b [Petromyzon marinus]
CUST_7156_PI429347424	0.00127204	0.000114836	366.282	up	Unigene7161_TP	976	gi|3450883|gb|AAC32606.1|	4e-48	fibroin [Antheraea pernyi]
CUST_53622_PI429347424	7.40216e-05	1.02136e-07	324.481	up	Unigene53661_TP	447	gi|60390625|sp|Q6F4C6|PMN14_PINFU	4e-73	Prismalin-14 precursor >gi|50058154|dbj|BAD27406.1| prismalin-14 [Pinctada fucata]
CUST_49427_PI429347424	0.000411082	1.2545e-05	318.173	up	Unigene49464_TP	325	gi|210076887|gb|ACJ06766.1|	3e-48	prisilkin-39 [Pinctada fucata]
CUST_30828_PI429347424	0.000441536	1.44268e-05	314.407	up	Unigene30849_TP	306	gi|198430176|ref|XP_002119452.1|	5e-11	PREDICTED: similar to 3-hydroxybutyrate dehydrogenase type 2 isoform 2 [Ciona intestinalis]
CUST_36523_PI429347424	0.000558617	2.3525e-05	309.386	up	Unigene36546_TP	207	gi|119852227|dbj|BAF42771.1|	1e-15	tyrosinase-like protein 1 [Pinctada fucata]
CUST_37304_PI429347424	8.72417e-05	2.41737e-07	298.567	up	Unigene37328_TP	212	gi|163915063|ref|NP_001106386.1|	2e-08	WNT inhibitory factor 1 [Xenopus (Silurana) tropicalis] >gi|159156023|gb|AAI54910.1| wif1 protein [Xenopus (Silurana) tropicalis]
CUST_50886_PI429347424	0.000401569	1.19388e-05	281.485	up	Unigene50925_TP	355	gi|4519619|dbj|BAA75669.1|	7e-20	collagen pro alpha-chain [Haliotis discus]
CUST_56502_PI429347424	0.00030542	6.37644e-06	280.244	up	Unigene56542_TP	680	gi|92110436|emb|CAI96028.1|	3e-52	Clp1 protein [Crassostrea gigas]
CUST_49319_PI429347424	0.00372738	0.000680673	279.185	up	Unigene49356_TP	323	gi|2204081|dbj|BAA20466.1|	1e-47	insoluble protein [Pinctada fucata]
CUST_16543_PI429347424	0.000103333	3.91623e-07	278.035	up	Unigene16551_TP	397	gi|168413808|gb|ABO93627.2|	1e-34	calmodulin [Hyriopsis cumingii]
CUST_38664_PI429347424	0.000384284	1.08578e-05	274.858	up	Unigene38692_TP	222	gi|71063300|gb|AAZ22318.1|	3e-10	mantle protein 9 [Pinctada fucata]
CUST_52550_PI429347424	0.00020406	2.22489e-06	274.478	up	Unigene52589_TP	404	gi|4519619|dbj|BAA75669.1|	1e-09	collagen pro alpha-chain [Haliotis discus]
CUST_23803_PI429347424	0.000750296	4.35328e-05	260.018	up	Unigene23818_TP	259	gi|115676739|ref|XP_788957.2|	2e-10	PREDICTED: similar to aspartate racemase [Strongylocentrotus purpuratus] >gi|115970087|ref|XP_001185015.1| PREDICTED: similar to aspartate racemase [Strongylocentrotus purpuratus]
CUST_50742_PI429347424	0.000980412	7.16979e-05	256.398	up	Unigene50781_TP	352	gi|93102309|dbj|BAE93438.1|	2e-61	shematrin-6 [Pinctada fucata]
CUST_25750_PI429347424	0.000565725	2.41174e-05	246.994	up	Unigene25767_TP	348	gi|225907448|gb|ACO36150.1|	4e-10	Kunitz-like protease inhibitor [Perca flavescens]
CUST_57624_PI429347424	0.00032209	7.38879e-06	231.326	up	Unigene57664_TP	946	gi|198431003|ref|XP_002119765.1|	1e-63	PREDICTED: similar to COG0438: Glycosyltransferase (ISS) [Ciona intestinalis]
CUST_9718_PI429347424	0.000221207	2.78773e-06	229.498	up	Unigene9725_TP	475	gi|71068173|gb|AAZ23040.1|	1e-08	diaphanous-1 [Homo sapiens]
CUST_46682_PI429347424	0.000173162	1.5413e-06	224.166	up	Unigene46717_TP	287	gi|82203511|sp|Q6T6S5.1|IVBI2_BITGA	3e-14	RecName: Full=Bitisilin-2; AltName: Full=Kunitz protease inhibitor 2; AltName: Full=BG-15; Flags: Precursor >gi|38570066|gb|AAR24535.1| Kunitz protease inhibitor 2 [Bitis gabonica]
CUST_17887_PI429347424	7.05207e-05	6.18451e-08	220.691	up	Unigene17897_TP	460	gi|119615999|gb|EAW95593.1|	3e-06	"C-type lectin domain family 3, member A, isoform CRA_b [Homo sapiens]"
CUST_47036_PI429347424	0.000350373	8.80524e-06	219.421	up	Unigene47071_TP	291	gi|2707260|gb|AAB92243.1|	1e-15	ovoperoxidase [Lytechinus variegatus]
CUST_28946_PI429347424	0.000444631	1.47067e-05	219.19	up	Unigene28966_TP	336	gi|198413003|ref|XP_002121899.1|	2e-08	"PREDICTED: similar to dumpy CG33196-PB, partial [Ciona intestinalis]"
CUST_23914_PI429347424	0.000431394	1.36589e-05	216.983	up	Unigene23929_TP	4235	gi|123476675|ref|XP_001321509.1|	3e-31	"glycosyl hydrolase [Trichomonas vaginalis G3] >gi|121904336|gb|EAY09286.1| Glycosyl hydrolase family 20, catalytic domain containing protein [Trichomonas vaginalis G3]"
CUST_54797_PI429347424	0.00151538	0.000156849	207.323	up	Unigene54837_TP	511	gi|212720733|ref|NP_001132911.1|	1e-21	"collagen, type XXII, alpha 1 [Gallus gallus]"
CUST_50617_PI429347424	0.000576814	2.52459e-05	207.17	up	Unigene50656_TP	350	gi|123422820|ref|XP_001306255.1|	7e-09	viral A-type inclusion protein [Trichomonas vaginalis G3]
CUST_41072_PI429347424	0.000293114	5.76699e-06	196.877	up	Unigene41100_TP	239	gi|119852229|dbj|BAF42772.1|	1e-35	tyrosinase-like protein 2 [Pinctada fucata]
CUST_3559_PI429347424	0.000353562	8.9902e-06	190.749	up	Unigene3560_TP	371	gi|238637318|ref|NP_001003547.2|	9e-06	intersectin-like [Danio rerio]
CUST_15166_PI429347424	0.000302575	6.25958e-06	188.786	up	Unigene15174_TP	1006	gi|66525117|ref|XP_625185.1|	6e-35	PREDICTED: similar to Prefoldin subunit 6 (Protein Ke2) [Apis mellifera]
CUST_53862_PI429347424	0.00145757	0.000146173	187.501	up	Unigene53901_TP	458	gi|73427348|gb|AAZ76257.1|	1e-70	mantle gene 3 [Pinctada fucata]
CUST_55614_PI429347424	0.00192499	0.000235653	186.412	up	Unigene55654_TP	574	gi|24647644|ref|NP_650611.1|	1e-10	mucin related 89F [Drosophila melanogaster] >gi|7300238|gb|AAF55402.1| mucin related 89F [Drosophila melanogaster]
CUST_32778_PI429347424	0.00017665	1.62464e-06	186.033	up	Unigene32799_TP	639	gi|198432407|ref|XP_002126041.1|	3e-29	PREDICTED: similar to HrTT-1-like [Ciona intestinalis]
CUST_44067_PI429347424	8.99443e-05	2.68303e-07	176.498	up	Unigene44100_TP	262	gi|37991666|dbj|BAD00044.1|	3e-14	shell matrix protein [Pinctada fucata]
CUST_3737_PI429347424	7.96895e-05	1.35054e-07	174.649	up	Unigene3739_TP	592	gi|155369754|ref|NP_001094495.1|	6e-08	basic proline-rich protein [Sus scrofa] >gi|15145797|gb|AAK61383.1| basic proline-rich protein [Sus scrofa]
CUST_49467_PI429347424	0.000143922	9.09425e-07	169.428	up	Unigene49504_TP	326	gi|170060737|ref|XP_001865933.1|	7e-07	fas apoptotic inhibitory molecule 2 [Culex quinquefasciatus] >gi|167879114|gb|EDS42497.1| fas apoptotic inhibitory molecule 2 [Culex quinquefasciatus]
CUST_13118_PI429347424	0.000726535	4.10484e-05	168.39	up	Unigene13126_TP	818	gi|73964192|ref|XP_868686.1|	1e-15	PREDICTED: similar to BTB/POZ domain containing protein 6 (Lens BTB domain protein) isoform 2 [Canis familiaris]
CUST_42734_PI429347424	0.000466091	1.62591e-05	165.976	up	Unigene42765_TP	252	gi|46016169|emb|CAG25409.1|	2e-06	chitinase 1 precursor [Hydractinia echinata]
CUST_53940_PI429347424	0.000132891	7.35904e-07	164.303	up	Unigene53979_TP	462	gi|28374313|gb|AAH45465.1|	2e-11	Matn1 protein [Danio rerio]
CUST_56427_PI429347424	0.000185828	1.80172e-06	162.908	up	Unigene56467_TP	670	gi|283488095|gb|ADB24735.1|	1e-41	Col10a1 [Oryzias latipes]
CUST_58076_PI429347424	0.000127654	6.55334e-07	160.446	up	Unigene58116_TP	1205	gi|154418773|ref|XP_001582404.1|	7e-13	viral A-type inclusion protein [Trichomonas vaginalis G3]
CUST_45122_PI429347424	0.000476621	1.71677e-05	159.43	up	Unigene45156_TP	271	gi|149732296|ref|XP_001503293.1|	6e-07	"PREDICTED: collagen, type XXI, alpha 1 [Equus caballus]"
CUST_57939_PI429347424	7.52553e-05	1.09475e-07	157.106	up	Unigene57979_TP	1100	gi|147899782|ref|NP_001087039.1|	9e-44	"amine oxidase, copper containing 2 [Xenopus laevis] >gi|50417728|gb|AAH77929.1| Aoc2-prov protein [Xenopus laevis]"
CUST_32937_PI429347424	7.52553e-05	1.1603e-07	156.482	up	Unigene32958_TP	377	gi|156551686|ref|XP_001601735.1|	5e-09	PREDICTED: similar to papilin [Nasonia vitripennis]
CUST_49383_PI429347424	0.000331983	7.92166e-06	153.95	up	Unigene49420_TP	325	gi|149508058|ref|XP_001519170.1|	2e-52	PREDICTED: similar to KIAA0597 protein [Ornithorhynchus anatinus]
CUST_44446_PI429347424	7.96895e-05	1.76059e-07	145.581	up	Unigene44480_TP	265	gi|109096801|ref|XP_001096058.1|	6e-07	PREDICTED: keratin 5 isoform 11 [Macaca mulatta]
CUST_4858_PI429347424	0.000181688	1.70473e-06	145.055	up	Unigene4860_TP	643	gi|157151714|ref|NP_001096685.1|	6e-12	"collagen, type VI, alpha 3 [Canis lupus familiaris] >gi|70571939|tpe|CAI77244.1| TPA: collagen, type VI, alpha 3 [Canis lupus familiaris]"
CUST_53263_PI429347424	0.000281315	4.96716e-06	140.107	up	Unigene53302_TP	431	gi|115938054|ref|XP_785807.2|	2e-06	PREDICTED: similar to apical endosomal glycoprotein [Strongylocentrotus purpuratus] >gi|115957001|ref|XP_001194828.1| PREDICTED: similar to apical endosomal glycoprotein [Strongylocentrotus purpuratus]
CUST_19279_PI429347424	0.000538751	2.19519e-05	134.959	up	Unigene19289_TP	661	gi|119900633|ref|XP_610341.3|	9e-08	"PREDICTED: similar to cholinergic receptor, nicotinic, alpha polypeptide 2 (neuronal) [Bos taurus]"
CUST_57295_PI429347424	0.000722231	4.06334e-05	134.201	up	Unigene57335_TP	845	gi|189235110|ref|XP_971078.2|	1e-24	PREDICTED: similar to receptor tyrosine phosphatase type r2a [Tribolium castaneum]
CUST_57568_PI429347424	0.00165409	0.000182314	132.661	up	Unigene57608_TP	928	gi|92110428|emb|CAI96024.1|	3e-75	Clp3 protein [Crassostrea gigas]
CUST_7575_PI429347424	0.000333594	8.01675e-06	131.024	up	Unigene7580_TP	1309	gi|119852229|dbj|BAF42772.1|	1e-146	tyrosinase-like protein 2 [Pinctada fucata]
CUST_50142_PI429347424	0.00022722	2.95339e-06	128.825	up	Unigene50180_TP	339	gi|118353005|ref|XP_001009773.1|	2e-08	AMP-binding enzyme family protein [Tetrahymena thermophila] >gi|89291540|gb|EAR89528.1| AMP-binding enzyme family protein [Tetrahymena thermophila SB210]
CUST_44427_PI429347424	0.00016234	1.27531e-06	127.066	up	Unigene44461_TP	265	gi|150251390|gb|ABR68007.1|	1e-06	matrilin-like 40 kDa protein [Lehmannia valentiana]
CUST_53387_PI429347424	0.00099102	7.30206e-05	125.621	up	Unigene53426_TP	436	gi|221051858|ref|XP_002257505.1|	7e-12	chitinase [Plasmodium knowlesi strain H]
CUST_23743_PI429347424	0.00394748	0.000743743	122.005	up	Unigene23758_TP	5324	gi|94732990|emb|CAK04773.1|	1e-34	novel protein [Danio rerio]
CUST_53700_PI429347424	7.0961e-05	8.87747e-08	120.922	up	Unigene53739_TP	450	gi|198431003|ref|XP_002119765.1|	7e-23	PREDICTED: similar to COG0438: Glycosyltransferase (ISS) [Ciona intestinalis]
CUST_48343_PI429347424	0.000519543	2.05028e-05	120.586	up	Unigene48380_TP	308	gi|109480866|ref|XP_243609.4|	5e-28	"PREDICTED: similar to collagen, type XXII, alpha 1 [Rattus norvegicus] >gi|109482381|ref|XP_001072793.1| PREDICTED: similar to collagen, type XXII, alpha 1 [Rattus norvegicus]"
CUST_56052_PI429347424	0.000824126	5.24906e-05	119.53	up	Unigene56092_TP	622	gi|93359257|gb|ABF13208.1|	1e-114	amorphous calcium carbonate binding protein 1 [Pinctada fucata]
CUST_36021_PI429347424	0.000168448	1.39477e-06	119.484	up	Unigene36043_TP	204	gi|210076887|gb|ACJ06766.1|	2e-36	prisilkin-39 [Pinctada fucata]
CUST_51402_PI429347424	0.00124262	0.000109643	119.044	up	Unigene51441_TP	369	gi|157103623|ref|XP_001648059.1|	3e-24	oxidase/peroxidase [Aedes aegypti] >gi|108880503|gb|EAT44728.1| oxidase/peroxidase [Aedes aegypti]
CUST_3687_PI429347424	0.00022722	2.9912e-06	114.069	up	Unigene3689_TP	1802	gi|91089729|ref|XP_975072.1|	1e-160	PREDICTED: similar to chloride channel protein 7 [Tribolium castaneum]
CUST_48701_PI429347424	8.45131e-05	2.22342e-07	113.403	up	Unigene48738_TP	313	gi|71896911|ref|NP_001025926.1|	5e-09	LUC7-like 2 [Gallus gallus]
CUST_56279_PI429347424	0.00298894	0.00048165	112.696	up	Unigene56319_TP	652	gi|157109836|ref|XP_001650842.1|	5e-37	oxidase/peroxidase [Aedes aegypti] >gi|108878879|gb|EAT43104.1| oxidase/peroxidase [Aedes aegypti]
CUST_56803_PI429347424	0.000283931	5.27858e-06	107.57	up	Unigene56843_TP	728	gi|113373879|dbj|BAF03560.1|	4e-12	clam ADP-ribosylating protein CARP-1 [Meretrix lamarckii]
CUST_27908_PI429347424	0.00122874	0.000107503	104.688	up	Unigene27926_TP	1425	gi|194225621|ref|XP_001916184.1|	2e-60	"PREDICTED: sushi, von Willebrand factor type A, EGF and pentraxin domain containing 1 [Equus caballus]"
CUST_50188_PI429347424	0.000279217	4.79073e-06	104.578	up	Unigene50226_TP	340	gi|156538232|ref|XP_001602165.1|	7e-06	PREDICTED: similar to glass protein [Nasonia vitripennis]
CUST_54218_PI429347424	7.96895e-05	1.43456e-07	104.286	up	Unigene54258_TP	477	gi|115956493|ref|XP_001198269.1|	4e-16	"PREDICTED: similar to fibropellin Ia, partial [Strongylocentrotus purpuratus]"
CUST_31135_PI429347424	9.26546e-05	2.93176e-07	102.963	up	Unigene31156_TP	628	gi|189517154|ref|XP_001920733.1|	1e-25	PREDICTED: similar to aspartic acid-rich protein aspolin2-1 [Danio rerio]
CUST_46735_PI429347424	0.000782786	4.75677e-05	102.292	up	Unigene46770_TP	288	gi|72132971|gb|AAZ66340.1|	4e-14	tyrosinase [Pinctada fucata]
CUST_44305_PI429347424	0.000172352	1.46557e-06	101.463	up	Unigene44339_TP	264	gi|110750852|ref|XP_396511.3|	1e-27	PREDICTED: similar to Ets at 98B CG5583-PA [Apis mellifera]
CUST_56016_PI429347424	0.00025901	4.11233e-06	101.087	up	Unigene56056_TP	618	gi|72132971|gb|AAZ66340.1|	6e-67	tyrosinase [Pinctada fucata]
CUST_48767_PI429347424	0.000158639	1.18786e-06	100.483	up	Unigene48804_TP	314	gi|193662033|ref|XP_001951755.1|	7e-11	PREDICTED: similar to nicotinic acetylcholine receptor beta 1 subunit isoform 2 [Acyrthosiphon pisum]
CUST_35272_PI429347424	0.000705438	3.87747e-05	96.9964	up	Unigene35294_TP	200	gi|71063300|gb|AAZ22318.1|	1e-25	mantle protein 9 [Pinctada fucata]
CUST_38616_PI429347424	0.000895424	6.05149e-05	91.5482	up	Unigene38644_TP	221	gi|187936830|dbj|BAG32212.1|	4e-07	von Willebrand factor [Apodemus agrarius]
CUST_31786_PI429347424	0.00146276	0.000147185	88.962	up	Unigene31807_TP	698	gi|167390601|ref|XP_001739421.1|	9e-07	ERC protein [Entamoeba dispar SAW760]
CUST_13870_PI429347424	0.000481073	1.76042e-05	88.5617	up	Unigene13878_TP	258	gi|186893270|gb|AAB94054.3|	2e-11	pro alpha 1(I) collagen [Homo sapiens]
CUST_42071_PI429347424	7.96895e-05	1.50001e-07	87.6326	up	Unigene42101_TP	247	gi|156352391|ref|XP_001622738.1|	7e-09	predicted protein [Nematostella vectensis] >gi|156209344|gb|EDO30638.1| predicted protein [Nematostella vectensis]
CUST_47412_PI429347424	0.00107543	8.44532e-05	87.2742	up	Unigene47447_TP	296	gi|72132971|gb|AAZ66340.1|	9e-12	tyrosinase [Pinctada fucata]
CUST_47368_PI429347424	0.00189036	0.000228318	86.8123	up	Unigene47403_TP	295	gi|156545340|ref|XP_001605910.1|	3e-09	PREDICTED: similar to histone deacetylase [Nasonia vitripennis]
CUST_48781_PI429347424	0.00162254	0.000175881	85.938	up	Unigene48818_TP	314	gi|4519617|dbj|BAA75668.1|	7e-28	collagen pro alpha-chain [Haliotis discus]
CUST_9476_PI429347424	0.00113901	9.35424e-05	85.5515	up	Unigene9483_TP	227	gi|193657101|ref|XP_001946047.1|	8e-07	PREDICTED: similar to Early gene at 23 CG3327-PA [Acyrthosiphon pisum]
CUST_52185_PI429347424	9.16877e-05	2.78327e-07	81.1217	up	Unigene52224_TP	392	gi|115717857|ref|XP_784090.2|	3e-18	PREDICTED: similar to noggin4 [Strongylocentrotus purpuratus] >gi|115976845|ref|XP_001186635.1| PREDICTED: similar to noggin4 [Strongylocentrotus purpuratus]
CUST_551_PI429347424	0.000484897	1.8037e-05	81.0709	up	Unigene551_TP	242	gi|72146868|ref|XP_792510.1|	7e-13	"PREDICTED: similar to oxidoreductase, partial [Strongylocentrotus purpuratus] >gi|115704129|ref|XP_001203509.1| PREDICTED: similar to oxidoreductase, partial [Strongylocentrotus purpuratus]"
CUST_1084_PI429347424	0.000157223	1.15122e-06	80.7583	up	Unigene1084_TP	236	gi|72132971|gb|AAZ66340.1|	1e-11	tyrosinase [Pinctada fucata]
CUST_8386_PI429347424	0.000731248	4.15569e-05	79.7035	up	Unigene8392_TP	993	gi|1006789|gb|AAC47095.1|	6e-18	transposase [Drosophila melanogaster]
CUST_48634_PI429347424	7.05207e-05	5.02679e-08	79.6675	up	Unigene48671_TP	312	gi|223585780|gb|ACM91742.1|	2e-06	Kunitz-type protease inhibitor-like protein [Ancylostoma ceylanicum]
CUST_38395_PI429347424	0.00137492	0.00013242	79.4471	up	Unigene38423_TP	220	gi|110757418|ref|XP_392960.3|	4e-20	PREDICTED: similar to Collagen alpha-1(IX) chain precursor [Apis mellifera]
CUST_58242_PI429347424	0.000175605	1.59597e-06	78.9981	up	Unigene58282_TP	1383	gi|110761872|ref|XP_391942.3|	8e-99	PREDICTED: similar to Collagen alpha-1(XI) chain precursor isoform 1 [Apis mellifera]
CUST_45203_PI429347424	0.000481073	1.76392e-05	78.8233	up	Unigene45237_TP	272	gi|4519617|dbj|BAA75668.1|	9e-25	collagen pro alpha-chain [Haliotis discus]
CUST_30726_PI429347424	0.00030089	6.11689e-06	77.3657	up	Unigene30747_TP	613	gi|269316303|gb|ACZ37230.1|	8e-29	nicotinic acetylcholine receptor subunit ACR-26 [Ascaris suum]
CUST_27662_PI429347424	0.00113261	9.23089e-05	76.8848	up	Unigene27680_TP	599	gi|71063300|gb|AAZ22318.1|	2e-29	mantle protein 9 [Pinctada fucata]
CUST_44397_PI429347424	0.000645715	3.21699e-05	76.295	up	Unigene44431_TP	265	gi|33417000|gb|AAH55789.1|	7e-07	Barhl2 protein [Mus musculus]
CUST_58567_PI429347424	0.000293114	5.74806e-06	75.0779	up	Unigene58607_TP	2996	gi|118355046|ref|XP_001010784.1|	6e-12	C2 domain containing protein [Tetrahymena thermophila] >gi|89292551|gb|EAR90539.1| C2 domain containing protein [Tetrahymena thermophila SB210]
CUST_11037_PI429347424	0.000146926	9.41218e-07	74.4436	up	Unigene11045_TP	828	gi|126697352|gb|ABO26633.1|	2e-26	temptin [Haliotis discus discus]
CUST_35109_PI429347424	0.000462751	1.59884e-05	72.8098	up	Unigene35131_TP	1664	gi|194672889|ref|XP_599315.4|	6e-98	PREDICTED: similar to Collagen alpha-1(XXII) chain [Bos taurus]
CUST_16716_PI429347424	0.000442514	1.45401e-05	71.4753	up	Unigene16724_TP	1716	gi|156550975|ref|XP_001604250.1|	5e-11	PREDICTED: similar to serine protease [Nasonia vitripennis]
CUST_57184_PI429347424	0.000433488	1.37849e-05	70.7703	up	Unigene57224_TP	813	gi|117606197|ref|NP_001071066.1|	9e-52	amiloride binding protein 1 [Danio rerio] >gi|116487640|gb|AAI25957.1| Amiloride binding protein 1 (amine oxidase (copper-containing)) [Danio rerio] >gi|126632585|emb|CAM56512.1| novel protein similar to vertebrate amiloride binding protein 1 (amine oxidase (copper-containing)) (ABP1) [Danio rerio]
CUST_43006_PI429347424	0.000487502	1.81978e-05	70.2998	up	Unigene43037_TP	254	gi|210076887|gb|ACJ06766.1|	1e-07	prisilkin-39 [Pinctada fucata]
CUST_19272_PI429347424	0.00136767	0.000130892	70.1089	up	Unigene19282_TP	267	gi|149412029|ref|XP_001510047.1|	8e-10	PREDICTED: similar to tryptophan oxygenase [Ornithorhynchus anatinus]
CUST_20870_PI429347424	7.34857e-05	9.46371e-08	69.9052	up	Unigene20882_TP	265	gi|93359255|gb|ABF13207.1|	3e-12	glycine/tyrosine-rich eggshell protein [Opisthorchis viverrini]
CUST_50011_PI429347424	0.0012409	0.000109397	69.3958	up	Unigene50049_TP	336	gi|34392569|dbj|BAC82615.1|	1e-17	pol-like protein [Danio rerio]
CUST_34357_PI429347424	0.000321072	7.30797e-06	68.8494	up	Unigene34379_TP	500	gi|72168566|ref|XP_796840.1|	2e-11	PREDICTED: similar to Clca1 protein [Strongylocentrotus purpuratus] >gi|115961659|ref|XP_001187264.1| PREDICTED: similar to Clca1 protein [Strongylocentrotus purpuratus]
CUST_57329_PI429347424	0.000601204	2.75464e-05	67.8755	up	Unigene57369_TP	851	gi|4519619|dbj|BAA75669.1|	1e-95	collagen pro alpha-chain [Haliotis discus]
CUST_22622_PI429347424	0.00177559	0.000204876	66.6004	up	Unigene22637_TP	519	gi|34850933|dbj|BAC87844.1|	3e-23	tyrosinase precursor 2 [Illex argentinus]
CUST_39770_PI429347424	0.000407907	1.23674e-05	66.5626	up	Unigene39798_TP	230	gi|3875685|emb|CAB02910.1|	1e-13	"C. elegans protein F09F3.5, partially confirmed by transcript evidence [Caenorhabditis elegans]"
CUST_58498_PI429347424	0.00191522	0.000233329	66.4129	up	Unigene58538_TP	2052	gi|189521195|ref|XP_706380.3|	1e-18	PREDICTED: similar to Mucin-3A precursor (MUC-3A) (Intestinal mucin-3A) [Danio rerio]
CUST_34264_PI429347424	0.00245252	0.000349142	65.9209	up	Unigene34286_TP	1262	gi|115965790|ref|XP_001181765.1|	1e-99	"PREDICTED: similar to ammonium transporter 2, partial [Strongylocentrotus purpuratus]"
CUST_51216_PI429347424	8.42742e-05	2.18059e-07	65.8613	up	Unigene51255_TP	364	gi|256549318|gb|ACU83213.1|	2e-06	C-type lectin [Venerupis philippinarum]
CUST_11951_PI429347424	0.000279217	4.82083e-06	65.5791	up	Unigene11959_TP	230	gi|56118073|gb|AAV73912.1|	7e-20	calmodulin-like protein [Pinctada fucata]
CUST_1148_PI429347424	9.74321e-05	3.22652e-07	63.7072	up	Unigene1148_TP	380	gi|166225687|sp|A6NGE7.2|URAD_HUMAN	2e-08	RecName: Full=Putative 2-oxo-4-hydroxy-4-carboxy-5-ureidoimidazoline decarboxylase; Short=OHCU decarboxylase; AltName: Full=Parahox neighbor >gi|119628828|gb|EAX08423.1| hCG30822 [Homo sapiens]
CUST_18557_PI429347424	0.000105162	4.09837e-07	63.0825	up	Unigene18567_TP	444	gi|51859374|gb|AAH81559.1|	1e-26	Hexose-6-phosphate dehydrogenase (glucose 1-dehydrogenase) [Homo sapiens]
CUST_9201_PI429347424	0.00040484	1.2138e-05	62.7904	up	Unigene9208_TP	673	gi|62825460|gb|AAY16250.1|	6e-34	calmodulin [Laomedea flexuosa]
CUST_57866_PI429347424	0.000899182	6.10428e-05	60.7166	up	Unigene57906_TP	1055	gi|237833947|ref|XP_002366271.1|	9e-06	"poly(A) polymerase, putative [Toxoplasma gondii ME49] >gi|211963935|gb|EEA99130.1| poly(A) polymerase, putative [Toxoplasma gondii ME49]"
CUST_34742_PI429347424	0.000357708	9.24033e-06	60.7148	up	Unigene34764_TP	626	gi|189528701|ref|XP_001921714.1|	2e-24	"PREDICTED: similar to Sacsin, partial [Danio rerio]"
CUST_52979_PI429347424	0.000589821	2.62551e-05	60.6039	up	Unigene53018_TP	419	gi|115951697|ref|XP_001195926.1|	5e-08	PREDICTED: similar to Sodium/myo-inositol cotransporter (Na()/myo-inositol cotransporter) [Strongylocentrotus purpuratus]
CUST_57744_PI429347424	0.000132891	7.34183e-07	60.0292	up	Unigene57784_TP	992	gi|92110438|emb|CAI96029.1|	2e-83	Clp1 protein [Crassostrea gigas]
CUST_52392_PI429347424	7.96895e-05	1.68425e-07	59.2817	up	Unigene52431_TP	398	gi|73586576|gb|AAI02339.1|	3e-20	FKBP1A protein [Bos taurus]
CUST_57447_PI429347424	0.000320696	7.2846e-06	58.2511	up	Unigene57487_TP	890	gi|91093203|ref|XP_969368.1|	2e-43	PREDICTED: similar to hippocalcin [Tribolium castaneum]
CUST_41618_PI429347424	0.000977547	7.12006e-05	58.0242	up	Unigene41647_TP	244	gi|221120790|ref|XP_002166012.1|	1e-11	PREDICTED: similar to antistasin [Hydra magnipapillata]
CUST_57261_PI429347424	0.000135051	7.82209e-07	57.7626	up	Unigene57301_TP	833	gi|4519619|dbj|BAA75669.1|	5e-87	collagen pro alpha-chain [Haliotis discus]
CUST_39402_PI429347424	0.00119305	0.000101779	57.673	up	Unigene39430_TP	227	gi|68159936|gb|AAY86556.1|	6e-13	chitin synthase [Atrina rigida]
CUST_54249_PI429347424	0.00106872	8.35434e-05	56.3509	up	Unigene54289_TP	479	gi|288548568|gb|ADC52432.1|	1e-21	Kazal-type serine protease inhibitor [Pinctada fucata]
CUST_1210_PI429347424	0.0012704	0.000114548	56.328	up	Unigene1210_TP	446	gi|241159501|ref|XP_002408577.1|	9e-06	"galactosyltransferase, putative [Ixodes scapularis] >gi|215494361|gb|EEC04002.1| galactosyltransferase, putative [Ixodes scapularis]"
CUST_33106_PI429347424	0.00171066	0.000193018	56.253	up	Unigene33127_TP	1560	gi|93359257|gb|ABF13208.1|	5e-22	amorphous calcium carbonate binding protein 1 [Pinctada fucata]
CUST_28071_PI429347424	0.00126413	0.00011347	53.9869	up	Unigene28090_TP	513	gi|198425125|ref|XP_002125155.1|	4e-11	PREDICTED: similar to Serase-1B [Ciona intestinalis]
CUST_56057_PI429347424	0.000126151	5.99609e-07	53.0423	up	Unigene56097_TP	623	gi|115938054|ref|XP_785807.2|	7e-15	PREDICTED: similar to apical endosomal glycoprotein [Strongylocentrotus purpuratus] >gi|115957001|ref|XP_001194828.1| PREDICTED: similar to apical endosomal glycoprotein [Strongylocentrotus purpuratus]
CUST_54748_PI429347424	0.00157424	0.000167636	52.39	up	Unigene54788_TP	508	gi|3914992|sp|Q26264.1|SM41_HEMPU	2e-10	RecName: Full=41 kDa spicule matrix protein; AltName: Full=HSM41; AltName: Full=HPSMC; Flags: Precursor >gi|260517|gb|AAB24285.1| spicule matrix protein [Hemicentrotus pulcherrimus]
CUST_31455_PI429347424	0.000468037	1.64382e-05	52.131	up	Unigene31476_TP	561	gi|170031082|ref|XP_001843416.1|	4e-62	phenylalanine-4-hydroxylase [Culex quinquefasciatus] >gi|167868896|gb|EDS32279.1| phenylalanine-4-hydroxylase [Culex quinquefasciatus]
CUST_11152_PI429347424	0.000562677	2.38922e-05	52.1065	up	Unigene11160_TP	905	gi|119852227|dbj|BAF42771.1|	1e-158	tyrosinase-like protein 1 [Pinctada fucata]
CUST_10766_PI429347424	0.00216096	0.000284259	52.0608	up	Unigene10774_TP	514	gi|110763962|ref|XP_624236.2|	2e-31	PREDICTED: similar to Protocadherin-like wing polarity protein stan precursor (Protein starry night) (Protein flamingo) [Apis mellifera]
CUST_56036_PI429347424	0.000425149	1.32908e-05	51.6498	up	Unigene56076_TP	620	gi|283137512|gb|ADB11406.1|	4e-26	dopamine beta hydroxylase-like protein [Pomatoceros lamarckii]
CUST_55856_PI429347424	0.000448563	1.49405e-05	51.5106	up	Unigene55896_TP	599	gi|66475054|gb|AAY47051.1|	2e-11	SULT1 isoform 5 [Danio rerio]
CUST_50402_PI429347424	0.000375351	1.01201e-05	51.3392	up	Unigene50441_TP	345	gi|34305457|gb|AAQ63561.1|	9e-06	membrane-associated histidine-rich protein [Plasmodium falciparum]
CUST_37937_PI429347424	0.0012626	0.000112985	50.8436	up	Unigene37964_TP	216	gi|126035677|gb|ABN72546.1|	2e-11	L-amino acid oxidase [Naja atra]
CUST_12227_PI429347424	0.000278165	4.75933e-06	49.4333	up	Unigene12235_TP	673	gi|148673892|gb|EDL05839.1|	2e-24	"FMS-like tyrosine kinase 1, isoform CRA_c [Mus musculus]"
CUST_51199_PI429347424	0.00236152	0.000328018	49.2773	up	Unigene51238_TP	363	gi|157154660|gb|ABV24974.1|	1e-12	GP2 THP-like protein [Montipora capitata]
CUST_33270_PI429347424	0.000255727	4.03198e-06	48.1479	up	Unigene33291_TP	1052	gi|23480318|gb|EAA16908.1|	6e-39	Drosophila melanogaster CG8797 gene product-related [Plasmodium yoelii yoelii]
CUST_42495_PI429347424	0.000268666	4.47722e-06	47.7511	up	Unigene42526_TP	250	gi|4519619|dbj|BAA75669.1|	3e-25	collagen pro alpha-chain [Haliotis discus]
CUST_57637_PI429347424	0.000644561	3.20768e-05	46.2721	up	Unigene57677_TP	950	gi|123433448|ref|XP_001308622.1|	2e-25	trichohyalin [Trichomonas vaginalis G3]
CUST_55983_PI429347424	0.000717582	4.02654e-05	46.1353	up	Unigene56023_TP	613	gi|73427350|gb|AAZ76258.1|	9e-47	mantle gene 4 [Pinctada fucata]
CUST_35010_PI429347424	0.000749201	4.33628e-05	45.9142	up	Unigene35032_TP	759	gi|45387463|gb|AAS60226.1|	2e-46	glutathione S-transferase pi [Mytilus edulis]
CUST_42558_PI429347424	0.000685957	3.66483e-05	45.3594	up	Unigene42589_TP	251	gi|45384318|ref|NP_990352.1|	2e-07	collagen alpha-1(XII) chain precursor [Gallus gallus] >gi|2506307|sp|P13944.3|COCA1_CHICK RecName: Full=Collagen alpha-1(XII) chain; AltName: Full=Fibrochimerin; Flags: Precursor >gi|222811|dbj|BAA00701.1| alpha 1 chain of type XII collagen [Gallus gallus] >gi|2326442|emb|CAA43358.1| collagen type XII alpha 1 chain [Gallus gallus]
CUST_50514_PI429347424	0.00112653	9.12744e-05	44.6297	up	Unigene50553_TP	347	gi|47550697|ref|NP_999856.1|	1e-12	"procollagen-proline, 2-oxoglutarate 4-dioxygenase (proline 4-hydroxylase), alpha 1 polypeptide [Danio rerio] >gi|28277826|gb|AAH45890.1| Procollagen-proline, 2-oxoglutarate 4-dioxygenase (proline 4-hydroxylase), alpha polypeptide I [Danio rerio]"
CUST_30454_PI429347424	0.00104092	7.96469e-05	44.4263	up	Unigene30475_TP	247	gi|157679170|dbj|BAF80460.1|	8e-16	fatty acid synthetase [Pagrus major]
CUST_6505_PI429347424	0.000102082	3.48778e-07	43.8871	up	Unigene6510_TP	336	gi|223388719|gb|ACM89168.1|	1e-43	glutamine synthetase [Portunus trituberculatus]
CUST_5886_PI429347424	0.00015132	1.03005e-06	43.8542	up	Unigene5888_TP	226	gi|170595123|ref|XP_001902255.1|	4e-07	U88 [Brugia malayi]
CUST_22150_PI429347424	0.000468037	1.64638e-05	43.7009	up	Unigene22165_TP	1700	gi|58585192|ref|NP_001011624.1|	6e-16	metabotropic glutamate receptor 1 [Apis mellifera] >gi|41386669|dbj|BAD08343.1| metabotropic glutamate receptor [Apis mellifera]
CUST_57186_PI429347424	0.00103287	7.84987e-05	43.6025	up	Unigene57226_TP	815	gi|123439757|ref|XP_001310646.1|	7e-34	smooth muscle caldesmon [Trichomonas vaginalis G3]
CUST_15478_PI429347424	0.00141113	0.000138393	43.2596	up	Unigene15486_TP	867	gi|110760805|ref|XP_624127.2|	1e-09	PREDICTED: similar to sticks and stones CG33141-PA [Apis mellifera]
CUST_55618_PI429347424	6.91025e-05	3.68707e-08	43.2329	up	Unigene55658_TP	575	gi|156401525|ref|XP_001639341.1|	2e-11	predicted protein [Nematostella vectensis] >gi|156226469|gb|EDO47278.1| predicted protein [Nematostella vectensis]
CUST_8099_PI429347424	0.000328227	7.75353e-06	42.4417	up	Unigene8105_TP	853	gi|57618933|ref|NP_001009830.1|	2e-16	hepatocyte growth factor precursor [Felis catus] >gi|75049702|sp|Q9BH09.1|HGF_FELCA RecName: Full=Hepatocyte growth factor; AltName: Full=Scatter factor; Short=SF; AltName: Full=Hepatopoeitin-A; Contains: RecName: Full=Hepatocyte growth factor alpha chain; Contains: RecName: Full=Hepatocyte growth factor beta chain; Flags: Precursor >gi|12583697|dbj|BAB21499.1| hepatocyte growth factor HGF [Felis…
CUST_43735_PI429347424	0.00150791	0.000155438	42.4308	up	Unigene43767_TP	260	gi|156546502|ref|XP_001607463.1|	2e-11	PREDICTED: similar to oxidase/peroxidase [Nasonia vitripennis]
CUST_47372_PI429347424	0.000245732	3.65142e-06	42.4256	up	Unigene47407_TP	295	gi|93102311|dbj|BAE93439.1|	3e-48	shematrin-7 [Pinctada fucata]
CUST_57181_PI429347424	0.00131693	0.000122017	42.4153	up	Unigene57221_TP	814	gi|193695256|ref|XP_001947866.1|	8e-27	PREDICTED: similar to alcohol dehydrogenase [Acyrthosiphon pisum]
CUST_34525_PI429347424	0.000235914	3.2137e-06	42.1062	up	Unigene34547_TP	483	gi|87080453|emb|CAJ76263.1|	4e-13	protein-O-xylosyltransferase [Drosophila yakuba]
CUST_18836_PI429347424	0.000717017	4.01282e-05	41.8096	up	Unigene18846_TP	439	gi|161076605|ref|NP_001097047.1|	1e-10	"Ets at 21C, isoform B [Drosophila melanogaster] >gi|157400030|gb|ABV53596.1| Ets at 21C, isoform B [Drosophila melanogaster]"
CUST_33298_PI429347424	0.000125035	5.79686e-07	41.5847	up	Unigene33319_TP	447	gi|189530759|ref|XP_001337342.2|	5e-07	PREDICTED: similar to RIKEN cDNA 1600002O04 gene [Danio rerio]
CUST_35025_PI429347424	7.52553e-05	1.09922e-07	41.5408	up	Unigene35047_TP	769	gi|221116789|ref|XP_002165494.1|	1e-06	PREDICTED: similar to tissue inhibitor of metalloproteinase TIMP 1.1 [Hydra magnipapillata]
CUST_47944_PI429347424	7.0961e-05	8.65769e-08	41.126	up	Unigene47980_TP	303	gi|115929230|ref|XP_001186656.1|	6e-19	PREDICTED: similar to pathogenesis-related protein-like protein [Strongylocentrotus purpuratus]
CUST_34762_PI429347424	0.000438255	1.41146e-05	41.0965	up	Unigene34784_TP	619	gi|118093167|ref|XP_423886.2|	1e-20	PREDICTED: similar to Uroporphyrinogen-III synthase (UROS) (Uroporphyrinogen-III cosynthetase) (Hydroxymethylbilane hydrolyase [cyclizing]) (UROIIIS) [Gallus gallus]
CUST_53701_PI429347424	0.000281315	4.96818e-06	40.8543	up	Unigene53740_TP	450	gi|8394443|ref|NP_058896.1|	1e-09	"tissue factor pathway inhibitor precursor [Rattus norvegicus] >gi|401174|sp|Q02445.1|TFPI1_RAT RecName: Full=Tissue factor pathway inhibitor; Short=TFPI; AltName: Full=Lipoprotein-associated coagulation inhibitor; Short=LACI; AltName: Full=Extrinsic pathway inhibitor; Short=EPI; Flags: Precursor >gi|220917|dbj|BAA01724.1| tissue factor pathway inhibitor precursor [Rattus norvegicus] >gi|14902240…
CUST_54272_PI429347424	0.00118549	0.000100588	40.8125	up	Unigene54312_TP	480	gi|72132971|gb|AAZ66340.1|	9e-56	tyrosinase [Pinctada fucata]
CUST_9246_PI429347424	0.000127654	6.74523e-07	40.1605	up	Unigene9253_TP	231	gi|56118073|gb|AAV73912.1|	8e-27	calmodulin-like protein [Pinctada fucata]
CUST_28378_PI429347424	0.00116179	9.6808e-05	39.8595	up	Unigene28397_TP	477	gi|4809279|ref|NP_004025.1|	6e-15	"annexin A7 isoform 2 [Homo sapiens] >gi|215274186|sp|P20073.3|ANXA7_HUMAN RecName: Full=Annexin A7; AltName: Full=Annexin-7; AltName: Full=Annexin VII; AltName: Full=Synexin >gi|55960473|emb|CAI15290.1| annexin A7 [Homo sapiens] >gi|58864775|emb|CAI52484.1| annexin A7 [Homo sapiens] >gi|119574879|gb|EAW54494.1| annexin A7, isoform CRA_b [Homo sapiens]"
CUST_51774_PI429347424	0.00249483	0.000359604	39.6536	up	Unigene51813_TP	380	gi|78191588|gb|ABB29989.1|	6e-10	FBP32 precursor [Morone saxatilis]
CUST_19757_PI429347424	0.000387297	1.10514e-05	39.5376	up	Unigene19768_TP	260	gi|115729095|ref|XP_001198216.1|	3e-11	"PREDICTED: similar to transient receptor potential cation channel, subfamily M, member 3 [Strongylocentrotus purpuratus] >gi|115893535|ref|XP_789473.2| PREDICTED: similar to transient receptor potential cation channel, subfamily M, member 3 [Strongylocentrotus purpuratus]"
CUST_58038_PI429347424	0.00134813	0.00012736	39.3459	up	Unigene58078_TP	1177	gi|117606197|ref|NP_001071066.1|	2e-48	amiloride binding protein 1 [Danio rerio] >gi|116487640|gb|AAI25957.1| Amiloride binding protein 1 (amine oxidase (copper-containing)) [Danio rerio] >gi|126632585|emb|CAM56512.1| novel protein similar to vertebrate amiloride binding protein 1 (amine oxidase (copper-containing)) (ABP1) [Danio rerio]
CUST_48769_PI429347424	0.00037885	1.03839e-05	39.1925	up	Unigene48806_TP	314	gi|99030978|gb|ABF61774.1|	9e-17	follistatin-like [Nematostella vectensis]
CUST_9324_PI429347424	0.000310583	6.77888e-06	38.1712	up	Unigene9331_TP	354	gi|126338874|ref|XP_001379360.1|	4e-12	"PREDICTED: similar to beta-1,3-N-acetylglucosaminyltransferase bGnT-6 [Monodelphis domestica]"
CUST_55241_PI429347424	0.000413413	1.26508e-05	37.9501	up	Unigene55281_TP	541	gi|283137512|gb|ADB11406.1|	5e-31	dopamine beta hydroxylase-like protein [Pomatoceros lamarckii]
CUST_57459_PI429347424	0.00126413	0.000113365	37.8252	up	Unigene57499_TP	895	gi|91076232|ref|XP_973018.1|	1e-11	PREDICTED: similar to oxidase/peroxidase [Tribolium castaneum]
CUST_21829_PI429347424	0.0010435	8.01164e-05	37.651	up	Unigene21844_TP	897	gi|198428172|ref|XP_002125962.1|	2e-19	PREDICTED: similar to multiple EGF-like-domains 6 [Ciona intestinalis]
CUST_42093_PI429347424	0.000232486	3.13944e-06	37.301	up	Unigene42123_TP	247	gi|219521562|gb|AAI44434.1|	2e-13	BarH-like homeobox 1 [Homo sapiens]
CUST_13401_PI429347424	0.00279346	0.000432214	36.1916	up	Unigene13409_TP	577	gi|157124459|ref|XP_001660470.1|	2e-70	alanine aminotransferase [Aedes aegypti] >gi|108873981|gb|EAT38206.1| alanine aminotransferase [Aedes aegypti]
CUST_2866_PI429347424	0.000157264	1.17255e-06	36.0009	up	Unigene2867_TP	216	gi|115929230|ref|XP_001186656.1|	1e-12	PREDICTED: similar to pathogenesis-related protein-like protein [Strongylocentrotus purpuratus]
CUST_1566_PI429347424	0.000231408	3.10786e-06	35.7747	up	Unigene1567_TP	280	gi|50417171|gb|AAH77115.1|	8e-07	Zgc:101048 [Danio rerio]
CUST_43682_PI429347424	0.000440313	1.42742e-05	35.1399	up	Unigene43714_TP	259	gi|74856011|sp|Q54VY3.1|Y6355_DICDI	4e-10	RecName: Full=Putative uncharacterized protein DDB_G0280065
CUST_24941_PI429347424	0.000185828	1.79231e-06	34.5588	up	Unigene24957_TP	631	gi|221116789|ref|XP_002165494.1|	2e-07	PREDICTED: similar to tissue inhibitor of metalloproteinase TIMP 1.1 [Hydra magnipapillata]
CUST_14320_PI429347424	0.00062596	3.00633e-05	34.3806	up	Unigene14328_TP	535	gi|68445617|dbj|BAE02882.1|	9e-19	skin mucus lectin [Leiognathus nuchalis]
CUST_58178_PI429347424	0.00105109	8.14697e-05	34.2514	up	Unigene58218_TP	1294	gi|66821689|ref|XP_644286.1|	4e-09	EGF-like domain-containing protein [Dictyostelium discoideum AX4] >gi|60472028|gb|EAL69981.1| EGF-like domain-containing protein [Dictyostelium discoideum AX4]
CUST_53055_PI429347424	0.000990823	7.29294e-05	33.931	up	Unigene53094_TP	422	gi|118088061|ref|XP_419522.2|	5e-12	PREDICTED: similar to sulfotransferase SULT6B1 [Gallus gallus]
CUST_5926_PI429347424	0.000317107	7.09694e-06	33.9099	up	Unigene5928_TP	332	gi|148238152|ref|NP_001085803.1|	1e-15	angiopoietin 1 [Xenopus laevis] >gi|49119298|gb|AAH73367.1| MGC80788 protein [Xenopus laevis]
CUST_34469_PI429347424	0.00121133	0.000104742	33.8766	up	Unigene34491_TP	1211	gi|168420295|gb|ACA23976.1|	4e-89	pancreatic lipase-related protein [Mizuhopecten yessoensis]
CUST_42791_PI429347424	0.000135051	7.91973e-07	33.8591	up	Unigene42822_TP	253	gi|223585780|gb|ACM91742.1|	7e-07	Kunitz-type protease inhibitor-like protein [Ancylostoma ceylanicum]
CUST_28964_PI429347424	0.00199622	0.000249845	33.3624	up	Unigene28984_TP	2249	gi|94732990|emb|CAK04773.1|	1e-152	novel protein [Danio rerio]
CUST_57141_PI429347424	0.000868809	5.72833e-05	33.3019	up	Unigene57181_TP	803	gi|189518780|ref|XP_697970.3|	1e-19	PREDICTED: novel protein containing sushi domains (SCR repeats [Danio rerio]
CUST_9849_PI429347424	0.000185828	1.82569e-06	32.7886	up	Unigene9857_TP	1366	gi|115767226|ref|XP_782654.2|	4e-18	"PREDICTED: similar to Cpsf6 protein, partial [Strongylocentrotus purpuratus] >gi|115951833|ref|XP_001180349.1| PREDICTED: similar to Cpsf6 protein, partial [Strongylocentrotus purpuratus]"
CUST_48305_PI429347424	0.000254327	4.00054e-06	32.611	up	Unigene48342_TP	307	gi|167835|gb|AAA33227.1|	4e-06	myosin heavy chain [Dictyostelium discoideum]
CUST_58008_PI429347424	0.000297383	5.93335e-06	32.4054	up	Unigene58048_TP	1158	gi|189520805|ref|XP_001334673.2|	6e-70	PREDICTED: endothelium-specific receptor tyrosine kinase 1 [Danio rerio]
CUST_31885_PI429347424	0.00164132	0.000180143	32.1822	up	Unigene31906_TP	463	gi|126303537|ref|XP_001373610.1|	3e-61	PREDICTED: similar to EXTR1 [Monodelphis domestica]
CUST_10236_PI429347424	0.00102076	7.68454e-05	31.6274	up	Unigene10244_TP	553	gi|189531001|ref|XP_686489.3|	4e-26	PREDICTED: similar to MAM domain containing 1 [Danio rerio]
CUST_30345_PI429347424	0.000490465	1.84777e-05	31.5303	up	Unigene30366_TP	484	gi|194306253|dbj|BAG55521.1|	2e-11	receptor-type protein tyrosine kinase [Codonosiga gracilis]
CUST_57925_PI429347424	0.00188582	0.000227294	31.4803	up	Unigene57965_TP	1094	gi|198429151|ref|XP_002122318.1|	6e-37	PREDICTED: similar to novel EGF domain containing protein [Ciona intestinalis]
CUST_3076_PI429347424	0.000822071	5.22538e-05	31.3785	up	Unigene3077_TP	1340	gi|126343542|ref|XP_001362150.1|	2e-75	"PREDICTED: similar to HECT, UBA and WWE domain containing 1, [Monodelphis domestica]"
CUST_32835_PI429347424	0.00269632	0.000408701	30.7188	up	Unigene32856_TP	1052	gi|197091715|gb|ACH42090.1|	1e-65	multicopper oxidase [Crassostrea gigas]
CUST_2844_PI429347424	0.00113288	9.23697e-05	30.5417	up	Unigene2845_TP	349	gi|71063300|gb|AAZ22318.1|	5e-30	mantle protein 9 [Pinctada fucata]
CUST_32308_PI429347424	0.00010211	3.7269e-07	30.4737	up	Unigene32329_TP	490	gi|290462829|gb|ADD24462.1|	1e-06	Cerebellin-3 [Lepeophtheirus salmonis]
CUST_2277_PI429347424	0.00151839	0.000157319	29.8768	up	Unigene2278_TP	340	gi|224043721|ref|XP_002189659.1|	2e-12	PREDICTED: potassium channel tetramerisation domain containing 14 [Taeniopygia guttata]
CUST_25353_PI429347424	0.0013322	0.000124671	29.7504	up	Unigene25370_TP	735	gi|5174770|gb|AAC35289.2|	4e-44	fibrillar collagen chain FAp1 alpha [Alvinella pompejana]
CUST_5240_PI429347424	0.0027328	0.000417713	29.6871	up	Unigene5242_TP	331	gi|157694790|gb|ABV66064.1|	7e-09	type II antifreeze protein [Lates calcarifer]
CUST_1780_PI429347424	0.000926197	6.44444e-05	29.6215	up	Unigene1781_TP	219	gi|45384052|ref|NP_990486.1|	2e-24	fatty acid synthase [Gallus gallus] >gi|211767|gb|AAA48767.1| fatty acid synthase (EC 3.2.1.23) [Gallus gallus]
CUST_29998_PI429347424	0.000199492	2.11402e-06	29.1652	up	Unigene30019_TP	636	gi|156549680|ref|XP_001605042.1|	2e-31	PREDICTED: similar to otopetrin [Nasonia vitripennis]
CUST_52296_PI429347424	0.000402924	1.20439e-05	29.0018	up	Unigene52335_TP	395	gi|115762753|ref|XP_797821.2|	1e-28	"PREDICTED: similar to peroxidasin, partial [Strongylocentrotus purpuratus]"
CUST_52372_PI429347424	0.000142388	8.63388e-07	28.8714	up	Unigene52411_TP	398	gi|148841334|gb|ABI95140.2|	7e-28	fatty acid synthase [Capra hircus]
CUST_13963_PI429347424	0.000102082	3.53688e-07	28.6576	up	Unigene13971_TP	686	gi|46048747|ref|NP_990521.1|	2e-25	ret proto-oncogene [Gallus gallus] >gi|871042|emb|CAA90078.1| ret protein [Gallus gallus]
CUST_54127_PI429347424	0.000214604	2.5588e-06	28.5607	up	Unigene54167_TP	472	gi|115938054|ref|XP_785807.2|	4e-17	PREDICTED: similar to apical endosomal glycoprotein [Strongylocentrotus purpuratus] >gi|115957001|ref|XP_001194828.1| PREDICTED: similar to apical endosomal glycoprotein [Strongylocentrotus purpuratus]
CUST_56042_PI429347424	0.00270092	0.000410191	28.4914	up	Unigene56082_TP	621	gi|62857933|ref|NP_001015982.1|	4e-23	vacuolar protein sorting 37A [Xenopus (Silurana) tropicalis] >gi|89272058|emb|CAJ83356.1| hepatocellular carcinoma-related HCRP1 [Xenopus tropicalis]
CUST_4184_PI429347424	0.00161318	0.000174421	28.1379	up	Unigene4186_TP	683	gi|256080250|ref|XP_002576395.1|	1e-19	fras1 related extracellular matrix protein [Schistosoma mansoni] >gi|238661662|emb|CAZ32632.1| fras1 related extracellular matrix protein [Schistosoma mansoni]
CUST_57102_PI429347424	0.00269884	0.00040948	28.1183	up	Unigene57142_TP	791	gi|193610957|ref|XP_001945161.1|	3e-11	PREDICTED: similar to lachesin [Acyrthosiphon pisum]
CUST_36916_PI429347424	0.000301108	6.12686e-06	27.9967	up	Unigene36939_TP	209	gi|194034960|ref|XP_001927071.1|	2e-09	"PREDICTED: collagen, type XII, alpha 1 [Sus scrofa]"
CUST_9572_PI429347424	0.00238756	0.00033414	27.971	up	Unigene9579_TP	242	gi|189528138|ref|XP_001919874.1|	1e-07	PREDICTED: similar to pol polyprotein [Danio rerio]
CUST_26575_PI429347424	0.000278851	4.77619e-06	27.4107	up	Unigene26593_TP	582	gi|189537336|ref|XP_001339365.2|	3e-47	PREDICTED: similar to Solute carrier family 23 member 2 (Sodium-dependent vitamin C transporter 2) (mSVCT2) (Na()/L-ascorbic acid transporter 2) (Yolk sac permease-like molecule 2) [Danio rerio]
CUST_5737_PI429347424	0.000946038	6.70809e-05	26.6424	up	Unigene5739_TP	403	gi|198428255|ref|XP_002120104.1|	3e-09	"PREDICTED: similar to solute carrier organic anion transporter family, member 4C1 [Ciona intestinalis]"
CUST_53921_PI429347424	0.00148146	0.000150776	26.5966	up	Unigene53960_TP	461	gi|140427681|gb|ABO87300.1|	3e-23	linkine [Pinctada margaritifera]
CUST_28332_PI429347424	0.00216289	0.000284671	26.5456	up	Unigene28351_TP	270	gi|73983637|ref|XP_533222.2|	1e-06	"PREDICTED: similar to N-acetyllactosaminide beta-1,3-N-acetylglucosaminyltransferase (Poly-N-acetyllactosamine extension enzyme) (I-beta-1,3-N-acetylglucosaminyltransferase) (iGnT) (UDP-GlcNAc:betaGal beta-1,3-N-acetylglucosaminyltransferase 6)... [Canis familiaris]"
CUST_57791_PI429347424	0.00331672	0.000569862	25.9612	up	Unigene57831_TP	1021	gi|157690435|gb|ABV65904.1|	8e-28	carbonic anhydrase I [Penaeus monodon]
CUST_5446_PI429347424	0.00126994	0.000114366	25.6384	up	Unigene5448_TP	1275	gi|14349157|dbj|BAB60705.1|	3e-43	ficolin 2 [Halocynthia roretzi]
CUST_28899_PI429347424	0.00238661	0.000333919	25.6198	up	Unigene28919_TP	1124	gi|728864|sp|P38977.1|ANTA_HYDMA	2e-36	RecName: Full=Antistasin; Short=ATS; AltName: Full=Blood coagulation factor Xa/proclotting enzyme inhibitor; Flags: Precursor >gi|311814|emb|CAA47864.1| antistasin [Hydra magnipapillata]
CUST_55327_PI429347424	0.000945497	6.69451e-05	25.497	up	Unigene55367_TP	548	gi|284085905|gb|EFC39585.1|	2e-12	actin binding protein [Naegleria gruberi]
CUST_53045_PI429347424	0.000600113	2.73383e-05	25.435	up	Unigene53084_TP	422	gi|123475700|ref|XP_001321026.1|	7e-06	viral A-type inclusion protein [Trichomonas vaginalis G3]
CUST_34594_PI429347424	0.0241849	0.00962011	25.0671	up	Unigene34616_TP	1334	gi|110757418|ref|XP_392960.3|	1e-105	PREDICTED: similar to Collagen alpha-1(IX) chain precursor [Apis mellifera]
CUST_57847_PI429347424	0.00217192	0.000286819	24.996	up	Unigene57887_TP	1042	gi|118103025|ref|XP_418136.2|	2e-19	PREDICTED: similar to Aoc2 protein [Gallus gallus]
CUST_15271_PI429347424	8.99443e-05	2.68858e-07	24.8691	up	Unigene15279_TP	439	gi|11079183|dbj|BAB17601.1|	3e-11	inhibin/activin [Oryzias latipes]
CUST_37493_PI429347424	0.000235914	3.20715e-06	24.6446	up	Unigene37518_TP	213	gi|109503734|ref|XP_001060031.1|	8e-08	PREDICTED: similar to tumor endothelial marker 8 isoform 1 precursor [Rattus norvegicus]
CUST_54859_PI429347424	0.000208064	2.34538e-06	24.5993	up	Unigene54899_TP	515	gi|269969412|sp|C7G0B5.1|PIF_PINFU	3e-22	RecName: Full=PIF; Contains: RecName: Full=Pif97; Contains: RecName: Full=Pif80; AltName: Full=Aragonite-binding protein; Flags: Precursor >gi|256252203|dbj|BAH97338.1| Pif177 [Pinctada fucata]
CUST_22323_PI429347424	0.000565725	2.41449e-05	24.5313	up	Unigene22338_TP	359	gi|284004902|ref|NP_001164736.1|	2e-22	cytochrome P450 2C3 [Oryctolagus cuniculus] >gi|441052|dbj|BAA05139.1| cytochrome P-450 [Oryctolagus cuniculus]
CUST_58194_PI429347424	0.000110877	4.91607e-07	24.4402	up	Unigene58234_TP	1311	gi|91076232|ref|XP_973018.1|	2e-31	PREDICTED: similar to oxidase/peroxidase [Tribolium castaneum]
CUST_37807_PI429347424	0.000388383	1.10966e-05	24.4229	up	Unigene37833_TP	215	gi|118089730|ref|XP_420361.2|	1e-18	PREDICTED: similar to Iduronate 2-sulfatase precursor (Alpha-L-iduronate sulfate sulfatase) (Idursulfase) [Gallus gallus]
CUST_8320_PI429347424	0.000775548	4.67569e-05	24.2891	up	Unigene8326_TP	447	gi|115632733|ref|XP_001204251.1|	9e-07	"PREDICTED: similar to ENSANGP00000005397, partial [Strongylocentrotus purpuratus] >gi|115647580|ref|XP_001190609.1| PREDICTED: similar to ENSANGP00000005397, partial [Strongylocentrotus purpuratus]"
CUST_56778_PI429347424	0.000705438	3.89288e-05	24.2022	up	Unigene56818_TP	723	gi|147906471|ref|NP_001085171.1|	2e-37	tetratricopeptide repeat protein 35-A [Xenopus laevis] >gi|82184854|sp|Q6INS3.1|TC35A_XENLA RecName: Full=Tetratricopeptide repeat protein 35-A; Short=TPR repeat protein 35-A >gi|47938643|gb|AAH72200.1| Ttc35-a protein [Xenopus laevis]
CUST_18100_PI429347424	0.00273506	0.000418499	23.8892	up	Unigene18110_TP	2612	gi|198424099|ref|XP_002122888.1|	3e-82	"PREDICTED: similar to protein tyrosine phosphatase, receptor type, B [Ciona intestinalis]"
CUST_48757_PI429347424	0.00092234	6.40492e-05	23.7268	up	Unigene48794_TP	314	gi|1934970|emb|CAA70130.1|	3e-19	AARP1 protein [Plasmodium falciparum 3D7]
CUST_6154_PI429347424	7.0961e-05	8.47479e-08	23.572	up	Unigene6157_TP	713	gi|189531001|ref|XP_686489.3|	1e-21	PREDICTED: similar to MAM domain containing 1 [Danio rerio]
CUST_16515_PI429347424	0.00324762	0.000549624	23.5286	up	Unigene16523_TP	388	gi|14579327|gb|AAK69205.1|AF336805_1	2e-13	transglutaminase [Pacifastacus leniusculus]
CUST_43759_PI429347424	0.000308326	6.61607e-06	23.451	up	Unigene43791_TP	260	gi|115961361|ref|XP_001192993.1|	1e-34	"PREDICTED: similar to Tsta3-prov protein, partial [Strongylocentrotus purpuratus]"
CUST_54877_PI429347424	0.00274436	0.000420881	23.4111	up	Unigene54917_TP	516	gi|115762716|ref|XP_783303.2|	3e-07	"PREDICTED: similar to Pleckstrin homology domain containing, family F (with FYVE domain) member 2 [Strongylocentrotus purpuratus] >gi|115929853|ref|XP_001189740.1| PREDICTED: similar to Pleckstrin homology domain containing, family F (with FYVE domain) member 2 [Strongylocentrotus purpuratus]"
CUST_35482_PI429347424	0.00119683	0.000102557	23.312	up	Unigene35504_TP	201	gi|193580236|ref|XP_001949676.1|	7e-09	PREDICTED: similar to sulfotransferase (sult) [Acyrthosiphon pisum]
CUST_55005_PI429347424	0.00589938	0.00135353	23.1436	up	Unigene55045_TP	524	gi|198435918|ref|XP_002131103.1|	2e-15	PREDICTED: similar to prostasin-like [Ciona intestinalis]
CUST_56674_PI429347424	0.000175218	1.58457e-06	22.9602	up	Unigene56714_TP	706	gi|189538508|ref|XP_001920171.1|	1e-20	"PREDICTED: similar to scavenger receptor class F, member 2 [Danio rerio]"
CUST_34427_PI429347424	0.000126151	6.09652e-07	22.7044	up	Unigene34449_TP	1289	gi|118094010|ref|XP_001231894.1|	2e-25	PREDICTED: similar to UDP-galactose:2-acetamido-2-deoxy-D- glucose3beta-galactosyltransferase [Gallus gallus]
CUST_4770_PI429347424	0.00302895	0.000492946	22.6005	up	Unigene4772_TP	1175	gi|7524150|gb|AAD34642.2|AF154109_1	3e-63	E3 ubiquitin-protein ligase [Mya arenaria]
CUST_31989_PI429347424	0.00187725	0.00022556	22.4708	up	Unigene32010_TP	665	gi|256085419|ref|XP_002578919.1|	1e-16	titin [Schistosoma mansoni]
CUST_1621_PI429347424	0.00249507	0.000359843	22.4468	up	Unigene1622_TP	415	gi|152205944|dbj|BAF73720.1|	6e-16	chitin synthase [Pinctada fucata]
CUST_36977_PI429347424	0.000154041	1.08231e-06	22.2854	up	Unigene37000_TP	210	gi|2204081|dbj|BAA20466.1|	2e-36	insoluble protein [Pinctada fucata]
CUST_4764_PI429347424	0.000666105	3.46196e-05	21.8043	up	Unigene4766_TP	276	gi|47271433|ref|NP_944596.2|	3e-08	"sulfotransferase family 2, cytosolic sulfotransferase 1 [Danio rerio] >gi|39795822|gb|AAH64294.1| Sulfotransferase family 2, cytosolic sulfotransferase 1 [Danio rerio]"
CUST_6819_PI429347424	0.00300484	0.000486534	21.7719	up	Unigene6824_TP	238	gi|118083486|ref|XP_416558.2|	4e-06	PREDICTED: similar to putative transmembrane transporter FLIPT 1 [Gallus gallus]
CUST_39791_PI429347424	0.000402238	1.19735e-05	21.1669	up	Unigene39819_TP	230	gi|227343491|gb|ACP27598.1|	2e-13	glutathione S-transferase [Chironomus tentans]
CUST_56581_PI429347424	0.00178743	0.000207104	20.9464	up	Unigene56621_TP	691	gi|15718457|gb|AAL05973.1|AF188840_1	6e-43	peroxinectin [Penaeus monodon]
CUST_48142_PI429347424	0.00806016	0.00213015	20.9024	up	Unigene48179_TP	305	gi|222875448|gb|ACM68925.1|	3e-08	inhibitor of apoptosis protein [Ctenopharyngodon idella]
CUST_34592_PI429347424	0.00157997	0.000168694	20.8945	up	Unigene34614_TP	497	gi|269785089|ref|NP_001161500.1|	2e-49	ammonium transporter-like protein [Saccoglossus kowalevskii] >gi|268053959|gb|ACY92466.1| ammonium transporter-like protein [Saccoglossus kowalevskii]
CUST_52356_PI429347424	0.00378959	0.000697385	20.8596	up	Unigene52395_TP	397	gi|193202602|ref|NP_492055.2|	2e-10	"TYRosinase family member (tyr-3) [Caenorhabditis elegans] >gi|205777157|sp|Q19673.5|TYR3_CAEEL RecName: Full=Putative tyrosinase-like protein tyr-3; Flags: Precursor >gi|166156970|emb|CAA95805.2| C. elegans protein F21C3.2, partially confirmed by transcript evidence [Caenorhabditis elegans]"
CUST_21688_PI429347424	0.00983661	0.00281649	20.7923	up	Unigene21703_TP	249	gi|115735352|ref|XP_001200851.1|	4e-08	PREDICTED: similar to EGF-like protein [Strongylocentrotus purpuratus] >gi|115964798|ref|XP_001184940.1| PREDICTED: similar to EGF-like protein [Strongylocentrotus purpuratus]
CUST_53309_PI429347424	0.0016876	0.000188708	20.7206	up	Unigene53348_TP	433	gi|49257069|dbj|BAD24819.1|	4e-24	macrophage migration inhibitory factor [Ascaris suum]
CUST_58218_PI429347424	0.000406765	1.22355e-05	20.5978	up	Unigene58258_TP	1349	gi|221488863|gb|EEE27077.1|	2e-07	"zinc finger (C3HC4 type, RING finger) protein [Toxoplasma gondii GT1]"
CUST_40587_PI429347424	0.000233502	3.15746e-06	20.3305	up	Unigene40615_TP	236	gi|226731891|gb|ACO82040.1|	6e-07	C-type lectin 7 [Perca flavescens]
CUST_15115_PI429347424	6.91025e-05	1.40876e-08	20.2023	up	Unigene15123_TP	1017	gi|73971737|ref|XP_538701.2|	9e-59	"PREDICTED: similar to UDP-Gal:betaGlcNAc beta 1,4- galactosyltransferase 1, membrane-bound form [Canis familiaris]"

## Sheet: uncharacterized
ProbeName	p (Corr)	p	FC (abs)	Regulation	ACCESSION	geneLength	Nr-ID	Nr-Evalue	Nr-annotation
CUST_4320_PI429347424	0.0003017	6.1611e-06	3720.73	up	Unigene4322_TP	240	--	--	--
CUST_42619_PI429347424	0.000260164	4.18391e-06	2557.67	up	Unigene42650_TP	251	--	--	--
CUST_46357_PI429347424	0.00015132	1.02863e-06	2344.56	up	Unigene46391_TP	283	--	--	--
CUST_48434_PI429347424	0.000317107	7.14656e-06	2045.34	up	Unigene48471_TP	309	--	--	--
CUST_26996_PI429347424	8.42742e-05	2.18612e-07	1999.95	up	Unigene27014_TP	639	--	--	--
CUST_23577_PI429347424	0.000326478	7.68819e-06	1650.07	up	Unigene23592_TP	290	--	--	--
CUST_58070_PI429347424	7.96895e-05	1.52363e-07	1561.51	up	Unigene58110_TP	1200	--	--	--
CUST_56352_PI429347424	0.000378289	1.0297e-05	1495.82	up	Unigene56392_TP	661	--	--	--
CUST_39188_PI429347424	0.000326478	7.67637e-06	1483.48	up	Unigene39216_TP	225	--	--	--
CUST_37582_PI429347424	0.000181688	1.70216e-06	1475.51	up	Unigene37607_TP	214	--	--	--
CUST_13563_PI429347424	0.000300559	6.0991e-06	1370.94	up	Unigene13571_TP	362	--	--	--
CUST_58187_PI429347424	0.000302546	6.20659e-06	1364.88	up	Unigene58227_TP	1308	--	--	--
CUST_42725_PI429347424	0.000484897	1.8026e-05	1313.93	up	Unigene42756_TP	252	--	--	--
CUST_53820_PI429347424	0.000371302	9.89136e-06	1304.57	up	Unigene53859_TP	456	--	--	--
CUST_9434_PI429347424	0.000714344	3.97551e-05	1264.44	up	Unigene9441_TP	246	--	--	--
CUST_52705_PI429347424	0.000564683	2.40189e-05	1142.9	up	Unigene52744_TP	409	--	--	--
CUST_43474_PI429347424	0.000493348	1.88065e-05	1130.49	up	Unigene43505_TP	258	--	--	--
CUST_39970_PI429347424	0.000292985	5.66088e-06	1109.85	up	Unigene39998_TP	231	--	--	--
CUST_38535_PI429347424	0.000109293	4.64441e-07	1094.48	up	Unigene38563_TP	221	gi|121308649|dbj|BAF43717.1|	3e-31	hypothetical protein [Pinctada fucata]
CUST_30466_PI429347424	8.99443e-05	2.68981e-07	1007.2	up	Unigene30487_TP	504	gi|268576875|ref|XP_002643419.1|	2e-09	Hypothetical protein CBG16043 [Caenorhabditis briggsae] >gi|187026739|emb|CAP34312.1| Hypothetical protein CBG16043 [Caenorhabditis briggsae]
CUST_28763_PI429347424	0.000154041	1.08258e-06	998.099	up	Unigene28782_TP	284	--	--	--
CUST_51415_PI429347424	0.00101903	7.66534e-05	981.894	up	Unigene51454_TP	369	--	--	--
CUST_40435_PI429347424	0.000435861	1.39554e-05	914.388	up	Unigene40463_TP	235	--	--	--
CUST_45727_PI429347424	0.000351552	8.86721e-06	868.101	up	Unigene45761_TP	277	--	--	--
CUST_35077_PI429347424	7.96895e-05	1.71708e-07	867.212	up	Unigene35099_TP	800	gi|195120988|ref|XP_002005003.1|	4e-09	GI20234 [Drosophila mojavensis] >gi|193910071|gb|EDW08938.1| GI20234 [Drosophila mojavensis]
CUST_47434_PI429347424	0.000250031	3.8303e-06	837.283	up	Unigene47469_TP	296	--	--	--
CUST_41420_PI429347424	7.96895e-05	1.38705e-07	836.977	up	Unigene41449_TP	242	--	--	--
CUST_42265_PI429347424	0.000285329	5.35959e-06	836.756	up	Unigene42295_TP	248	--	--	--
CUST_56648_PI429347424	0.000454877	1.54439e-05	832.445	up	Unigene56688_TP	702	--	--	--
CUST_48806_PI429347424	0.00096844	7.00028e-05	820.342	up	Unigene48843_TP	315	--	--	--
CUST_17914_PI429347424	0.000378524	1.03623e-05	789.376	up	Unigene17924_TP	292	--	--	--
CUST_38406_PI429347424	8.05169e-05	1.85164e-07	783.334	up	Unigene38434_TP	220	--	--	--
CUST_55736_PI429347424	0.000590585	2.63267e-05	775.712	up	Unigene55776_TP	586	--	--	--
CUST_27807_PI429347424	0.00049385	1.89335e-05	673.996	up	Unigene27825_TP	460	--	--	--
CUST_30456_PI429347424	0.000254132	3.98584e-06	668.86	up	Unigene30477_TP	418	gi|239788429|dbj|BAH70898.1|	7e-06	ACYPI001775 [Acyrthosiphon pisum]
CUST_36_PI429347424	0.000566401	2.43108e-05	666.869	up	Unigene36_TP	651	--	--	--
CUST_24833_PI429347424	7.40216e-05	1.01638e-07	649.422	up	Unigene24849_TP	436	--	--	--
CUST_32753_PI429347424	0.000250031	3.82831e-06	600.077	up	Unigene32774_TP	1746	gi|187956956|gb|AAI57934.1|	5e-07	D6Ertd527e protein [Mus musculus]
CUST_24502_PI429347424	0.000368755	9.76246e-06	598.634	up	Unigene24518_TP	268	--	--	--
CUST_56282_PI429347424	0.000253823	3.97394e-06	592.559	up	Unigene56322_TP	652	--	--	--
CUST_51905_PI429347424	0.000127654	6.87808e-07	582.64	up	Unigene51944_TP	384	gi|229892361|gb|ACQ89824.1|	1e-06	MIP05945p [Drosophila melanogaster]
CUST_42928_PI429347424	0.000134312	7.48718e-07	575.357	up	Unigene42959_TP	253	--	--	--
CUST_24829_PI429347424	0.000279217	4.81416e-06	573.557	up	Unigene24845_TP	292	--	--	--
CUST_4057_PI429347424	0.000252082	3.89566e-06	568.975	up	Unigene4059_TP	222	--	--	--
CUST_49431_PI429347424	0.000895091	6.04218e-05	549.982	up	Unigene49468_TP	326	--	--	--
CUST_12050_PI429347424	0.0006068	2.79715e-05	542.095	up	Unigene12058_TP	236	--	--	--
CUST_36082_PI429347424	0.000260164	4.15762e-06	535.52	up	Unigene36104_TP	204	--	--	--
CUST_53839_PI429347424	0.000699586	3.80573e-05	532.749	up	Unigene53878_TP	457	--	--	--
CUST_46826_PI429347424	7.96895e-05	1.49154e-07	519.851	up	Unigene46861_TP	289	--	--	--
CUST_7189_PI429347424	0.00167919	0.000186964	514.152	up	Unigene7194_TP	233	--	--	--
CUST_20956_PI429347424	0.00056057	2.37202e-05	509.188	up	Unigene20969_TP	1538	gi|195436190|ref|XP_002066052.1|	1e-56	GK22155 [Drosophila willistoni] >gi|194162137|gb|EDW77038.1| GK22155 [Drosophila willistoni]
CUST_24931_PI429347424	0.000109293	4.57472e-07	496.43	up	Unigene24947_TP	270	--	--	--
CUST_54320_PI429347424	0.000135051	7.904e-07	493.207	up	Unigene54360_TP	483	--	--	--
CUST_39683_PI429347424	0.000475797	1.70376e-05	484.155	up	Unigene39711_TP	229	--	--	--
CUST_51909_PI429347424	0.000168448	1.38288e-06	481.639	up	Unigene51948_TP	384	--	--	--
CUST_20068_PI429347424	0.000826713	5.27162e-05	480.542	up	Unigene20080_TP	251	--	--	--
CUST_982_PI429347424	0.000561469	2.38167e-05	475.185	up	Unigene982_TP	245	--	--	--
CUST_47493_PI429347424	0.000649816	3.25297e-05	471.918	up	Unigene47529_TP	297	--	--	--
CUST_6070_PI429347424	0.000407885	1.23525e-05	470.583	up	Unigene6072_TP	1352	--	--	--
CUST_48309_PI429347424	0.000782635	4.7511e-05	470.233	up	Unigene48346_TP	307	--	--	--
CUST_40070_PI429347424	0.00225706	0.000305859	470.035	up	Unigene40098_TP	232	--	--	--
CUST_49840_PI429347424	6.91025e-05	3.59682e-08	466.132	up	Unigene49878_TP	333	--	--	--
CUST_1287_PI429347424	0.00226491	0.000307892	458.694	up	Unigene1287_TP	209	--	--	--
CUST_51559_PI429347424	0.00051116	1.99577e-05	455.624	up	Unigene51598_TP	374	--	--	--
CUST_56769_PI429347424	0.00017741	1.64175e-06	452.699	up	Unigene56809_TP	722	--	--	--
CUST_39035_PI429347424	6.91025e-05	1.6308e-08	449.349	up	Unigene39063_TP	224	--	--	--
CUST_45982_PI429347424	0.000154559	1.11349e-06	445.685	up	Unigene46016_TP	279	--	--	--
CUST_54280_PI429347424	0.00053888	2.19795e-05	440.99	up	Unigene54320_TP	480	--	--	--
CUST_4988_PI429347424	0.00056002	2.36866e-05	440.072	up	Unigene4990_TP	351	--	--	--
CUST_49823_PI429347424	0.00016851	1.40754e-06	438.835	up	Unigene49861_TP	333	--	--	--
CUST_31547_PI429347424	0.000191629	1.95313e-06	437.743	up	Unigene31568_TP	290	--	--	--
CUST_49093_PI429347424	0.000168448	1.3754e-06	432.772	up	Unigene49130_TP	320	--	--	--
CUST_52438_PI429347424	7.05207e-05	5.89085e-08	420.658	up	Unigene52477_TP	400	--	--	--
CUST_54195_PI429347424	0.00113408	9.2652e-05	416.545	up	Unigene54235_TP	476	gi|158296762|ref|XP_317106.4|	9e-27	AGAP008350-PA [Anopheles gambiae str. PEST] >gi|157014867|gb|EAA12252.4| AGAP008350-PA [Anopheles gambiae str. PEST]
CUST_48651_PI429347424	0.000369035	9.77666e-06	413.557	up	Unigene48688_TP	312	--	--	--
CUST_35371_PI429347424	0.000262321	4.24577e-06	408.985	up	Unigene35393_TP	200	--	--	--
CUST_35541_PI429347424	0.000760845	4.48792e-05	408.316	up	Unigene35563_TP	201	--	--	--
CUST_22821_PI429347424	0.000791758	4.88263e-05	405.556	up	Unigene22836_TP	461	--	--	--
CUST_37141_PI429347424	0.000140916	8.50341e-07	397.335	up	Unigene37165_TP	211	--	--	--
CUST_50006_PI429347424	0.000259207	4.13443e-06	395.768	up	Unigene50044_TP	336	--	--	--
CUST_10452_PI429347424	0.000283931	5.25791e-06	387.647	up	Unigene10460_TP	240	--	--	--
CUST_35814_PI429347424	0.000663053	3.42048e-05	385.815	up	Unigene35836_TP	203	--	--	--
CUST_38932_PI429347424	8.18739e-05	2.01842e-07	384.272	up	Unigene38960_TP	224	gi|195130681|ref|XP_002009780.1|	3e-08	GI15544 [Drosophila mojavensis] >gi|193908230|gb|EDW07097.1| GI15544 [Drosophila mojavensis]
CUST_30678_PI429347424	0.000715235	3.98968e-05	381.796	up	Unigene30699_TP	297	--	--	--
CUST_11363_PI429347424	0.000110877	4.886e-07	373.413	up	Unigene11371_TP	224	--	--	--
CUST_46637_PI429347424	0.000773689	4.65725e-05	369.993	up	Unigene46672_TP	287	--	--	--
CUST_44130_PI429347424	0.00103429	7.86753e-05	368.208	up	Unigene44163_TP	262	--	--	--
CUST_9748_PI429347424	0.000768405	4.59968e-05	367.555	up	Unigene9756_TP	370	--	--	--
CUST_50519_PI429347424	0.000125517	5.86538e-07	354.068	up	Unigene50558_TP	347	--	--	--
CUST_17006_PI429347424	0.000717966	4.03001e-05	350.154	up	Unigene17015_TP	414	--	--	--
CUST_55397_PI429347424	0.000126151	6.04283e-07	349.249	up	Unigene55437_TP	555	--	--	--
CUST_47957_PI429347424	0.000246937	3.69807e-06	343.061	up	Unigene47993_TP	303	--	--	--
CUST_21461_PI429347424	0.000518095	2.03597e-05	342.79	up	Unigene21476_TP	340	--	--	--
CUST_49446_PI429347424	6.91025e-05	2.27246e-08	339.41	up	Unigene49483_TP	326	--	--	--
CUST_21913_PI429347424	6.91025e-05	7.37465e-09	334.58	up	Unigene21928_TP	482	--	--	--
CUST_54253_PI429347424	0.00125873	0.000112141	333.645	up	Unigene54293_TP	479	--	--	--
CUST_53006_PI429347424	0.000532301	2.14762e-05	329.814	up	Unigene53045_TP	420	--	--	--
CUST_47549_PI429347424	0.000243248	3.52048e-06	322.749	up	Unigene47585_TP	297	--	--	--
CUST_37522_PI429347424	0.000126151	6.11244e-07	308.144	up	Unigene37547_TP	213	--	--	--
CUST_54932_PI429347424	0.000355299	9.11208e-06	307.474	up	Unigene54972_TP	519	--	--	--
CUST_17201_PI429347424	0.000283254	5.10581e-06	305.681	up	Unigene17211_TP	213	--	--	--
CUST_36195_PI429347424	0.000882821	5.89715e-05	304.751	up	Unigene36217_TP	205	--	--	--
CUST_51556_PI429347424	0.00124243	0.000109602	299.425	up	Unigene51595_TP	374	--	--	--
CUST_41092_PI429347424	0.000644103	3.20125e-05	296.426	up	Unigene41120_TP	239	gi|268560740|ref|XP_002646280.1|	2e-06	C. briggsae CBR-COL-50 protein [Caenorhabditis briggsae] >gi|187029824|emb|CAP31034.1| C. briggsae CBR-COL-50 protein [Caenorhabditis briggsae]
CUST_14960_PI429347424	0.000596171	2.67951e-05	292.85	up	Unigene14968_TP	411	--	--	--
CUST_36642_PI429347424	7.96895e-05	1.53589e-07	292.526	up	Unigene36665_TP	208	--	--	--
CUST_19715_PI429347424	7.05207e-05	6.2932e-08	277.283	up	Unigene19726_TP	231	--	--	--
CUST_26638_PI429347424	0.000216903	2.61876e-06	271.511	up	Unigene26656_TP	277	--	--	--
CUST_14965_PI429347424	0.000705438	3.89005e-05	268.812	up	Unigene14973_TP	596	--	--	--
CUST_48127_PI429347424	0.00144545	0.000143832	263.017	up	Unigene48164_TP	305	--	--	--
CUST_39062_PI429347424	7.96895e-05	1.67465e-07	259.931	up	Unigene39090_TP	225	--	--	--
CUST_54606_PI429347424	0.000306173	6.51155e-06	259.897	up	Unigene54646_TP	499	--	--	--
CUST_29310_PI429347424	0.00016851	1.40698e-06	258.427	up	Unigene29330_TP	345	--	--	--
CUST_35599_PI429347424	0.000359438	9.33324e-06	257.815	up	Unigene35621_TP	202	--	--	--
CUST_3231_PI429347424	0.00076617	4.56565e-05	256.04	up	Unigene3232_TP	345	--	--	--
CUST_44192_PI429347424	0.000623672	2.9776e-05	255.507	up	Unigene44225_TP	263	--	--	--
CUST_41663_PI429347424	0.000327707	7.73153e-06	248.714	up	Unigene41692_TP	244	--	--	--
CUST_54103_PI429347424	0.00136426	0.000130384	247.979	up	Unigene54142_TP	470	gi|21483588|gb|AAM52769.1|	3e-06	SD08305p [Drosophila melanogaster]
CUST_14404_PI429347424	0.000143901	9.05419e-07	247.758	up	Unigene14412_TP	746	--	--	--
CUST_24728_PI429347424	0.000772896	4.64482e-05	243.864	up	Unigene24744_TP	301	--	--	--
CUST_5048_PI429347424	0.000139751	8.38173e-07	243.749	up	Unigene5050_TP	233	--	--	--
CUST_31113_PI429347424	0.000490465	1.84728e-05	243.294	up	Unigene31134_TP	440	--	--	--
CUST_36454_PI429347424	0.000184565	1.76229e-06	238.33	up	Unigene36476_TP	206	--	--	--
CUST_20217_PI429347424	6.91025e-05	2.12014e-08	237.913	up	Unigene20229_TP	458	--	--	--
CUST_38385_PI429347424	0.000262321	4.23836e-06	231.687	up	Unigene38413_TP	220	--	--	--
CUST_17243_PI429347424	7.99831e-05	1.82465e-07	231.609	up	Unigene17253_TP	488	--	--	--
CUST_3974_PI429347424	0.000355299	9.10759e-06	229.45	up	Unigene3976_TP	540	--	--	--
CUST_39152_PI429347424	0.00067019	3.51278e-05	228.314	up	Unigene39180_TP	225	--	--	--
CUST_15557_PI429347424	0.000415668	1.27633e-05	223.965	up	Unigene15565_TP	615	--	--	--
CUST_46246_PI429347424	7.0961e-05	7.89201e-08	223.884	up	Unigene46280_TP	282	--	--	--
CUST_54314_PI429347424	0.000994157	7.34895e-05	220.538	up	Unigene54354_TP	483	--	--	--
CUST_36743_PI429347424	0.000440401	1.43168e-05	218.004	up	Unigene36766_TP	208	--	--	--
CUST_21588_PI429347424	0.00149895	0.000153872	217.107	up	Unigene21603_TP	654	--	--	--
CUST_45158_PI429347424	0.000465983	1.62181e-05	216.591	up	Unigene45192_TP	272	--	--	--
CUST_46408_PI429347424	0.00218781	0.00028994	212.337	up	Unigene46442_TP	284	--	--	--
CUST_55726_PI429347424	0.000135051	7.77912e-07	212.22	up	Unigene55766_TP	585	--	--	--
CUST_16774_PI429347424	0.000616891	2.90436e-05	207.431	up	Unigene16782_TP	320	--	--	--
CUST_35096_PI429347424	0.000359438	9.33724e-06	206.961	up	Unigene35118_TP	839	gi|193615603|ref|XP_001951239.1|	1e-48	PREDICTED: similar to CG15786 CG15786-PA [Acyrthosiphon pisum]
CUST_38931_PI429347424	0.000302546	6.20652e-06	203.931	up	Unigene38959_TP	224	--	--	--
CUST_4110_PI429347424	0.00238446	0.000333487	199.762	up	Unigene4112_TP	220	--	--	--
CUST_7596_PI429347424	0.00067122	3.5244e-05	199.254	up	Unigene7601_TP	308	--	--	--
CUST_42653_PI429347424	7.96895e-05	1.70188e-07	196.484	up	Unigene42684_TP	251	--	--	--
CUST_47523_PI429347424	0.000906133	6.18981e-05	193.94	up	Unigene47559_TP	297	--	--	--
CUST_53937_PI429347424	0.000219313	2.70896e-06	190.122	up	Unigene53976_TP	462	--	--	--
CUST_43399_PI429347424	0.000161583	1.26044e-06	189.081	up	Unigene43430_TP	257	--	--	--
CUST_37328_PI429347424	0.00411067	0.000792034	188.218	up	Unigene37352_TP	212	--	--	--
CUST_44803_PI429347424	0.000283931	5.24601e-06	186.765	up	Unigene44837_TP	268	--	--	--
CUST_56568_PI429347424	0.000765993	4.56025e-05	186.064	up	Unigene56608_TP	690	--	--	--
CUST_21910_PI429347424	0.000662391	3.40824e-05	185.682	up	Unigene21925_TP	249	gi|195471220|ref|XP_002087903.1|	2e-12	GE14764 [Drosophila yakuba] >gi|194174004|gb|EDW87615.1| GE14764 [Drosophila yakuba]
CUST_57961_PI429347424	0.000139263	8.32683e-07	183.869	up	Unigene58001_TP	1118	gi|189527191|ref|XP_001334803.2|	1e-39	PREDICTED: similar to mCG140660 [Danio rerio]
CUST_25362_PI429347424	0.000378524	1.03421e-05	182.709	up	Unigene25379_TP	416	--	--	--
CUST_6651_PI429347424	0.000475143	1.69672e-05	182.273	up	Unigene6656_TP	230	--	--	--
CUST_11371_PI429347424	0.000475797	1.70998e-05	177.292	up	Unigene11379_TP	308	--	--	--
CUST_3877_PI429347424	0.000366994	9.65508e-06	177.083	up	Unigene3879_TP	348	--	--	--
CUST_51059_PI429347424	0.000855261	5.58268e-05	171.439	up	Unigene51098_TP	360	--	--	--
CUST_50194_PI429347424	0.00144843	0.00014435	171.316	up	Unigene50232_TP	340	--	--	--
CUST_22828_PI429347424	0.000570119	2.47116e-05	170.512	up	Unigene22843_TP	532	--	--	--
CUST_19594_PI429347424	0.000662391	3.41341e-05	168.308	up	Unigene19605_TP	482	gi|195430906|ref|XP_002063489.1|	1e-10	GK21937 [Drosophila willistoni] >gi|194159574|gb|EDW74475.1| GK21937 [Drosophila willistoni]
CUST_1673_PI429347424	0.000822071	5.22233e-05	167.159	up	Unigene1674_TP	375	--	--	--
CUST_6717_PI429347424	0.000754741	4.40723e-05	163.759	up	Unigene6722_TP	391	--	--	--
CUST_16277_PI429347424	0.00020817	2.36559e-06	162.836	up	Unigene16285_TP	226	--	--	--
CUST_6517_PI429347424	0.000448592	1.49545e-05	162.505	up	Unigene6522_TP	500	--	--	--
CUST_12202_PI429347424	7.05207e-05	6.72873e-08	162.096	up	Unigene12210_TP	332	--	--	--
CUST_38114_PI429347424	7.05207e-05	6.87627e-08	161.83	up	Unigene38142_TP	218	--	--	--
CUST_15835_PI429347424	0.000453907	1.5307e-05	160.297	up	Unigene15843_TP	490	--	--	--
CUST_42486_PI429347424	0.00040783	1.23426e-05	160.038	up	Unigene42516_TP	250	--	--	--
CUST_52561_PI429347424	0.000240652	3.37296e-06	158.15	up	Unigene52600_TP	404	--	--	--
CUST_51043_PI429347424	0.000806768	5.06643e-05	158.015	up	Unigene51082_TP	359	--	--	--
CUST_13866_PI429347424	0.00106116	8.26449e-05	157.196	up	Unigene13874_TP	228	--	--	--
CUST_52327_PI429347424	0.000505437	1.96112e-05	156.954	up	Unigene52366_TP	396	--	--	--
CUST_5062_PI429347424	0.000229184	3.06883e-06	155.851	up	Unigene5064_TP	266	--	--	--
CUST_23945_PI429347424	0.000597608	2.6901e-05	155.643	up	Unigene23960_TP	231	--	--	--
CUST_2265_PI429347424	0.00249483	0.000359543	155.361	up	Unigene2266_TP	287	--	--	--
CUST_20821_PI429347424	0.00015876	1.19753e-06	155.19	up	Unigene20833_TP	213	--	--	--
CUST_42869_PI429347424	0.000698064	3.79349e-05	154.96	up	Unigene42900_TP	253	--	--	--
CUST_53909_PI429347424	0.000353562	9.01149e-06	153.075	up	Unigene53948_TP	461	--	--	--
CUST_56635_PI429347424	8.81262e-05	2.49835e-07	152.687	up	Unigene56675_TP	700	gi|118376402|ref|XP_001021383.1|	6e-06	hypothetical protein TTHERM_00317020 [Tetrahymena thermophila] >gi|89303150|gb|EAS01138.1| hypothetical protein TTHERM_00317020 [Tetrahymena thermophila SB210]
CUST_37039_PI429347424	0.000378935	1.04612e-05	152.384	up	Unigene37062_TP	210	--	--	--
CUST_14286_PI429347424	0.00111215	8.95678e-05	151.071	up	Unigene14294_TP	402	--	--	--
CUST_28789_PI429347424	0.000835261	5.35196e-05	149.602	up	Unigene28808_TP	406	--	--	--
CUST_4203_PI429347424	0.00020817	2.35444e-06	148.446	up	Unigene4205_TP	929	--	--	--
CUST_21378_PI429347424	0.000378289	1.02861e-05	148.419	up	Unigene21392_TP	345	--	--	--
CUST_15061_PI429347424	6.91025e-05	2.89337e-08	147.628	up	Unigene15069_TP	273	--	--	--
CUST_604_PI429347424	0.000947091	6.73329e-05	143.41	up	Unigene604_TP	336	--	--	--
CUST_53195_PI429347424	0.000168448	1.37096e-06	142.983	up	Unigene53234_TP	428	--	--	--
CUST_53363_PI429347424	0.00117643	9.91041e-05	142.738	up	Unigene53402_TP	435	--	--	--
CUST_15419_PI429347424	0.000252212	3.90985e-06	140.972	up	Unigene15427_TP	987	--	--	--
CUST_13575_PI429347424	0.000526666	2.09775e-05	138.434	up	Unigene13583_TP	564	--	--	--
CUST_19359_PI429347424	0.00013517	7.96933e-07	138.059	up	Unigene19370_TP	351	--	--	--
CUST_48926_PI429347424	0.000456807	1.5639e-05	137.995	up	Unigene48963_TP	317	--	--	--
CUST_54863_PI429347424	0.000486689	1.81406e-05	136.378	up	Unigene54903_TP	511	gi|195040645|ref|XP_001991109.1|	3e-09	GH12253 [Drosophila grimshawi] >gi|193900867|gb|EDV99733.1| GH12253 [Drosophila grimshawi]
CUST_26383_PI429347424	0.000703701	3.84378e-05	135.361	up	Unigene26400_TP	312	--	--	--
CUST_29800_PI429347424	7.52553e-05	1.15761e-07	134.692	up	Unigene29821_TP	774	--	--	--
CUST_56576_PI429347424	0.000819428	5.19486e-05	134.19	up	Unigene56616_TP	691	--	--	--
CUST_8632_PI429347424	7.05207e-05	5.69891e-08	133.157	up	Unigene8638_TP	244	--	--	--
CUST_38677_PI429347424	0.00202311	0.000255071	130.056	up	Unigene38705_TP	222	--	--	--
CUST_49119_PI429347424	8.42742e-05	2.15862e-07	128.9	up	Unigene49156_TP	320	--	--	--
CUST_53111_PI429347424	0.000971255	7.04028e-05	127.854	up	Unigene53150_TP	425	gi|148697046|gb|EDL28993.1|	6e-06	mCG116474 [Mus musculus]
CUST_5415_PI429347424	0.000281205	4.90447e-06	127.701	up	Unigene5417_TP	278	gi|198465749|ref|XP_002135031.1|	5e-06	GA23821 [Drosophila pseudoobscura pseudoobscura] >gi|198150297|gb|EDY73658.1| GA23821 [Drosophila pseudoobscura pseudoobscura]
CUST_50460_PI429347424	0.000214308	2.54702e-06	127.392	up	Unigene50499_TP	346	--	--	--
CUST_38204_PI429347424	0.000105162	4.14207e-07	127.152	up	Unigene38232_TP	218	--	--	--
CUST_6956_PI429347424	9.55626e-05	3.05913e-07	126.957	up	Unigene6961_TP	290	--	--	--
CUST_797_PI429347424	0.00135623	0.000128624	126.873	up	Unigene797_TP	279	--	--	--
CUST_45845_PI429347424	0.000102603	3.81306e-07	126.368	up	Unigene45879_TP	278	--	--	--
CUST_6944_PI429347424	0.00179463	0.0002087	125.992	up	Unigene6949_TP	230	--	--	--
CUST_37109_PI429347424	0.000860849	5.6337e-05	125.951	up	Unigene37133_TP	211	--	--	--
CUST_5362_PI429347424	0.000472012	1.68298e-05	125.877	up	Unigene5364_TP	376	--	--	--
CUST_15146_PI429347424	0.000870131	5.75339e-05	124.649	up	Unigene15154_TP	610	--	--	--
CUST_15683_PI429347424	0.000979505	7.14794e-05	124.559	up	Unigene15691_TP	247	--	--	--
CUST_43703_PI429347424	6.91025e-05	2.44985e-08	123.95	up	Unigene43735_TP	260	--	--	--
CUST_24211_PI429347424	0.000544113	2.24232e-05	123.696	up	Unigene24227_TP	552	--	--	--
CUST_35253_PI429347424	0.000314113	6.92068e-06	123.256	up	Unigene35275_TP	200	--	--	--
CUST_44623_PI429347424	0.000185828	1.81183e-06	122.95	up	Unigene44657_TP	267	--	--	--
CUST_16423_PI429347424	6.91025e-05	3.35187e-08	122.684	up	Unigene16431_TP	488	gi|198472378|ref|XP_002133023.1|	2e-20	GA28903 [Drosophila pseudoobscura pseudoobscura] >gi|198138987|gb|EDY70425.1| GA28903 [Drosophila pseudoobscura pseudoobscura]
CUST_50897_PI429347424	6.91025e-05	1.86034e-08	122.176	up	Unigene50936_TP	356	--	--	--
CUST_45741_PI429347424	0.00070711	3.91157e-05	121.929	up	Unigene45775_TP	277	--	--	--
CUST_4279_PI429347424	0.00278649	0.000430761	121.891	up	Unigene4281_TP	395	gi|260824315|ref|XP_002607113.1|	9e-07	hypothetical protein BRAFLDRAFT_68093 [Branchiostoma floridae] >gi|229292459|gb|EEN63123.1| hypothetical protein BRAFLDRAFT_68093 [Branchiostoma floridae]
CUST_13509_PI429347424	0.000127654	6.72842e-07	121.651	up	Unigene13517_TP	403	--	--	--
CUST_3760_PI429347424	0.000466091	1.62491e-05	120.495	up	Unigene3762_TP	231	--	--	--
CUST_13241_PI429347424	0.000760845	4.49046e-05	116.602	up	Unigene13249_TP	232	--	--	--
CUST_44376_PI429347424	0.000374772	1.00597e-05	115.328	up	Unigene44410_TP	265	--	--	--
CUST_36258_PI429347424	7.0961e-05	8.64403e-08	114.707	up	Unigene36280_TP	205	--	--	--
CUST_3888_PI429347424	0.000599841	2.719e-05	114.612	up	Unigene3890_TP	227	--	--	--
CUST_47454_PI429347424	0.000420511	1.30203e-05	113.707	up	Unigene47490_TP	296	--	--	--
CUST_54477_PI429347424	0.00214156	0.000280595	113.643	up	Unigene54517_TP	492	gi|239792635|dbj|BAH72639.1|	1e-15	ACYPI46563 [Acyrthosiphon pisum]
CUST_13254_PI429347424	0.00138845	0.00013495	113.294	up	Unigene13262_TP	761	--	--	--
CUST_36733_PI429347424	0.00100482	7.45363e-05	113.141	up	Unigene36756_TP	208	--	--	--
CUST_43529_PI429347424	0.000102082	3.44348e-07	112.572	up	Unigene43561_TP	258	--	--	--
CUST_50891_PI429347424	0.000620152	2.92804e-05	112.31	up	Unigene50930_TP	356	--	--	--
CUST_57714_PI429347424	0.000235914	3.24308e-06	110.71	up	Unigene57754_TP	976	--	--	--
CUST_25667_PI429347424	0.00131569	0.000121802	110.288	up	Unigene25684_TP	259	--	--	--
CUST_56438_PI429347424	0.000114721	5.14982e-07	110.214	up	Unigene56478_TP	672	--	--	--
CUST_57364_PI429347424	0.000240652	3.35738e-06	108.897	up	Unigene57404_TP	865	gi|167524789|ref|XP_001746730.1|	3e-07	hypothetical protein [Monosiga brevicollis MX1] >gi|163775000|gb|EDQ88626.1| predicted protein [Monosiga brevicollis MX1]
CUST_36564_PI429347424	0.000135051	7.85141e-07	108.883	up	Unigene36587_TP	207	--	--	--
CUST_48015_PI429347424	0.00111623	8.99676e-05	108.539	up	Unigene48051_TP	303	--	--	--
CUST_28519_PI429347424	0.00407421	0.000781237	108.496	up	Unigene28538_TP	490	--	--	--
CUST_33293_PI429347424	0.001229	0.000107603	105.991	up	Unigene33314_TP	351	--	--	--
CUST_27003_PI429347424	0.000349212	8.76016e-06	105.671	up	Unigene27021_TP	316	--	--	--
CUST_13941_PI429347424	7.0961e-05	8.14123e-08	105.649	up	Unigene13949_TP	341	--	--	--
CUST_41300_PI429347424	0.00142127	0.0001401	105.632	up	Unigene41329_TP	241	--	--	--
CUST_52349_PI429347424	0.00032209	7.41634e-06	105.371	up	Unigene52388_TP	397	--	--	--
CUST_51890_PI429347424	0.000712293	3.95347e-05	104	up	Unigene51929_TP	383	--	--	--
CUST_44388_PI429347424	0.0010525	8.16746e-05	103.14	up	Unigene44422_TP	265	--	--	--
CUST_45815_PI429347424	0.00225706	0.000305815	102.756	up	Unigene45849_TP	278	--	--	--
CUST_44804_PI429347424	0.00022257	2.81686e-06	102.715	up	Unigene44838_TP	268	--	--	--
CUST_56755_PI429347424	0.000293114	5.71371e-06	102.365	up	Unigene56795_TP	719	--	--	--
CUST_18615_PI429347424	0.00086994	5.74892e-05	101.971	up	Unigene18625_TP	253	--	--	--
CUST_45521_PI429347424	0.000109293	4.6649e-07	101.774	up	Unigene45555_TP	275	--	--	--
CUST_32480_PI429347424	0.000587498	2.60419e-05	101.583	up	Unigene32501_TP	539	--	--	--
CUST_40112_PI429347424	0.00318475	0.000533477	101.565	up	Unigene40140_TP	232	--	--	--
CUST_47605_PI429347424	0.00328756	0.000561063	101.212	up	Unigene47641_TP	298	--	--	--
CUST_42319_PI429347424	0.00164113	0.000180047	100.562	up	Unigene42349_TP	249	--	--	--
CUST_18739_PI429347424	0.00016452	1.3227e-06	100.012	up	Unigene18749_TP	969	--	--	--
CUST_36588_PI429347424	6.91025e-05	3.81395e-08	99.7251	up	Unigene36611_TP	207	--	--	--
CUST_30597_PI429347424	0.000876299	5.82412e-05	99.0604	up	Unigene30618_TP	505	--	--	--
CUST_43263_PI429347424	8.14303e-05	1.9925e-07	98.5039	up	Unigene43294_TP	256	--	--	--
CUST_30588_PI429347424	0.00126413	0.000113351	97.46	up	Unigene30609_TP	288	--	--	--
CUST_22972_PI429347424	0.000465459	1.61419e-05	97.0526	up	Unigene22987_TP	621	--	--	--
CUST_44986_PI429347424	0.00328816	0.00056127	96.6194	up	Unigene45020_TP	270	--	--	--
CUST_3326_PI429347424	0.00016452	1.31367e-06	96.1898	up	Unigene3327_TP	956	gi|260827102|ref|XP_002608504.1|	3e-13	hypothetical protein BRAFLDRAFT_92414 [Branchiostoma floridae] >gi|229293855|gb|EEN64514.1| hypothetical protein BRAFLDRAFT_92414 [Branchiostoma floridae]
CUST_52896_PI429347424	0.00155945	0.000164868	95.7587	up	Unigene52935_TP	416	gi|158300791|ref|XP_001689278.1|	3e-30	AGAP011901-PA [Anopheles gambiae str. PEST] >gi|157013331|gb|EDO63344.1| AGAP011901-PA [Anopheles gambiae str. PEST]
CUST_44748_PI429347424	0.000216903	2.61465e-06	95.4017	up	Unigene44782_TP	268	--	--	--
CUST_45003_PI429347424	0.000173162	1.54346e-06	94.9361	up	Unigene45037_TP	270	--	--	--
CUST_50592_PI429347424	0.000260164	4.168e-06	94.5087	up	Unigene50631_TP	349	--	--	--
CUST_6403_PI429347424	0.000108449	4.48918e-07	94.2736	up	Unigene6407_TP	708	--	--	--
CUST_42773_PI429347424	0.00153245	0.000159744	93.9258	up	Unigene42804_TP	252	--	--	--
CUST_53011_PI429347424	0.000599579	2.71137e-05	93.7913	up	Unigene53050_TP	420	--	--	--
CUST_51308_PI429347424	0.000754741	4.40695e-05	93.0053	up	Unigene51347_TP	366	--	--	--
CUST_23839_PI429347424	0.0011851	0.00010049	92.8641	up	Unigene23854_TP	283	--	--	--
CUST_30297_PI429347424	0.000326105	7.61782e-06	92.6781	up	Unigene30318_TP	382	--	--	--
CUST_45917_PI429347424	0.020464	0.0077067	91.2435	up	Unigene45951_TP	278	--	--	--
CUST_13405_PI429347424	0.000143576	8.93162e-07	91.2346	up	Unigene13413_TP	615	--	--	--
CUST_16881_PI429347424	0.00062596	3.01989e-05	90.1683	up	Unigene16889_TP	1159	--	--	--
CUST_12509_PI429347424	0.00110704	8.88401e-05	90.0854	up	Unigene12517_TP	484	--	--	--
CUST_8291_PI429347424	0.00120029	0.000102882	88.7836	up	Unigene8297_TP	299	--	--	--
CUST_13857_PI429347424	0.00157261	0.000167315	87.5931	up	Unigene13865_TP	225	--	--	--
CUST_21948_PI429347424	0.00457414	0.00092619	87.0236	up	Unigene21963_TP	344	--	--	--
CUST_14852_PI429347424	0.00145228	0.000145108	86.6448	up	Unigene14860_TP	340	--	--	--
CUST_46868_PI429347424	0.00129657	0.000119031	86.3746	up	Unigene46903_TP	289	--	--	--
CUST_9255_PI429347424	0.000250031	3.79773e-06	86.2613	up	Unigene9262_TP	792	gi|189240709|ref|XP_001813711.1|	1e-16	PREDICTED: similar to CG12512 CG12512-PA [Tribolium castaneum]
CUST_46984_PI429347424	0.0236877	0.00935655	85.964	up	Unigene47019_TP	290	--	--	--
CUST_18785_PI429347424	0.0015326	0.000159787	85.6021	up	Unigene18795_TP	289	--	--	--
CUST_6757_PI429347424	0.00163217	0.000178156	84.8821	up	Unigene6762_TP	467	gi|197246269|gb|AAI69153.1|	2e-34	Unknown (protein for MGC:189623) [Xenopus (Silurana) tropicalis]
CUST_50579_PI429347424	0.00138259	0.000133983	84.1977	up	Unigene50618_TP	349	--	--	--
CUST_35277_PI429347424	0.00131569	0.000121692	83.873	up	Unigene35299_TP	200	--	--	--
CUST_28577_PI429347424	0.000231871	3.12688e-06	83.4688	up	Unigene28596_TP	206	--	--	--
CUST_50382_PI429347424	0.00010211	3.63358e-07	83.3168	up	Unigene50421_TP	344	gi|195116351|ref|XP_002002719.1|	1e-06	GI11300 [Drosophila mojavensis] >gi|193913294|gb|EDW12161.1| GI11300 [Drosophila mojavensis]
CUST_53474_PI429347424	0.00230233	0.000315732	82.2217	up	Unigene53513_TP	440	--	--	--
CUST_28806_PI429347424	0.00186357	0.000223059	82.1315	up	Unigene28825_TP	357	--	--	--
CUST_45496_PI429347424	0.00017665	1.62497e-06	82.025	up	Unigene45530_TP	274	--	--	--
CUST_40813_PI429347424	0.000384618	1.089e-05	81.7186	up	Unigene40841_TP	237	--	--	--
CUST_46526_PI429347424	0.000283931	5.23935e-06	81.3016	up	Unigene46560_TP	285	--	--	--
CUST_31420_PI429347424	0.000389518	1.12446e-05	81.2186	up	Unigene31441_TP	443	--	--	--
CUST_57070_PI429347424	0.000108265	4.46167e-07	79.8977	up	Unigene57110_TP	784	gi|158296762|ref|XP_317106.4|	1e-31	AGAP008350-PA [Anopheles gambiae str. PEST] >gi|157014867|gb|EAA12252.4| AGAP008350-PA [Anopheles gambiae str. PEST]
CUST_44017_PI429347424	0.000136804	8.13733e-07	79.7981	up	Unigene44050_TP	262	--	--	--
CUST_11225_PI429347424	0.00243616	0.000344793	79.7902	up	Unigene11233_TP	236	--	--	--
CUST_4129_PI429347424	0.00144922	0.000144598	79.1822	up	Unigene4131_TP	233	--	--	--
CUST_36308_PI429347424	0.00126349	0.000113134	79.0374	up	Unigene36330_TP	206	--	--	--
CUST_212_PI429347424	0.000159059	1.20271e-06	78.2688	up	Unigene212_TP	234	--	--	--
CUST_44716_PI429347424	0.000189323	1.91642e-06	78.2601	up	Unigene44750_TP	268	--	--	--
CUST_43078_PI429347424	0.000287318	5.46568e-06	77.976	up	Unigene43109_TP	255	--	--	--
CUST_37894_PI429347424	0.000689411	3.71372e-05	77.6273	up	Unigene37920_TP	216	--	--	--
CUST_13883_PI429347424	7.96895e-05	1.36313e-07	77.3414	up	Unigene13891_TP	250	--	--	--
CUST_9318_PI429347424	0.00117645	9.91936e-05	76.5107	up	Unigene9325_TP	247	--	--	--
CUST_9058_PI429347424	0.000574798	2.51048e-05	76.3709	up	Unigene9065_TP	451	--	--	--
CUST_19403_PI429347424	0.00120908	0.000104307	76.2679	up	Unigene19414_TP	223	--	--	--
CUST_54020_PI429347424	7.96895e-05	1.76355e-07	75.985	up	Unigene54059_TP	466	--	--	--
CUST_42331_PI429347424	0.0013718	0.000131622	75.3719	up	Unigene42361_TP	249	--	--	--
CUST_7979_PI429347424	8.12491e-05	1.94944e-07	74.6134	up	Unigene7985_TP	245	gi|193712547|ref|XP_001944887.1|	1e-13	PREDICTED: similar to BarH1 CG5529-PA [Acyrthosiphon pisum]
CUST_50633_PI429347424	0.000942219	6.63913e-05	74.1714	up	Unigene50672_TP	350	--	--	--
CUST_10670_PI429347424	0.000499439	1.93188e-05	74.1083	up	Unigene10678_TP	657	--	--	--
CUST_55611_PI429347424	0.000394275	1.15914e-05	73.8671	up	Unigene55651_TP	574	--	--	--
CUST_40613_PI429347424	0.000764314	4.53739e-05	72.9556	up	Unigene40641_TP	236	--	--	--
CUST_45051_PI429347424	0.000243248	3.54999e-06	72.8068	up	Unigene45085_TP	271	--	--	--
CUST_42420_PI429347424	0.00113081	9.20302e-05	72.7908	up	Unigene42450_TP	250	--	--	--
CUST_18296_PI429347424	0.00110188	8.80815e-05	72.7458	up	Unigene18306_TP	213	--	--	--
CUST_27352_PI429347424	0.000237724	3.27578e-06	72.6999	up	Unigene27370_TP	409	gi|48098153|ref|XP_393994.1|	9e-25	PREDICTED: similar to CG6879-PA [Apis mellifera]
CUST_10148_PI429347424	0.00129142	0.000118332	72.6424	up	Unigene10156_TP	590	--	--	--
CUST_56481_PI429347424	0.00112852	9.15522e-05	70.8845	up	Unigene56521_TP	677	gi|194749017|ref|XP_001956936.1|	7e-17	GF24314 [Drosophila ananassae] >gi|190624218|gb|EDV39742.1| GF24314 [Drosophila ananassae]
CUST_54180_PI429347424	0.0002692	4.49203e-06	70.8362	up	Unigene54220_TP	475	--	--	--
CUST_48711_PI429347424	0.001229	0.000107626	70.1267	up	Unigene48748_TP	313	gi|268535908|ref|XP_002633089.1|	5e-06	C. briggsae CBR-GRSP-3 protein [Caenorhabditis briggsae] >gi|187034727|emb|CAP26544.1| C. briggsae CBR-GRSP-3 protein [Caenorhabditis briggsae]
CUST_24675_PI429347424	0.00126628	0.000113756	70.0897	up	Unigene24691_TP	442	--	--	--
CUST_44403_PI429347424	0.000875371	5.81023e-05	70.0597	up	Unigene44437_TP	265	--	--	--
CUST_2118_PI429347424	0.00137191	0.000131878	69.9657	up	Unigene2119_TP	867	--	--	--
CUST_5993_PI429347424	0.00102778	7.78122e-05	69.8264	up	Unigene5995_TP	733	--	--	--
CUST_47129_PI429347424	0.000456807	1.56308e-05	69.7762	up	Unigene47164_TP	292	--	--	--
CUST_42308_PI429347424	0.000662391	3.41032e-05	69.4153	up	Unigene42338_TP	249	--	--	--
CUST_41599_PI429347424	0.00286251	0.000448953	69.1542	up	Unigene41628_TP	243	--	--	--
CUST_18437_PI429347424	0.000227987	3.04514e-06	68.962	up	Unigene18447_TP	410	--	--	--
CUST_4750_PI429347424	0.00113408	9.26739e-05	68.652	up	Unigene4752_TP	241	--	--	--
CUST_45373_PI429347424	7.96895e-05	1.70936e-07	68.4511	up	Unigene45407_TP	273	--	--	--
CUST_55877_PI429347424	0.000169535	1.42539e-06	68.2712	up	Unigene55917_TP	601	--	--	--
CUST_28009_PI429347424	0.000226913	2.93895e-06	68.0764	up	Unigene28028_TP	333	--	--	--
CUST_50772_PI429347424	0.000357708	9.23609e-06	68.0663	up	Unigene50811_TP	353	gi|159155084|gb|AAI54634.1|	3e-07	LOC563976 protein [Danio rerio]
CUST_37874_PI429347424	8.09472e-05	1.91191e-07	67.9703	up	Unigene37900_TP	216	--	--	--
CUST_34240_PI429347424	0.00124956	0.000110737	67.9209	up	Unigene34262_TP	480	--	--	--
CUST_54907_PI429347424	6.91025e-05	1.58481e-08	67.5286	up	Unigene54947_TP	514	--	--	--
CUST_52241_PI429347424	0.00322202	0.000543197	67.0756	up	Unigene52280_TP	394	--	--	--
CUST_20719_PI429347424	0.000293114	5.72933e-06	66.6864	up	Unigene20731_TP	257	--	--	--
CUST_56300_PI429347424	0.000774275	4.66517e-05	66.4222	up	Unigene56340_TP	655	--	--	--
CUST_49219_PI429347424	7.0707e-05	7.02452e-08	66.1018	up	Unigene49256_TP	322	--	--	--
CUST_55059_PI429347424	0.0013201	0.000122651	66.0491	up	Unigene55099_TP	528	--	--	--
CUST_2365_PI429347424	0.000705438	3.87917e-05	65.6963	up	Unigene2366_TP	714	--	--	--
CUST_11400_PI429347424	0.000475797	1.70487e-05	65.6683	up	Unigene11408_TP	249	--	--	--
CUST_8993_PI429347424	0.00168584	0.000188232	65.6155	up	Unigene9000_TP	224	--	--	--
CUST_46161_PI429347424	0.00021368	2.49893e-06	65.3265	up	Unigene46195_TP	281	--	--	--
CUST_13969_PI429347424	0.00185852	0.000222252	64.846	up	Unigene13977_TP	804	--	--	--
CUST_36224_PI429347424	0.00010632	4.24207e-07	64.8413	up	Unigene36246_TP	205	--	--	--
CUST_31177_PI429347424	0.00180874	0.000211275	64.4843	up	Unigene31198_TP	287	--	--	--
CUST_9727_PI429347424	0.000205324	2.27651e-06	64.0465	up	Unigene9734_TP	1119	gi|21430614|gb|AAM50985.1|	1e-08	RE28286p [Drosophila melanogaster]
CUST_26892_PI429347424	0.00118908	0.000101185	63.4406	up	Unigene26910_TP	710	--	--	--
CUST_50624_PI429347424	0.000214043	2.52792e-06	63.2396	up	Unigene50663_TP	350	--	--	--
CUST_42042_PI429347424	0.000638509	3.15181e-05	63.2067	up	Unigene42072_TP	247	--	--	--
CUST_49432_PI429347424	0.000126151	5.99671e-07	63.0933	up	Unigene49469_TP	325	--	--	--
CUST_33098_PI429347424	6.91025e-05	3.80601e-08	62.8187	up	Unigene33119_TP	541	--	--	--
CUST_844_PI429347424	0.00099388	7.34325e-05	62.499	up	Unigene844_TP	467	--	--	--
CUST_2815_PI429347424	0.00104129	7.97132e-05	62.4454	up	Unigene2816_TP	567	--	--	--
CUST_46402_PI429347424	0.00108417	8.57281e-05	62.1539	up	Unigene46436_TP	284	--	--	--
CUST_15306_PI429347424	0.000418132	1.29159e-05	61.8879	up	Unigene15314_TP	242	--	--	--
CUST_54612_PI429347424	0.00294555	0.000469183	61.6331	up	Unigene54652_TP	500	--	--	--
CUST_55186_PI429347424	0.000160361	1.23858e-06	61.5588	up	Unigene55226_TP	537	--	--	--
CUST_23570_PI429347424	0.00128522	0.000116972	61.4495	up	Unigene23585_TP	329	--	--	--
CUST_48672_PI429347424	0.00577799	0.00131027	61.3069	up	Unigene48709_TP	312	gi|195490332|ref|XP_002093095.1|	3e-06	GE21134 [Drosophila yakuba] >gi|194179196|gb|EDW92807.1| GE21134 [Drosophila yakuba]
CUST_30585_PI429347424	0.000418746	1.29503e-05	60.5754	up	Unigene30606_TP	272	--	--	--
CUST_19868_PI429347424	7.96895e-05	1.7254e-07	60.0531	up	Unigene19879_TP	352	--	--	--
CUST_35850_PI429347424	0.000666082	3.45694e-05	59.7024	up	Unigene35872_TP	203	--	--	--
CUST_26063_PI429347424	0.00527835	0.00114745	59.3463	up	Unigene26080_TP	309	--	--	--
CUST_41633_PI429347424	0.000173162	1.51926e-06	59.1225	up	Unigene41662_TP	244	--	--	--
CUST_37107_PI429347424	0.00017665	1.61e-06	58.7037	up	Unigene37131_TP	211	--	--	--
CUST_24603_PI429347424	0.00146191	0.000146939	58.4575	up	Unigene24619_TP	453	gi|221114568|ref|XP_002161431.1|	6e-06	PREDICTED: hypothetical protein [Hydra magnipapillata]
CUST_20259_PI429347424	7.96895e-05	1.45377e-07	58.4238	up	Unigene20271_TP	256	--	--	--
CUST_36529_PI429347424	0.00030542	6.4494e-06	58.4179	up	Unigene36552_TP	207	--	--	--
CUST_37613_PI429347424	0.000949848	6.77327e-05	57.9587	up	Unigene37638_TP	214	--	--	--
CUST_7988_PI429347424	0.000852229	5.53623e-05	57.7664	up	Unigene7994_TP	346	--	--	--
CUST_35477_PI429347424	0.000598612	2.70264e-05	57.3972	up	Unigene35499_TP	201	--	--	--
CUST_3272_PI429347424	0.000780879	4.72248e-05	57.2246	up	Unigene3273_TP	244	--	--	--
CUST_7490_PI429347424	0.000189323	1.91917e-06	56.6666	up	Unigene7495_TP	433	--	--	--
CUST_50596_PI429347424	0.000386093	1.09815e-05	56.6569	up	Unigene50635_TP	349	--	--	--
CUST_53415_PI429347424	0.00256659	0.000377509	56.4458	up	Unigene53454_TP	437	--	--	--
CUST_44917_PI429347424	0.00020406	2.19709e-06	56.2919	up	Unigene44951_TP	269	--	--	--
CUST_29585_PI429347424	7.11764e-05	9.03537e-08	56.0025	up	Unigene29606_TP	546	--	--	--
CUST_13516_PI429347424	0.000219313	2.70626e-06	55.9865	up	Unigene13524_TP	232	--	--	--
CUST_17749_PI429347424	0.00113124	9.21139e-05	55.7575	up	Unigene17759_TP	493	--	--	--
CUST_49963_PI429347424	0.000346246	8.58051e-06	55.3152	up	Unigene50001_TP	336	--	--	--
CUST_39319_PI429347424	0.000491628	1.86089e-05	55.2884	up	Unigene39347_TP	226	--	--	--
CUST_32389_PI429347424	0.000620152	2.92972e-05	55.1365	up	Unigene32410_TP	339	--	--	--
CUST_39444_PI429347424	0.00247534	0.000354568	54.9068	up	Unigene39472_TP	227	--	--	--
CUST_1757_PI429347424	0.000149469	9.88632e-07	54.8439	up	Unigene1758_TP	312	--	--	--
CUST_47373_PI429347424	0.000110424	4.79661e-07	54.7867	up	Unigene47408_TP	295	--	--	--
CUST_38603_PI429347424	0.000644103	3.19787e-05	54.6187	up	Unigene38631_TP	221	--	--	--
CUST_37347_PI429347424	0.000106611	4.35428e-07	53.9169	up	Unigene37371_TP	212	--	--	--
CUST_467_PI429347424	0.00089081	5.98845e-05	53.8052	up	Unigene467_TP	248	--	--	--
CUST_33254_PI429347424	0.00418714	0.000813316	53.6638	up	Unigene33275_TP	393	--	--	--
CUST_8169_PI429347424	6.97277e-05	3.97674e-08	53.3301	up	Unigene8175_TP	240	--	--	--
CUST_14778_PI429347424	0.000415904	1.27935e-05	53.1994	up	Unigene14786_TP	376	--	--	--
CUST_2688_PI429347424	0.000126705	6.27609e-07	52.9648	up	Unigene2689_TP	228	--	--	--
CUST_52480_PI429347424	0.000947091	6.73312e-05	52.4383	up	Unigene52519_TP	402	--	--	--
CUST_46221_PI429347424	0.00133732	0.000125477	52.4024	up	Unigene46255_TP	282	--	--	--
CUST_37510_PI429347424	0.00122659	0.00010701	52.3763	up	Unigene37535_TP	213	--	--	--
CUST_33510_PI429347424	0.000206686	2.31574e-06	52.369	up	Unigene33531_TP	360	--	--	--
CUST_54964_PI429347424	0.0057743	0.00130881	52.1061	up	Unigene55004_TP	522	--	--	--
CUST_57009_PI429347424	0.00129509	0.000118847	51.2906	up	Unigene57049_TP	768	gi|195156693|ref|XP_002019231.1|	5e-20	GL26255 [Drosophila persimilis] >gi|198472125|ref|XP_002133339.1| GA28096 [Drosophila pseudoobscura pseudoobscura] >gi|194115384|gb|EDW37427.1| GL26255 [Drosophila persimilis] >gi|198139615|gb|EDY70741.1| GA28096 [Drosophila pseudoobscura pseudoobscura]
CUST_42864_PI429347424	0.000948899	6.75603e-05	51.2511	up	Unigene42895_TP	253	--	--	--
CUST_36473_PI429347424	0.000282239	4.99e-06	51.153	up	Unigene36495_TP	207	--	--	--
CUST_30147_PI429347424	0.00033911	8.24931e-06	50.9208	up	Unigene30168_TP	307	gi|195432284|ref|XP_002064153.1|	9e-17	GK20013 [Drosophila willistoni] >gi|194160238|gb|EDW75139.1| GK20013 [Drosophila willistoni]
CUST_56666_PI429347424	0.000254132	3.99011e-06	50.7784	up	Unigene56706_TP	705	gi|134085539|gb|ABO52828.1|	9e-34	IP04158p [Drosophila melanogaster]
CUST_28600_PI429347424	0.00156826	0.00016639	50.6996	up	Unigene28619_TP	253	--	--	--
CUST_41470_PI429347424	0.000110424	4.76299e-07	50.5116	up	Unigene41499_TP	243	--	--	--
CUST_41282_PI429347424	0.000168995	1.41775e-06	50.4982	up	Unigene41311_TP	241	--	--	--
CUST_39120_PI429347424	0.000127654	6.87926e-07	50.4358	up	Unigene39148_TP	225	--	--	--
CUST_21116_PI429347424	0.000328937	7.78242e-06	50.2237	up	Unigene21130_TP	277	--	--	--
CUST_49683_PI429347424	0.000441685	1.44557e-05	50.1851	up	Unigene49721_TP	330	--	--	--
CUST_6221_PI429347424	0.00022257	2.82129e-06	50.1739	up	Unigene6224_TP	524	--	--	--
CUST_26737_PI429347424	0.00165763	0.000183101	50.1104	up	Unigene26755_TP	338	--	--	--
CUST_24127_PI429347424	0.000246937	3.70427e-06	50.1039	up	Unigene24143_TP	253	--	--	--
CUST_11839_PI429347424	0.00118942	0.000101323	49.9151	up	Unigene11847_TP	696	--	--	--
CUST_39212_PI429347424	6.91025e-05	3.44624e-08	49.8657	up	Unigene39240_TP	226	--	--	--
CUST_41623_PI429347424	0.00151928	0.000157532	49.6081	up	Unigene41652_TP	244	--	--	--
CUST_46807_PI429347424	0.000438255	1.41462e-05	48.7874	up	Unigene46842_TP	289	--	--	--
CUST_788_PI429347424	0.000685327	3.65846e-05	48.7774	up	Unigene788_TP	246	--	--	--
CUST_53989_PI429347424	0.000218339	2.65919e-06	48.7724	up	Unigene54028_TP	465	gi|91090075|ref|XP_969798.1|	1e-29	PREDICTED: similar to GLT8D3 protein [Tribolium castaneum]
CUST_17040_PI429347424	0.00164803	0.000181221	48.712	up	Unigene17049_TP	237	--	--	--
CUST_4773_PI429347424	0.00168637	0.000188351	48.6119	up	Unigene4775_TP	256	--	--	--
CUST_25614_PI429347424	0.00067694	3.5905e-05	48.4858	up	Unigene25631_TP	465	--	--	--
CUST_28282_PI429347424	0.000415951	1.28026e-05	48.4055	up	Unigene28301_TP	704	--	--	--
CUST_27484_PI429347424	0.0014675	0.000148114	48.1469	up	Unigene27502_TP	461	gi|195501450|ref|XP_002097801.1|	3e-07	GE26411 [Drosophila yakuba] >gi|194183902|gb|EDW97513.1| GE26411 [Drosophila yakuba]
CUST_25661_PI429347424	0.000479176	1.74815e-05	47.9004	up	Unigene25678_TP	876	--	--	--
CUST_42823_PI429347424	0.000531115	2.1333e-05	47.7268	up	Unigene42854_TP	253	--	--	--
CUST_56838_PI429347424	0.000867961	5.70869e-05	47.6427	up	Unigene56878_TP	734	gi|198452411|ref|XP_001358762.2|	2e-29	GA19517 [Drosophila pseudoobscura pseudoobscura] >gi|198131922|gb|EAL27904.2| GA19517 [Drosophila pseudoobscura pseudoobscura]
CUST_31549_PI429347424	0.00174828	0.000200077	47.606	up	Unigene31570_TP	480	gi|285310534|emb|CBJ25058.1|	3e-42	Hypothetical protein C30H6.1d [Caenorhabditis elegans]
CUST_51850_PI429347424	0.00010211	3.73838e-07	47.5473	up	Unigene51889_TP	382	--	--	--
CUST_21774_PI429347424	0.000567222	2.43669e-05	47.502	up	Unigene21789_TP	602	gi|91091154|ref|XP_970935.1|	4e-06	PREDICTED: similar to CG7120 CG7120-PA [Tribolium castaneum]
CUST_30716_PI429347424	0.000435861	1.39516e-05	47.2268	up	Unigene30737_TP	301	--	--	--
CUST_13090_PI429347424	0.00163107	0.000177975	47.1561	up	Unigene13098_TP	1010	--	--	--
CUST_48697_PI429347424	0.00145474	0.000145488	47.0963	up	Unigene48734_TP	313	--	--	--
CUST_42048_PI429347424	7.05207e-05	5.1584e-08	47.0014	up	Unigene42078_TP	247	--	--	--
CUST_42466_PI429347424	0.000631601	3.07114e-05	46.9854	up	Unigene42496_TP	250	--	--	--
CUST_25788_PI429347424	0.00146276	0.000147166	46.901	up	Unigene25805_TP	415	gi|158299887|ref|XP_001238223.2|	1e-07	AGAP009139-PA [Anopheles gambiae str. PEST] >gi|157013734|gb|EAU75958.2| AGAP009139-PA [Anopheles gambiae str. PEST]
CUST_7733_PI429347424	0.000467964	1.64268e-05	46.6387	up	Unigene7738_TP	248	--	--	--
CUST_5672_PI429347424	0.000993859	7.34127e-05	46.4568	up	Unigene5674_TP	290	--	--	--
CUST_28844_PI429347424	0.000717582	4.02647e-05	46.4291	up	Unigene28864_TP	853	--	--	--
CUST_51373_PI429347424	0.00128327	0.000116699	46.4219	up	Unigene51412_TP	368	--	--	--
CUST_30497_PI429347424	0.000479176	1.74582e-05	46.2276	up	Unigene30518_TP	1701	--	--	--
CUST_54052_PI429347424	0.000204722	2.24945e-06	46.1735	up	Unigene54091_TP	467	--	--	--
CUST_4255_PI429347424	0.00111847	9.03308e-05	46.1027	up	Unigene4257_TP	325	--	--	--
CUST_42097_PI429347424	0.000102082	3.57752e-07	46.0793	up	Unigene42127_TP	247	--	--	--
CUST_3920_PI429347424	0.000720331	4.04992e-05	45.9546	up	Unigene3922_TP	228	--	--	--
CUST_56587_PI429347424	0.00187894	0.000225959	45.9372	up	Unigene56627_TP	692	gi|211938617|gb|ACJ13205.1|	4e-06	FI06483p [Drosophila melanogaster]
CUST_57543_PI429347424	7.96895e-05	1.4821e-07	45.9253	up	Unigene57583_TP	918	--	--	--
CUST_1041_PI429347424	0.00418964	0.00081411	45.8627	up	Unigene1041_TP	220	--	--	--
CUST_54179_PI429347424	0.00172725	0.000195992	45.8366	up	Unigene54219_TP	475	--	--	--
CUST_31241_PI429347424	0.00164132	0.000180217	45.8289	up	Unigene31262_TP	356	--	--	--
CUST_52232_PI429347424	0.00199195	0.0002492	45.7992	up	Unigene52271_TP	393	--	--	--
CUST_48938_PI429347424	0.00140046	0.000136736	45.6458	up	Unigene48975_TP	317	--	--	--
CUST_57325_PI429347424	0.00162545	0.000176436	45.5074	up	Unigene57365_TP	851	--	--	--
CUST_32653_PI429347424	0.000143576	8.85448e-07	45.4758	up	Unigene32674_TP	667	--	--	--
CUST_41507_PI429347424	0.000279217	4.84506e-06	45.3439	up	Unigene41536_TP	243	--	--	--
CUST_623_PI429347424	0.00134996	0.000127657	45.2704	up	Unigene623_TP	478	--	--	--
CUST_14678_PI429347424	0.000235914	3.24651e-06	45.2416	up	Unigene14686_TP	281	--	--	--
CUST_35610_PI429347424	0.000338095	8.21679e-06	44.9381	up	Unigene35632_TP	202	--	--	--
CUST_35301_PI429347424	0.00104475	8.05545e-05	44.8375	up	Unigene35323_TP	200	--	--	--
CUST_7347_PI429347424	9.7415e-05	3.174e-07	44.7186	up	Unigene7352_TP	238	--	--	--
CUST_15084_PI429347424	0.00154575	0.000161926	44.6878	up	Unigene15092_TP	209	--	--	--
CUST_52666_PI429347424	0.00013676	8.1017e-07	44.6476	up	Unigene52705_TP	408	--	--	--
CUST_39755_PI429347424	0.000241813	3.41666e-06	44.5457	up	Unigene39783_TP	230	--	--	--
CUST_25511_PI429347424	0.00150878	0.000155662	44.478	up	Unigene25528_TP	450	--	--	--
CUST_14805_PI429347424	0.000675183	3.56968e-05	44.4145	up	Unigene14813_TP	222	--	--	--
CUST_38840_PI429347424	0.00030542	6.37258e-06	44.3595	up	Unigene38868_TP	223	--	--	--
CUST_2473_PI429347424	0.000531035	2.13078e-05	43.9424	up	Unigene2474_TP	244	--	--	--
CUST_5701_PI429347424	0.00350303	0.000620026	43.8509	up	Unigene5703_TP	350	--	--	--
CUST_16359_PI429347424	0.00188662	0.000227554	43.6962	up	Unigene16367_TP	1193	--	--	--
CUST_8689_PI429347424	0.000113229	5.06201e-07	43.6767	up	Unigene8695_TP	236	gi|224048575|ref|XP_002193224.1|	4e-07	PREDICTED: similar to KIAA0550 protein [Taeniopygia guttata]
CUST_48932_PI429347424	0.000242046	3.43464e-06	43.5498	up	Unigene48969_TP	317	--	--	--
CUST_42144_PI429347424	0.000854178	5.56304e-05	43.5286	up	Unigene42174_TP	248	gi|134069012|emb|CAM67156.1|	2e-22	Hypothetical repeat protein [Leishmania infantum]
CUST_56164_PI429347424	0.000552936	2.31022e-05	43.5104	up	Unigene56204_TP	636	--	--	--
CUST_41880_PI429347424	0.00138847	0.000134989	43.4687	up	Unigene41910_TP	245	gi|115738213|ref|XP_788020.2|	4e-25	PREDICTED: similar to MGC108470 protein [Strongylocentrotus purpuratus] >gi|115960906|ref|XP_001195660.1| PREDICTED: similar to MGC108470 protein [Strongylocentrotus purpuratus]
CUST_44258_PI429347424	0.0016028	0.000172739	43.1586	up	Unigene44291_TP	264	--	--	--
CUST_52830_PI429347424	0.000268666	4.47362e-06	43.0899	up	Unigene52869_TP	413	--	--	--
CUST_31011_PI429347424	0.00102778	7.78413e-05	43.0371	up	Unigene31032_TP	319	--	--	--
CUST_20785_PI429347424	0.0006934	3.7548e-05	42.8066	up	Unigene20797_TP	878	--	--	--
CUST_5484_PI429347424	0.00220496	0.000293738	42.7854	up	Unigene5486_TP	235	--	--	--
CUST_37669_PI429347424	0.00020406	2.20518e-06	42.6695	up	Unigene37694_TP	214	--	--	--
CUST_53192_PI429347424	0.000349099	8.71884e-06	42.5786	up	Unigene53231_TP	428	--	--	--
CUST_36009_PI429347424	8.09472e-05	1.9026e-07	42.4748	up	Unigene36031_TP	204	--	--	--
CUST_44934_PI429347424	0.000553953	2.31854e-05	42.1183	up	Unigene44968_TP	269	gi|260825381|ref|XP_002607645.1|	3e-06	hypothetical protein BRAFLDRAFT_84666 [Branchiostoma floridae] >gi|229292993|gb|EEN63655.1| hypothetical protein BRAFLDRAFT_84666 [Branchiostoma floridae]
CUST_46702_PI429347424	0.00053888	2.19708e-05	42.0127	up	Unigene46737_TP	287	--	--	--
CUST_52439_PI429347424	0.00193844	0.000238426	41.9799	up	Unigene52478_TP	400	--	--	--
CUST_4384_PI429347424	7.96895e-05	1.4969e-07	41.3847	up	Unigene4386_TP	239	--	--	--
CUST_311_PI429347424	0.00022722	2.96946e-06	41.1458	up	Unigene311_TP	238	--	--	--
CUST_27732_PI429347424	0.000760251	4.48136e-05	41.137	up	Unigene27750_TP	694	--	--	--
CUST_38328_PI429347424	0.00183514	0.000216703	41.1014	up	Unigene38356_TP	219	--	--	--
CUST_56153_PI429347424	7.05207e-05	4.79801e-08	40.8295	up	Unigene56193_TP	635	--	--	--
CUST_9172_PI429347424	0.00128522	0.000116955	40.8163	up	Unigene9179_TP	472	--	--	--
CUST_25402_PI429347424	0.000103264	3.88421e-07	40.2551	up	Unigene25419_TP	255	--	--	--
CUST_28315_PI429347424	0.00218015	0.000288533	40.1951	up	Unigene28334_TP	219	--	--	--
CUST_32807_PI429347424	0.0057458	0.00129664	39.8022	up	Unigene32828_TP	335	gi|195050887|ref|XP_001992989.1|	4e-07	GH13341 [Drosophila grimshawi] >gi|193900048|gb|EDV98914.1| GH13341 [Drosophila grimshawi]
CUST_10024_PI429347424	7.0961e-05	8.09071e-08	39.703	up	Unigene10032_TP	370	--	--	--
CUST_275_PI429347424	0.00232841	0.000321064	39.6113	up	Unigene275_TP	224	--	--	--
CUST_6538_PI429347424	0.00210115	0.000271894	39.5749	up	Unigene6543_TP	234	--	--	--
CUST_29440_PI429347424	0.000447939	1.4908e-05	39.2587	up	Unigene29460_TP	243	--	--	--
CUST_43479_PI429347424	0.000600003	2.72838e-05	39.1822	up	Unigene43510_TP	258	--	--	--
CUST_5252_PI429347424	0.00199793	0.000250279	38.866	up	Unigene5254_TP	388	--	--	--
CUST_45905_PI429347424	0.00751194	0.00192941	38.7375	up	Unigene45939_TP	278	--	--	--
CUST_25622_PI429347424	0.00133698	0.000125397	38.683	up	Unigene25639_TP	261	--	--	--
CUST_55882_PI429347424	0.000157264	1.16406e-06	38.6291	up	Unigene55922_TP	601	gi|68061769|ref|XP_672886.1|	7e-06	hypothetical protein [Plasmodium berghei strain ANKA] >gi|56490318|emb|CAI03702.1| hypothetical protein PB405526.00.0 [Plasmodium berghei]
CUST_4925_PI429347424	0.00010632	4.32284e-07	38.5321	up	Unigene4927_TP	226	--	--	--
CUST_8492_PI429347424	0.00326407	0.00055361	38.3277	up	Unigene8498_TP	233	--	--	--
CUST_9045_PI429347424	0.00176877	0.000203772	37.8346	up	Unigene9052_TP	349	--	--	--
CUST_56739_PI429347424	0.00207106	0.000265726	37.782	up	Unigene56779_TP	716	--	--	--
CUST_4058_PI429347424	0.00453923	0.000915862	37.732	up	Unigene4060_TP	221	--	--	--
CUST_22092_PI429347424	0.00440361	0.00087578	37.4521	up	Unigene22107_TP	233	--	--	--
CUST_44923_PI429347424	0.00176862	0.00020369	37.4275	up	Unigene44957_TP	269	gi|260790861|ref|XP_002590459.1|	4e-09	hypothetical protein BRAFLDRAFT_86325 [Branchiostoma floridae] >gi|229275653|gb|EEN46470.1| hypothetical protein BRAFLDRAFT_86325 [Branchiostoma floridae]
CUST_11273_PI429347424	0.00145757	0.000146151	37.3524	up	Unigene11281_TP	219	--	--	--
CUST_1952_PI429347424	0.000283931	5.23864e-06	37.287	up	Unigene1953_TP	213	--	--	--
CUST_35832_PI429347424	0.000569428	2.46274e-05	37.245	up	Unigene35854_TP	203	--	--	--
CUST_44687_PI429347424	0.000954949	6.86163e-05	37.178	up	Unigene44721_TP	267	gi|260817178|ref|XP_002603464.1|	4e-07	hypothetical protein BRAFLDRAFT_222648 [Branchiostoma floridae] >gi|229288783|gb|EEN59475.1| hypothetical protein BRAFLDRAFT_222648 [Branchiostoma floridae]
CUST_22635_PI429347424	0.000350794	8.82965e-06	36.9766	up	Unigene22650_TP	249	--	--	--
CUST_10103_PI429347424	0.00324271	0.000548615	36.8845	up	Unigene10111_TP	244	--	--	--
CUST_43364_PI429347424	0.0047568	0.000983565	36.7787	up	Unigene43395_TP	257	--	--	--
CUST_49149_PI429347424	0.000103264	3.89462e-07	36.7122	up	Unigene49186_TP	321	--	--	--
CUST_44040_PI429347424	0.000650875	3.26426e-05	36.6363	up	Unigene44073_TP	262	--	--	--
CUST_54537_PI429347424	0.00184048	0.000217858	36.4278	up	Unigene54577_TP	496	--	--	--
CUST_13127_PI429347424	0.00244201	0.000346522	36.3436	up	Unigene13135_TP	223	--	--	--
CUST_34371_PI429347424	0.00157972	0.000168594	36.3413	up	Unigene34393_TP	437	--	--	--
CUST_48631_PI429347424	0.00183514	0.000216717	36.3011	up	Unigene48668_TP	312	--	--	--
CUST_7843_PI429347424	0.000401615	1.19476e-05	36.2282	up	Unigene7849_TP	872	--	--	--
CUST_8401_PI429347424	0.00184026	0.000217797	36.1291	up	Unigene8407_TP	234	--	--	--
CUST_25141_PI429347424	0.000174286	1.56795e-06	36.0734	up	Unigene25158_TP	501	--	--	--
CUST_52872_PI429347424	0.00228325	0.000311434	36.0611	up	Unigene52911_TP	415	--	--	--
CUST_15521_PI429347424	0.000134589	7.5274e-07	36.0207	up	Unigene15529_TP	231	--	--	--
CUST_9880_PI429347424	0.000156053	1.13404e-06	36.007	up	Unigene9888_TP	293	--	--	--
CUST_25936_PI429347424	0.000317107	7.14666e-06	35.9644	up	Unigene25953_TP	286	--	--	--
CUST_5960_PI429347424	0.00201446	0.000253609	35.8781	up	Unigene5962_TP	343	gi|195391486|ref|XP_002054391.1|	3e-08	GJ22832 [Drosophila virilis] >gi|194152477|gb|EDW67911.1| GJ22832 [Drosophila virilis]
CUST_40445_PI429347424	8.07264e-05	1.87131e-07	35.7258	up	Unigene40473_TP	235	--	--	--
CUST_46692_PI429347424	0.00061016	2.82921e-05	35.7005	up	Unigene46727_TP	287	gi|223649256|gb|ACN11386.1|	2e-17	FAM114A2 [Salmo salar]
CUST_29372_PI429347424	0.0007609	4.49586e-05	35.616	up	Unigene29392_TP	309	--	--	--
CUST_6850_PI429347424	0.000205324	2.26846e-06	35.3992	up	Unigene6855_TP	252	--	--	--
CUST_46753_PI429347424	0.000610953	2.86179e-05	35.3075	up	Unigene46788_TP	288	--	--	--
CUST_47439_PI429347424	0.00167177	0.000185831	35.1863	up	Unigene47474_TP	296	--	--	--
CUST_44461_PI429347424	0.00251573	0.00036468	35.1374	up	Unigene44495_TP	265	gi|260815865|ref|XP_002602693.1|	1e-07	hypothetical protein BRAFLDRAFT_210423 [Branchiostoma floridae] >gi|229288004|gb|EEN58705.1| hypothetical protein BRAFLDRAFT_210423 [Branchiostoma floridae]
CUST_38852_PI429347424	0.000425149	1.32949e-05	35.1186	up	Unigene38880_TP	223	--	--	--
CUST_31043_PI429347424	0.0016687	0.000185398	35.0936	up	Unigene31064_TP	321	--	--	--
CUST_44936_PI429347424	0.00394193	0.000741754	34.9225	up	Unigene44970_TP	269	--	--	--
CUST_4547_PI429347424	0.000243248	3.5353e-06	34.8059	up	Unigene4549_TP	325	gi|239790451|dbj|BAH71786.1|	1e-20	ACYPI007748 [Acyrthosiphon pisum]
CUST_52938_PI429347424	0.0010525	8.16727e-05	34.8034	up	Unigene52977_TP	417	--	--	--
CUST_4457_PI429347424	0.000102603	3.80603e-07	34.7569	up	Unigene4459_TP	404	gi|195493689|ref|XP_002094523.1|	8e-13	GE20156 [Drosophila yakuba] >gi|194180624|gb|EDW94235.1| GE20156 [Drosophila yakuba]
CUST_2525_PI429347424	0.000444058	1.46562e-05	34.7222	up	Unigene2526_TP	217	--	--	--
CUST_34764_PI429347424	0.000747268	4.3196e-05	34.6716	up	Unigene34786_TP	540	--	--	--
CUST_406_PI429347424	0.00247664	0.000355037	34.6196	up	Unigene406_TP	349	--	--	--
CUST_3814_PI429347424	0.000103264	3.8615e-07	34.6041	up	Unigene3816_TP	227	gi|260815090|ref|XP_002602307.1|	2e-10	hypothetical protein BRAFLDRAFT_94321 [Branchiostoma floridae] >gi|229287615|gb|EEN58319.1| hypothetical protein BRAFLDRAFT_94321 [Branchiostoma floridae]
CUST_28661_PI429347424	0.00136212	0.000129885	34.602	up	Unigene28680_TP	463	--	--	--
CUST_15377_PI429347424	0.000490465	1.85069e-05	34.4944	up	Unigene15385_TP	266	--	--	--
CUST_36729_PI429347424	0.000672274	3.53984e-05	34.4511	up	Unigene36752_TP	208	--	--	--
CUST_42989_PI429347424	0.00176862	0.000203602	34.3896	up	Unigene43020_TP	254	--	--	--
CUST_9316_PI429347424	0.00128625	0.00011742	34.3556	up	Unigene9323_TP	812	--	--	--
CUST_42215_PI429347424	0.000283856	5.19615e-06	34.2115	up	Unigene42245_TP	248	--	--	--
CUST_46918_PI429347424	0.000473345	1.68943e-05	34.0862	up	Unigene46953_TP	290	--	--	--
CUST_23775_PI429347424	0.000804863	5.039e-05	33.9801	up	Unigene23790_TP	261	--	--	--
CUST_115_PI429347424	7.05207e-05	6.13346e-08	33.954	up	Unigene115_TP	764	gi|158289002|ref|XP_001687774.1|	4e-07	AGAP000318-PA [Anopheles gambiae str. PEST] >gi|157018844|gb|EDO64343.1| AGAP000318-PA [Anopheles gambiae str. PEST]
CUST_48115_PI429347424	7.52553e-05	1.11457e-07	33.9304	up	Unigene48152_TP	305	--	--	--
CUST_35818_PI429347424	0.00365129	0.000660322	33.8544	up	Unigene35840_TP	203	--	--	--
CUST_55888_PI429347424	0.00015132	1.02985e-06	33.8292	up	Unigene55928_TP	602	--	--	--
CUST_21977_PI429347424	0.00216424	0.000285088	33.793	up	Unigene21992_TP	269	--	--	--
CUST_15779_PI429347424	0.018829	0.00689351	33.7514	up	Unigene15787_TP	468	gi|58702022|gb|AAH90224.1|	6e-08	MGC85017 protein [Xenopus laevis]
CUST_26555_PI429347424	0.00021414	2.54108e-06	33.6856	up	Unigene26572_TP	438	gi|66515350|ref|XP_396268.2|	5e-17	PREDICTED: similar to CG3523-PA [Apis mellifera]
CUST_47082_PI429347424	0.00123643	0.000108573	33.5758	up	Unigene47117_TP	292	--	--	--
CUST_10117_PI429347424	0.000115709	5.32191e-07	33.5577	up	Unigene10125_TP	355	--	--	--
CUST_53451_PI429347424	8.81262e-05	2.51303e-07	33.3579	up	Unigene53490_TP	439	--	--	--
CUST_38269_PI429347424	0.00132179	0.000123099	33.2717	up	Unigene38297_TP	219	--	--	--
CUST_44273_PI429347424	7.05207e-05	6.80492e-08	33.1735	up	Unigene44306_TP	264	--	--	--
CUST_7725_PI429347424	0.000867178	5.69775e-05	33.1025	up	Unigene7730_TP	242	--	--	--
CUST_54217_PI429347424	8.55613e-05	2.28248e-07	33.0156	up	Unigene54257_TP	477	--	--	--
CUST_23394_PI429347424	0.000263322	4.30853e-06	33	up	Unigene23409_TP	277	--	--	--
CUST_16784_PI429347424	0.0012148	0.000105305	32.9453	up	Unigene16792_TP	243	--	--	--
CUST_3619_PI429347424	0.00185852	0.000222284	32.8071	up	Unigene3621_TP	263	--	--	--
CUST_12350_PI429347424	0.000441377	1.4394e-05	32.5447	up	Unigene12358_TP	305	--	--	--
CUST_40195_PI429347424	0.00117645	9.91747e-05	32.4759	up	Unigene40223_TP	233	--	--	--
CUST_44806_PI429347424	8.99443e-05	2.65497e-07	32.4359	up	Unigene44840_TP	268	--	--	--
CUST_53359_PI429347424	0.00558974	0.00124423	32.4239	up	Unigene53398_TP	435	gi|74996885|sp|Q54PM6.1|Y8605_DICDI	5e-06	RecName: Full=Uncharacterized protein DDB_G0284459
CUST_12507_PI429347424	0.00384266	0.000711853	32.406	up	Unigene12515_TP	245	--	--	--
CUST_54958_PI429347424	0.000459203	1.58066e-05	32.0484	up	Unigene54998_TP	522	gi|158292089|ref|XP_313650.4|	5e-09	AGAP004367-PA [Anopheles gambiae str. PEST] >gi|157017268|gb|EAA09199.5| AGAP004367-PA [Anopheles gambiae str. PEST]
CUST_52196_PI429347424	0.000662391	3.38746e-05	32.0028	up	Unigene52235_TP	392	--	--	--
CUST_47063_PI429347424	9.26546e-05	2.93194e-07	31.627	up	Unigene47098_TP	291	--	--	--
CUST_48803_PI429347424	0.000250031	3.78968e-06	31.2681	up	Unigene48840_TP	315	--	--	--
CUST_49653_PI429347424	8.45131e-05	2.21927e-07	31.2329	up	Unigene49691_TP	330	--	--	--
CUST_10853_PI429347424	0.00113408	9.27098e-05	31.1281	up	Unigene10861_TP	237	--	--	--
CUST_287_PI429347424	0.00182437	0.000214239	31.0765	up	Unigene287_TP	269	--	--	--
CUST_57324_PI429347424	0.000389518	1.12975e-05	31.0157	up	Unigene57364_TP	851	--	--	--
CUST_21632_PI429347424	0.00021291	2.46381e-06	30.9909	up	Unigene21647_TP	698	gi|159155543|gb|AAI54611.1|	2e-11	Zgc:172244 protein [Danio rerio]
CUST_18099_PI429347424	0.000661621	3.37779e-05	30.8918	up	Unigene18109_TP	246	--	--	--
CUST_51848_PI429347424	0.00069026	3.72465e-05	30.8222	up	Unigene51887_TP	382	--	--	--
CUST_24351_PI429347424	0.00189902	0.000229993	30.76	up	Unigene24367_TP	252	--	--	--
CUST_27708_PI429347424	0.00107594	8.45429e-05	30.7118	up	Unigene27726_TP	212	--	--	--
CUST_43361_PI429347424	0.00171935	0.00019441	30.6468	up	Unigene43392_TP	257	--	--	--
CUST_53128_PI429347424	0.000616891	2.90343e-05	30.5848	up	Unigene53167_TP	425	--	--	--
CUST_48157_PI429347424	0.011105	0.00333896	30.5127	up	Unigene48194_TP	305	--	--	--
CUST_34247_PI429347424	0.000243248	3.51458e-06	30.384	up	Unigene34269_TP	490	--	--	--
CUST_3862_PI429347424	0.00061681	2.89937e-05	30.3395	up	Unigene3864_TP	489	--	--	--
CUST_1417_PI429347424	0.000186466	1.84905e-06	30.2768	up	Unigene1417_TP	560	--	--	--
CUST_46132_PI429347424	0.00016234	1.27423e-06	30.2684	up	Unigene46166_TP	281	--	--	--
CUST_38981_PI429347424	0.000250031	3.80603e-06	30.1897	up	Unigene39009_TP	224	--	--	--
CUST_45720_PI429347424	8.29286e-05	2.10364e-07	30.1786	up	Unigene45754_TP	277	--	--	--
CUST_41784_PI429347424	0.00198242	0.00024695	30.1239	up	Unigene41813_TP	245	--	--	--
CUST_22299_PI429347424	0.00035312	8.95657e-06	29.8804	up	Unigene22314_TP	217	--	--	--
CUST_2945_PI429347424	0.0016994	0.000190903	29.8787	up	Unigene2946_TP	204	--	--	--
CUST_29518_PI429347424	0.000424809	1.32628e-05	29.8388	up	Unigene29539_TP	245	--	--	--
CUST_51727_PI429347424	0.00179906	0.000209655	29.8349	up	Unigene51766_TP	378	--	--	--
CUST_37020_PI429347424	0.0019919	0.000249104	29.6361	up	Unigene37043_TP	210	--	--	--
CUST_36148_PI429347424	0.00308042	0.000505389	29.5613	up	Unigene36170_TP	205	--	--	--
CUST_22106_PI429347424	0.000252212	3.91718e-06	29.243	up	Unigene22121_TP	233	--	--	--
CUST_5983_PI429347424	0.00086905	5.73344e-05	29.2287	up	Unigene5985_TP	692	--	--	--
CUST_53707_PI429347424	0.00132709	0.000123858	29.1113	up	Unigene53746_TP	450	--	--	--
CUST_2260_PI429347424	0.000833271	5.32417e-05	29.011	up	Unigene2261_TP	1003	--	--	--
CUST_12741_PI429347424	0.000749986	4.34221e-05	28.9222	up	Unigene12749_TP	413	--	--	--
CUST_38449_PI429347424	0.00211594	0.000275417	28.8784	up	Unigene38477_TP	220	--	--	--
CUST_5133_PI429347424	0.000279217	4.81914e-06	28.8379	up	Unigene5135_TP	1037	--	--	--
CUST_45724_PI429347424	0.000378935	1.04431e-05	28.7169	up	Unigene45758_TP	277	--	--	--
CUST_23540_PI429347424	0.000126151	6.0275e-07	28.6687	up	Unigene23555_TP	319	--	--	--
CUST_42174_PI429347424	0.00110127	8.8008e-05	28.6217	up	Unigene42204_TP	248	--	--	--
CUST_12355_PI429347424	0.00100705	7.5137e-05	28.6109	up	Unigene12363_TP	358	--	--	--
CUST_12522_PI429347424	0.00106167	8.27492e-05	28.5931	up	Unigene12530_TP	809	--	--	--
CUST_1326_PI429347424	0.000389518	1.12238e-05	28.5725	up	Unigene1326_TP	264	--	--	--
CUST_52788_PI429347424	0.000668728	3.49773e-05	28.5719	up	Unigene52827_TP	412	--	--	--
CUST_25680_PI429347424	0.000378935	1.05411e-05	28.5519	up	Unigene25697_TP	348	--	--	--
CUST_23865_PI429347424	0.000336404	8.13855e-06	28.4965	up	Unigene23880_TP	391	--	--	--
CUST_2245_PI429347424	0.000102082	3.59145e-07	28.4211	up	Unigene2246_TP	239	--	--	--
CUST_37566_PI429347424	0.000980181	7.16449e-05	28.2494	up	Unigene37591_TP	214	--	--	--
CUST_49012_PI429347424	0.00032209	7.41364e-06	28.0429	up	Unigene49049_TP	318	--	--	--
CUST_30203_PI429347424	0.00219423	0.00029142	28.003	up	Unigene30224_TP	532	--	--	--
CUST_17835_PI429347424	0.00359199	0.000643723	27.8871	up	Unigene17845_TP	250	--	--	--
CUST_45976_PI429347424	0.000393413	1.15154e-05	27.8729	up	Unigene46010_TP	279	--	--	--
CUST_40726_PI429347424	0.000388599	1.11243e-05	27.8555	up	Unigene40754_TP	237	--	--	--
CUST_53231_PI429347424	0.000334816	8.06934e-06	27.8127	up	Unigene53270_TP	430	--	--	--
CUST_12834_PI429347424	0.00121059	0.000104581	27.7925	up	Unigene12842_TP	240	--	--	--
CUST_47975_PI429347424	0.00016452	1.31882e-06	27.7888	up	Unigene48011_TP	303	--	--	--
CUST_40554_PI429347424	0.00268966	0.000406801	27.7486	up	Unigene40582_TP	236	--	--	--
CUST_14005_PI429347424	0.000283931	5.27818e-06	27.736	up	Unigene14013_TP	230	--	--	--
CUST_15206_PI429347424	0.00296628	0.000475434	27.6941	up	Unigene15214_TP	534	--	--	--
CUST_53678_PI429347424	0.00202321	0.000255195	27.6785	up	Unigene53717_TP	449	--	--	--
CUST_23480_PI429347424	0.00267433	0.000403007	27.6233	up	Unigene23495_TP	270	--	--	--
CUST_56787_PI429347424	0.00170462	0.000192059	27.6024	up	Unigene56827_TP	726	gi|195342352|ref|XP_002037765.1|	2e-11	GM18437 [Drosophila sechellia] >gi|195576434|ref|XP_002078081.1| GD23255 [Drosophila simulans] >gi|194132615|gb|EDW54183.1| GM18437 [Drosophila sechellia] >gi|194190090|gb|EDX03666.1| GD23255 [Drosophila simulans]
CUST_25989_PI429347424	0.00373038	0.000681495	27.577	up	Unigene26006_TP	660	--	--	--
CUST_2279_PI429347424	0.00109281	8.67332e-05	27.5684	up	Unigene2280_TP	685	--	--	--
CUST_28496_PI429347424	0.00230527	0.000316431	27.5405	up	Unigene28515_TP	220	--	--	--
CUST_45490_PI429347424	0.00095318	6.83736e-05	27.5047	up	Unigene45524_TP	274	--	--	--
CUST_15238_PI429347424	0.00353705	0.000629189	27.4713	up	Unigene15246_TP	242	--	--	--
CUST_9977_PI429347424	0.000829771	5.29875e-05	27.3107	up	Unigene9985_TP	362	--	--	--
CUST_10594_PI429347424	0.00104462	8.02987e-05	27.2797	up	Unigene10602_TP	283	--	--	--
CUST_22464_PI429347424	0.000384284	1.08593e-05	27.2394	up	Unigene22479_TP	391	--	--	--
CUST_5900_PI429347424	0.000610953	2.86182e-05	27.2246	up	Unigene5902_TP	240	--	--	--
CUST_42883_PI429347424	0.00488228	0.00102424	27.1879	up	Unigene42914_TP	253	--	--	--
CUST_14990_PI429347424	0.00145082	0.000144855	26.9412	up	Unigene14998_TP	255	--	--	--
CUST_17800_PI429347424	0.000300101	6.06878e-06	26.8099	up	Unigene17810_TP	392	--	--	--
CUST_49387_PI429347424	0.000294719	5.86674e-06	26.7824	up	Unigene49424_TP	325	--	--	--
CUST_18471_PI429347424	0.000673757	3.55503e-05	26.757	up	Unigene18481_TP	234	--	--	--
CUST_21477_PI429347424	0.000731321	4.16418e-05	26.6558	up	Unigene21492_TP	482	--	--	--
CUST_32779_PI429347424	0.000561469	2.37853e-05	26.6423	up	Unigene32800_TP	323	--	--	--
CUST_14766_PI429347424	0.0023297	0.000321348	26.5879	up	Unigene14774_TP	306	--	--	--
CUST_8779_PI429347424	0.000161952	1.2663e-06	26.5467	up	Unigene8785_TP	252	--	--	--
CUST_10926_PI429347424	0.000293114	5.69993e-06	26.3952	up	Unigene10934_TP	233	--	--	--
CUST_20202_PI429347424	0.00125804	0.000111882	26.3705	up	Unigene20214_TP	555	--	--	--
CUST_19873_PI429347424	0.0616915	0.0324398	26.3381	up	Unigene19884_TP	397	--	--	--
CUST_7070_PI429347424	0.0015921	0.000171004	26.3155	up	Unigene7075_TP	388	--	--	--
CUST_10925_PI429347424	0.00432997	0.000853009	26.0817	up	Unigene10933_TP	263	--	--	--
CUST_49818_PI429347424	0.00191561	0.00023363	25.9997	up	Unigene49856_TP	333	--	--	--
CUST_18866_PI429347424	0.0029488	0.000470572	25.9533	up	Unigene18876_TP	294	--	--	--
CUST_4143_PI429347424	0.00035875	9.29959e-06	25.8956	up	Unigene4145_TP	264	--	--	--
CUST_20713_PI429347424	0.00185984	0.000222476	25.8469	up	Unigene20725_TP	272	--	--	--
CUST_34126_PI429347424	0.000288682	5.50756e-06	25.7843	up	Unigene34148_TP	398	--	--	--
CUST_51469_PI429347424	0.00211952	0.000275999	25.7806	up	Unigene51508_TP	371	--	--	--
CUST_9293_PI429347424	0.000127961	6.92128e-07	25.7626	up	Unigene9300_TP	213	--	--	--
CUST_16480_PI429347424	0.00178737	0.000207	25.7545	up	Unigene16488_TP	270	gi|260829951|ref|XP_002609925.1|	1e-06	hypothetical protein BRAFLDRAFT_85873 [Branchiostoma floridae] >gi|229295287|gb|EEN65935.1| hypothetical protein BRAFLDRAFT_85873 [Branchiostoma floridae]
CUST_27411_PI429347424	0.00030089	6.11557e-06	25.7207	up	Unigene27429_TP	274	--	--	--
CUST_11892_PI429347424	0.000750856	4.36796e-05	25.685	up	Unigene11900_TP	215	gi|195451990|ref|XP_002073164.1|	1e-06	GK13982 [Drosophila willistoni] >gi|194169249|gb|EDW84150.1| GK13982 [Drosophila willistoni]
CUST_42347_PI429347424	0.00552169	0.00122319	25.6117	up	Unigene42377_TP	249	--	--	--
CUST_41352_PI429347424	0.000750296	4.35539e-05	25.5696	up	Unigene41381_TP	242	--	--	--
CUST_55688_PI429347424	0.00238258	0.000332698	25.515	up	Unigene55728_TP	581	gi|268574620|ref|XP_002642289.1|	8e-30	C. briggsae CBR-TYR-2 protein [Caenorhabditis briggsae] >gi|187025291|emb|CAP35758.1| C. briggsae CBR-TYR-2 protein [Caenorhabditis briggsae]
CUST_41806_PI429347424	0.000322727	7.47517e-06	25.4883	up	Unigene41835_TP	245	--	--	--
CUST_43439_PI429347424	8.29286e-05	2.10544e-07	25.4822	up	Unigene43470_TP	257	--	--	--
CUST_36877_PI429347424	7.0961e-05	7.92392e-08	25.4056	up	Unigene36900_TP	209	--	--	--
CUST_46410_PI429347424	0.000572907	2.49695e-05	25.3814	up	Unigene46444_TP	284	--	--	--
CUST_244_PI429347424	0.000185828	1.83247e-06	25.3554	up	Unigene244_TP	247	--	--	--
CUST_31127_PI429347424	0.000443382	1.46095e-05	25.1931	up	Unigene31148_TP	320	--	--	--
CUST_35703_PI429347424	0.000238031	3.29669e-06	25.1775	up	Unigene35725_TP	202	--	--	--
CUST_30271_PI429347424	0.00202321	0.000255124	25.1352	up	Unigene30292_TP	329	--	--	--
CUST_40096_PI429347424	0.00233726	0.00032284	25.1251	up	Unigene40124_TP	232	--	--	--
CUST_37443_PI429347424	0.00212412	0.000277146	25.0781	up	Unigene37468_TP	213	--	--	--
CUST_2064_PI429347424	0.0015484	0.000162374	24.9747	up	Unigene2065_TP	325	--	--	--
CUST_6325_PI429347424	0.016366	0.0056976	24.9299	up	Unigene6328_TP	245	--	--	--
CUST_32490_PI429347424	0.00195822	0.000242026	24.8852	up	Unigene32511_TP	375	--	--	--
CUST_29219_PI429347424	0.00262099	0.000390919	24.7721	up	Unigene29239_TP	698	--	--	--
CUST_52235_PI429347424	0.00254954	0.000373178	24.7719	up	Unigene52274_TP	394	--	--	--
CUST_23387_PI429347424	0.00210115	0.000271941	24.7399	up	Unigene23402_TP	472	--	--	--
CUST_18912_PI429347424	7.05207e-05	6.77375e-08	24.69	up	Unigene18922_TP	249	--	--	--
CUST_11328_PI429347424	0.000316791	7.01714e-06	24.6839	up	Unigene11336_TP	323	--	--	--
CUST_24979_PI429347424	0.000160361	1.22744e-06	24.5874	up	Unigene24995_TP	350	--	--	--
CUST_36266_PI429347424	0.00103591	7.89917e-05	24.5771	up	Unigene36288_TP	205	gi|66553397|ref|XP_624647.1|	3e-11	PREDICTED: similar to CG5104-PB [Apis mellifera]
CUST_44057_PI429347424	0.00205994	0.000263012	24.5185	up	Unigene44090_TP	262	--	--	--
CUST_57369_PI429347424	0.000587089	2.5998e-05	24.5085	up	Unigene57409_TP	868	gi|91094895|ref|XP_973250.1|	3e-37	PREDICTED: similar to CG9967 CG9967-PA [Tribolium castaneum]
CUST_54030_PI429347424	0.00151995	0.000157714	24.3176	up	Unigene54069_TP	467	gi|260793444|ref|XP_002591722.1|	6e-06	hypothetical protein BRAFLDRAFT_80817 [Branchiostoma floridae] >gi|229276931|gb|EEN47733.1| hypothetical protein BRAFLDRAFT_80817 [Branchiostoma floridae]
CUST_18797_PI429347424	0.0029195	0.000463135	24.3008	up	Unigene18807_TP	229	--	--	--
CUST_50184_PI429347424	0.00229707	0.000314799	24.228	up	Unigene50222_TP	340	--	--	--
CUST_46678_PI429347424	0.000450795	1.51357e-05	24.0663	up	Unigene46713_TP	287	--	--	--
CUST_28008_PI429347424	0.00112865	9.16958e-05	24.0496	up	Unigene28027_TP	289	--	--	--
CUST_51015_PI429347424	0.000666082	3.45522e-05	23.8884	up	Unigene51054_TP	359	--	--	--
CUST_37096_PI429347424	0.000246937	3.70712e-06	23.8621	up	Unigene37120_TP	211	--	--	--
CUST_50373_PI429347424	0.000475797	1.71043e-05	23.8533	up	Unigene50412_TP	344	--	--	--
CUST_22826_PI429347424	0.00569808	0.00128187	23.8392	up	Unigene22841_TP	370	--	--	--
CUST_28540_PI429347424	0.000240652	3.3505e-06	23.8382	up	Unigene28559_TP	231	--	--	--
CUST_5887_PI429347424	0.00263781	0.000394618	23.8054	up	Unigene5889_TP	260	--	--	--
CUST_40011_PI429347424	0.00238124	0.000332204	23.778	up	Unigene40039_TP	231	--	--	--
CUST_35789_PI429347424	0.000395486	1.16416e-05	23.7727	up	Unigene35811_TP	203	--	--	--
CUST_24625_PI429347424	0.000822071	5.22392e-05	23.7425	up	Unigene24641_TP	390	--	--	--
CUST_38769_PI429347424	0.0023632	0.000328383	23.6454	up	Unigene38797_TP	222	--	--	--
CUST_2827_PI429347424	0.0689265	0.0374145	23.5986	up	Unigene2828_TP	223	--	--	--
CUST_42077_PI429347424	0.000525921	2.09285e-05	23.5736	up	Unigene42107_TP	247	--	--	--
CUST_57902_PI429347424	0.000640252	3.16739e-05	23.5186	up	Unigene57942_TP	1079	gi|189235978|ref|XP_970849.2|	1e-105	PREDICTED: similar to CG32030 CG32030-PA [Tribolium castaneum]
CUST_56649_PI429347424	0.000324061	7.52993e-06	23.4775	up	Unigene56689_TP	702	--	--	--
CUST_49247_PI429347424	0.00146804	0.000148259	23.4719	up	Unigene49284_TP	322	--	--	--
CUST_19987_PI429347424	0.00828374	0.00221941	23.467	up	Unigene19999_TP	236	--	--	--
CUST_54178_PI429347424	0.000646105	3.22131e-05	23.4122	up	Unigene54218_TP	475	--	--	--
CUST_36444_PI429347424	0.00431906	0.000849628	23.3744	up	Unigene36466_TP	206	--	--	--
CUST_25653_PI429347424	0.000751123	4.37165e-05	23.3671	up	Unigene25670_TP	558	gi|260789008|ref|XP_002589540.1|	3e-08	hypothetical protein BRAFLDRAFT_97038 [Branchiostoma floridae] >gi|229274719|gb|EEN45551.1| hypothetical protein BRAFLDRAFT_97038 [Branchiostoma floridae]
CUST_38513_PI429347424	0.00121484	0.000105381	23.3214	up	Unigene38541_TP	221	--	--	--
CUST_10635_PI429347424	9.7415e-05	3.19012e-07	23.2529	up	Unigene10643_TP	229	--	--	--
CUST_29461_PI429347424	0.000241391	3.39753e-06	23.2211	up	Unigene29481_TP	417	--	--	--
CUST_18390_PI429347424	0.00285313	0.000446433	23.1961	up	Unigene18400_TP	300	--	--	--
CUST_36741_PI429347424	0.000476621	1.71778e-05	23.1557	up	Unigene36764_TP	208	--	--	--
CUST_51855_PI429347424	0.00350884	0.000621535	23.0805	up	Unigene51894_TP	382	--	--	--
CUST_44452_PI429347424	0.00276726	0.000426274	23.0472	up	Unigene44486_TP	265	--	--	--
CUST_25542_PI429347424	0.00166082	0.000183941	23.0147	up	Unigene25559_TP	260	--	--	--
CUST_46998_PI429347424	0.000660584	3.36646e-05	22.993	up	Unigene47033_TP	291	--	--	--
CUST_2821_PI429347424	0.00137535	0.00013262	22.9692	up	Unigene2822_TP	315	gi|119113368|ref|XP_309546.3|	5e-13	AGAP011100-PA [Anopheles gambiae str. PEST] >gi|116131757|gb|EAA05228.4| AGAP011100-PA [Anopheles gambiae str. PEST]
CUST_38853_PI429347424	0.000599841	2.71881e-05	22.932	up	Unigene38881_TP	223	--	--	--
CUST_45286_PI429347424	0.000972551	7.06041e-05	22.9312	up	Unigene45320_TP	273	--	--	--
CUST_54087_PI429347424	0.000283443	5.16774e-06	22.879	up	Unigene54126_TP	470	--	--	--
CUST_17544_PI429347424	0.000916679	6.34347e-05	22.8637	up	Unigene17554_TP	826	--	--	--
CUST_21697_PI429347424	0.00130476	0.000120292	22.8334	up	Unigene21712_TP	478	--	--	--
CUST_20514_PI429347424	0.00165149	0.000181844	22.735	up	Unigene20526_TP	243	--	--	--
CUST_26894_PI429347424	0.000362824	9.49864e-06	22.6911	up	Unigene26912_TP	368	--	--	--
CUST_32203_PI429347424	0.00165703	0.000182851	22.6909	up	Unigene32224_TP	431	--	--	--
CUST_16674_PI429347424	0.00407819	0.000783075	22.6663	up	Unigene16682_TP	262	--	--	--
CUST_35673_PI429347424	0.000600003	2.72874e-05	22.5734	up	Unigene35695_TP	202	--	--	--
CUST_51744_PI429347424	0.000278165	4.75459e-06	22.568	up	Unigene51783_TP	378	--	--	--
CUST_35308_PI429347424	0.00057349	2.50055e-05	22.5026	up	Unigene35330_TP	200	--	--	--
CUST_33917_PI429347424	0.000243873	3.59831e-06	22.3931	up	Unigene33939_TP	849	--	--	--
CUST_34332_PI429347424	0.00195864	0.000242186	22.3708	up	Unigene34354_TP	498	--	--	--
CUST_44001_PI429347424	0.0023078	0.000316948	22.3596	up	Unigene44034_TP	262	--	--	--
CUST_44069_PI429347424	0.00896933	0.00247669	22.3412	up	Unigene44102_TP	262	--	--	--
CUST_4934_PI429347424	0.00849916	0.00230433	22.2554	up	Unigene4936_TP	358	--	--	--
CUST_3649_PI429347424	0.000173162	1.49654e-06	22.1979	up	Unigene3651_TP	632	--	--	--
CUST_47982_PI429347424	0.00103124	7.82416e-05	22.1387	up	Unigene48018_TP	303	--	--	--
CUST_19476_PI429347424	0.0351852	0.0157442	22.1306	up	Unigene19487_TP	262	--	--	--
CUST_53282_PI429347424	0.00249687	0.000360324	22.0961	up	Unigene53321_TP	432	--	--	--
CUST_55451_PI429347424	0.0268273	0.0110276	22.0578	up	Unigene55491_TP	560	--	--	--
CUST_19238_PI429347424	0.00268491	0.000405688	22.0145	up	Unigene19248_TP	766	--	--	--
CUST_57291_PI429347424	0.000488456	1.82873e-05	22.0111	up	Unigene57331_TP	842	gi|260823248|ref|XP_002604095.1|	1e-06	hypothetical protein BRAFLDRAFT_71616 [Branchiostoma floridae] >gi|260823282|ref|XP_002604112.1| hypothetical protein BRAFLDRAFT_71600 [Branchiostoma floridae] >gi|229289420|gb|EEN60106.1| hypothetical protein BRAFLDRAFT_71616 [Branchiostoma floridae] >gi|229289437|gb|EEN60123.1| hypothetical protein BRAFLDRAFT_71600 [Branchiostoma floridae]
CUST_14244_PI429347424	0.000616891	2.90585e-05	21.9524	up	Unigene14252_TP	237	--	--	--
CUST_51699_PI429347424	0.000356677	9.18964e-06	21.948	up	Unigene51738_TP	377	--	--	--
CUST_50698_PI429347424	0.000935457	6.55706e-05	21.9213	up	Unigene50737_TP	351	--	--	--
CUST_47582_PI429347424	0.0003017	6.15047e-06	21.8974	up	Unigene47618_TP	298	--	--	--
CUST_53089_PI429347424	0.000127654	6.72276e-07	21.8798	up	Unigene53128_TP	423	--	--	--
CUST_6889_PI429347424	0.000283812	5.17968e-06	21.8516	up	Unigene6894_TP	208	--	--	--
CUST_16195_PI429347424	0.000573699	2.50251e-05	21.845	up	Unigene16203_TP	273	--	--	--
CUST_5198_PI429347424	0.000761434	4.50234e-05	21.7655	up	Unigene5200_TP	211	--	--	--
CUST_42415_PI429347424	0.000545689	2.25986e-05	21.7212	up	Unigene42445_TP	250	--	--	--
CUST_40250_PI429347424	7.59077e-05	1.19991e-07	21.6107	up	Unigene40278_TP	233	--	--	--
CUST_39582_PI429347424	0.00032209	7.42487e-06	21.6072	up	Unigene39610_TP	228	--	--	--
CUST_41492_PI429347424	0.00110083	8.78355e-05	21.5991	up	Unigene41521_TP	243	--	--	--
CUST_40986_PI429347424	0.000801808	4.98519e-05	21.565	up	Unigene41014_TP	239	gi|198474816|ref|XP_001356821.2|	3e-23	GA17497 [Drosophila pseudoobscura pseudoobscura] >gi|198138561|gb|EAL33887.2| GA17497 [Drosophila pseudoobscura pseudoobscura]
CUST_43975_PI429347424	0.00556862	0.00123755	21.5455	up	Unigene44008_TP	262	--	--	--
CUST_55159_PI429347424	0.0024616	0.000350887	21.5116	up	Unigene55199_TP	535	--	--	--
CUST_40432_PI429347424	0.00061016	2.83521e-05	21.4881	up	Unigene40460_TP	235	--	--	--
CUST_41164_PI429347424	0.00070711	3.91162e-05	21.484	up	Unigene41192_TP	240	--	--	--
CUST_13368_PI429347424	0.000283931	5.2203e-06	21.4821	up	Unigene13376_TP	354	--	--	--
CUST_39301_PI429347424	0.00160104	0.000172431	21.4746	up	Unigene39329_TP	226	--	--	--
CUST_6827_PI429347424	0.00233534	0.000322364	21.382	up	Unigene6832_TP	294	--	--	--
CUST_42468_PI429347424	0.00523193	0.00113253	21.3801	up	Unigene42498_TP	250	--	--	--
CUST_22842_PI429347424	0.00295366	0.000471727	21.285	up	Unigene22857_TP	264	--	--	--
CUST_4273_PI429347424	0.000293586	5.78615e-06	21.2636	up	Unigene4275_TP	396	--	--	--
CUST_559_PI429347424	0.00128522	0.000116953	21.1882	up	Unigene559_TP	200	--	--	--
CUST_15357_PI429347424	0.00248875	0.000357504	21.1588	up	Unigene15365_TP	729	--	--	--
CUST_18578_PI429347424	0.00290048	0.000458202	21.1363	up	Unigene18588_TP	268	--	--	--
CUST_27816_PI429347424	0.00134777	0.00012724	21.1103	up	Unigene27834_TP	225	gi|71664873|ref|XP_819412.1|	1e-06	hypothetical protein [Trypanosoma cruzi strain CL Brener] >gi|70884713|gb|EAN97561.1| hypothetical protein Tc00.1047053511367.10 [Trypanosoma cruzi]
CUST_58102_PI429347424	0.0047642	0.000985709	21.1048	up	Unigene58142_TP	1236	--	--	--
CUST_54966_PI429347424	0.000868809	5.72962e-05	21.0877	up	Unigene55006_TP	522	--	--	--
CUST_46389_PI429347424	0.00129783	0.000119295	21.0792	up	Unigene46423_TP	283	--	--	--
CUST_17514_PI429347424	0.00120492	0.000103607	21.0707	up	Unigene17524_TP	238	--	--	--
CUST_10342_PI429347424	0.000276852	4.71541e-06	21.041	up	Unigene10350_TP	395	--	--	--
CUST_24505_PI429347424	0.00182436	0.000214171	21.0006	up	Unigene24521_TP	257	--	--	--
CUST_28839_PI429347424	0.00104293	7.99415e-05	20.985	up	Unigene28859_TP	213	--	--	--
CUST_27023_PI429347424	0.00292201	0.000464039	20.9794	up	Unigene27041_TP	470	--	--	--
CUST_38684_PI429347424	0.00967258	0.00274908	20.8966	up	Unigene38712_TP	222	--	--	--
CUST_37892_PI429347424	0.000385081	1.09173e-05	20.8532	up	Unigene37918_TP	216	--	--	--
CUST_42123_PI429347424	0.0014687	0.000148478	20.8487	up	Unigene42153_TP	247	--	--	--
CUST_36172_PI429347424	0.000307894	6.58711e-06	20.8423	up	Unigene36194_TP	205	--	--	--
CUST_5563_PI429347424	0.000822071	5.22042e-05	20.8412	up	Unigene5565_TP	237	--	--	--
CUST_19349_PI429347424	0.00276157	0.000424891	20.8254	up	Unigene19360_TP	393	--	--	--
CUST_17189_PI429347424	0.0216025	0.00828214	20.8184	up	Unigene17199_TP	500	--	--	--
CUST_18021_PI429347424	0.000382468	1.07283e-05	20.7724	up	Unigene18031_TP	230	--	--	--
CUST_49525_PI429347424	0.00429244	0.000841351	20.7562	up	Unigene49562_TP	327	--	--	--
CUST_50315_PI429347424	0.000479176	1.74195e-05	20.7422	up	Unigene50354_TP	343	--	--	--
CUST_39401_PI429347424	0.000394164	1.15731e-05	20.729	up	Unigene39429_TP	227	--	--	--
CUST_4826_PI429347424	0.00330315	0.000565697	20.6402	up	Unigene4828_TP	634	--	--	--
CUST_52662_PI429347424	0.000911737	6.26499e-05	20.6379	up	Unigene52701_TP	408	gi|221123623|ref|XP_002156977.1|	1e-09	PREDICTED: hypothetical protein [Hydra magnipapillata]
CUST_18175_PI429347424	0.000440401	1.4305e-05	20.6095	up	Unigene18185_TP	582	--	--	--
CUST_50639_PI429347424	0.000186676	1.86831e-06	20.6081	up	Unigene50678_TP	350	--	--	--
CUST_25339_PI429347424	0.000243248	3.48227e-06	20.5603	up	Unigene25356_TP	224	--	--	--
CUST_21800_PI429347424	0.00150123	0.000154323	20.5587	up	Unigene21815_TP	369	--	--	--
CUST_17837_PI429347424	0.000722231	4.06724e-05	20.4633	up	Unigene17847_TP	224	--	--	--
CUST_2973_PI429347424	0.000214043	2.53599e-06	20.4588	up	Unigene2974_TP	231	--	--	--
CUST_13786_PI429347424	0.0037978	0.000699472	20.4281	up	Unigene13794_TP	726	gi|195169073|ref|XP_002025352.1|	8e-06	GL12247 [Drosophila persimilis] >gi|194108820|gb|EDW30863.1| GL12247 [Drosophila persimilis]
CUST_56891_PI429347424	0.000438815	1.41845e-05	20.427	up	Unigene56931_TP	745	--	--	--
CUST_38756_PI429347424	0.000151966	1.05402e-06	20.3998	up	Unigene38784_TP	222	--	--	--
CUST_49268_PI429347424	0.00106377	8.29412e-05	20.3727	up	Unigene49305_TP	322	--	--	--
CUST_43570_PI429347424	0.000782635	4.74947e-05	20.3362	up	Unigene43602_TP	259	--	--	--
CUST_1753_PI429347424	0.00116446	9.72612e-05	20.3319	up	Unigene1754_TP	841	--	--	--
CUST_26107_PI429347424	0.00141818	0.000139613	20.3153	up	Unigene26124_TP	288	--	--	--
CUST_24545_PI429347424	0.000940421	6.61435e-05	20.2671	up	Unigene24561_TP	278	--	--	--
CUST_2483_PI429347424	0.00057286	2.49511e-05	20.2643	up	Unigene2484_TP	219	--	--	--
CUST_50882_PI429347424	0.00358802	0.000642945	20.2552	up	Unigene50921_TP	355	--	--	--
CUST_36277_PI429347424	0.000503859	1.95314e-05	20.238	up	Unigene36299_TP	205	--	--	--
CUST_31079_PI429347424	0.00157897	0.000168371	20.2005	up	Unigene31100_TP	629	--	--	--
CUST_35839_PI429347424	0.00231194	0.000317772	20.1841	up	Unigene35861_TP	203	--	--	--
CUST_2961_PI429347424	0.000773988	4.66059e-05	20.1694	up	Unigene2962_TP	750	gi|118086180|ref|XP_418827.2|	1e-11	PREDICTED: similar to KIAA0342 protein [Gallus gallus]
CUST_410_PI429347424	0.000151966	1.05185e-06	20.1679	up	Unigene410_TP	257	--	--	--
CUST_18998_PI429347424	0.000786546	4.81237e-05	20.1553	up	Unigene19008_TP	327	--	--	--
CUST_46964_PI429347424	0.00102157	7.7012e-05	20.1309	up	Unigene46999_TP	290	--	--	--
CUST_48885_PI429347424	0.00020406	2.22677e-06	20.0699	up	Unigene48922_TP	316	gi|260804883|ref|XP_002597317.1|	1e-07	hypothetical protein BRAFLDRAFT_118184 [Branchiostoma floridae] >gi|229282580|gb|EEN53329.1| hypothetical protein BRAFLDRAFT_118184 [Branchiostoma floridae]
CUST_37678_PI429347424	0.0111146	0.0033441	20.0434	up	Unigene37704_TP	214	--	--	--
CUST_45414_PI429347424	0.00201149	0.000253013	20.0216	up	Unigene45448_TP	274	--	--	--
